# Supplementary material for: Metagenome-assembled genomes and gene catalog from the chicken gut microbiome aid in deciphering antibiotic resistomes
Source: Commun Biol. 2021 Nov 18;4:1305. doi: 10.1038/s42003-021-02827-2 (PMC8602611; doi:10.1038/s42003-021-02827-2)
Supplement: Supplementary file 4 — Supplementary Data 1 [file 42003_2021_2827_MOESM4_ESM.xlsx]

## Sheet: Data 1
Data 1 Metagenomic data available in the present study
Study accession	Run accession	Raw bases	Country	Reference*
PRJEB33338	ERR3414571	24186717156	UK	[1]
PRJEB33338	ERR3414572	27258791310	UK	[1]
PRJEB33338	ERR3414573	25030635348	UK	[1]
PRJEB33338	ERR3414574	25462806796	UK	[1]
PRJEB33338	ERR3414575	25129889773	UK	[1]
PRJEB33338	ERR3414576	26604342803	UK	[1]
PRJEB33338	ERR3414577	27471805993	UK	[1]
PRJEB33338	ERR3414578	25817180157	UK	[1]
PRJEB33338	ERR3414579	26907795183	UK	[1]
PRJEB33338	ERR3414580	29285648862	UK	[1]
PRJEB33338	ERR3414581	28538357210	UK	[1]
PRJEB33338	ERR3414582	28684657333	UK	[1]
PRJEB33338	ERR3414583	29519380462	UK	[1]
PRJEB33338	ERR3414584	30141053633	UK	[1]
PRJEB33338	ERR3414585	28583491599	UK	[1]
PRJEB33338	ERR3414586	26614449191	UK	[1]
PRJEB33338	ERR3414587	29274199098	UK	[1]
PRJEB33338	ERR3414588	31041754873	UK	[1]
PRJEB33338	ERR3414589	29960077653	UK	[1]
PRJEB33338	ERR3414590	27087966226	UK	[1]
PRJEB33338	ERR3414591	26400005597	UK	[1]
PRJEB33338	ERR3414592	29186997220	UK	[1]
PRJEB33338	ERR3414593	29986352435	UK	[1]
PRJEB33338	ERR3414594	28254246160	UK	[1]
PRJNA408020	SRR7457734	13592025450	China	[2]
PRJNA408020	SRR7457735	15714034350	China	[2]
PRJNA408020	SRR7457780	15614380200	China	[2]
PRJNA408020	SRR7457779	6474447600	China	[2]
PRJNA408020	SRR7457778	17725302900	China	[2]
PRJNA408020	SRR7457777	15151074000	China	[2]
PRJNA408020	SRR7457776	9679902600	China	[2]
PRJNA408020	SRR7457775	15165931800	China	[2]
PRJNA408020	SRR7457737	14479204500	China	[2]
PRJNA408020	SRR7683029	22996373400	China	[2]
PRJNA408020	SRR7683046	14574736200	China	[2]
PRJNA408020	SRR7683045	14000490900	China	[2]
PRJNA408020	SRR7683040	14976756000	China	[2]
PRJNA408020	SRR7683039	10967095800	China	[2]
PRJNA408020	SRR7683042	13024749600	China	[2]
PRJNA408020	SRR7683041	16050219300	China	[2]
PRJNA408020	SRR7683038	11688727500	China	[2]
PRJNA408020	SRR7683037	13051329900	China	[2]
PRJNA408020	SRR7683065	14568862800	China	[2]
PRJNA408020	SRR7683066	15354776400	China	[2]
PRJNA408020	SRR7683063	23316338100	China	[2]
PRJNA408020	SRR7683062	12866005500	China	[2]
PRJNA408020	SRR7683060	13683190200	China	[2]
PRJNA408020	SRR7683057	14805803100	China	[2]
PRJNA408020	SRR7683058	8344277100	China	[2]
PRJNA408020	SRR7685251	10386220500	China	[2]
PRJNA408020	SRR7685250	9451793400	China	[2]
PRJNA408020	SRR7685249	16790222100	China	[2]
PRJNA408020	SRR7685267	11712318000	China	[2]
PRJNA408020	SRR7685252	13568573700	China	[2]
PRJNA408020	SRR7685268	10276140600	China	[2]
PRJNA408020	SRR7685247	15541968600	China	[2]
PRJNA408020	SRR7685271	11536081800	China	[2]
PRJNA408020	SRR7685280	11637836400	China	[2]
PRJNA408020	SRR7685279	10429616700	China	[2]
PRJNA408020	SRR7685254	14408515800	China	[2]
PRJNA408020	SRR7685253	10372414200	China	[2]
PRJNA408020	SRR7685265	15456363900	China	[2]
PRJNA408020	SRR7685266	15444537300	China	[2]
PRJNA408020	SRR7685246	10805249100	China	[2]
PRJNA408020	SRR7685245	11242251300	China	[2]
PRJNA408020	SRR7685261	12660528300	China	[2]
PRJNA408020	SRR7685262	13687341900	China	[2]
PRJNA408020	SRR7685270	12501369600	China	[2]
PRJNA408020	SRR7685263	14535909300	China	[2]
PRJNA408020	SRR7685264	13632241200	China	[2]
PRJNA408020	SRR7457750	11240138400	China	[2]
PRJNA408020	SRR7457751	16111764900	China	[2]
PRJNA408020	SRR7685282	12627912000	China	[2]
PRJNA408020	SRR7685281	11406620700	China	[2]
PRJNA408020	SRR7685276	14674851300	China	[2]
PRJNA408020	SRR7685275	9675250500	China	[2]
PRJNA408020	SRR7685278	11691783900	China	[2]
PRJNA408020	SRR7457740	17281329750	China	[2]
PRJNA408020	SRR7457736	14561070600	China	[2]
PRJNA408020	SRR7457742	11958130800	China	[2]
PRJNA408020	SRR7457741	15988838400	China	[2]
PRJNA408020	SRR7457738	14368396800	China	[2]
PRJNA408020	SRR7457743	15050690100	China	[2]
PRJNA408020	SRR7685277	13905737400	China	[2]
PRJNA408020	SRR7685255	11871829800	China	[2]
PRJNA408020	SRR7457773	8292654900	China	[2]
PRJNA408020	SRR7457772	10196248200	China	[2]
PRJNA408020	SRR7683051	16940156700	China	[2]
PRJNA408020	SRR7683052	11069796300	China	[2]
PRJNA408020	SRR7457771	12185460900	China	[2]
PRJNA408020	SRR7457770	11651767800	China	[2]
PRJNA408020	SRR7457756	16355263800	China	[2]
PRJNA408020	SRR7457757	17404082100	China	[2]
PRJNA408020	SRR7457754	16558808700	China	[2]
PRJNA408020	SRR7457755	13548602400	China	[2]
PRJNA408020	SRR7457762	8504894700	China	[2]
PRJNA408020	SRR7457763	15654608700	China	[2]
PRJNA408020	SRR7683048	13465290600	China	[2]
PRJNA408020	SRR7683049	16603930200	China	[2]
PRJNA408020	SRR7683050	14600670000	China	[2]
PRJNA408020	SRR7683055	10930777800	China	[2]
PRJNA408020	SRR7683056	11783987700	China	[2]
PRJNA408020	SRR7683027	12400697100	China	[2]
PRJNA408020	SRR7683028	12693374700	China	[2]
PRJNA408020	SRR7683030	16421514600	China	[2]
PRJNA408020	SRR7683031	11642051100	China	[2]
PRJNA408020	SRR7683032	11103459300	China	[2]
PRJNA408020	SRR7683033	16001695500	China	[2]
PRJNA408020	SRR7683034	11898256200	China	[2]
PRJNA408020	SRR7683035	13386181200	China	[2]
PRJNA408020	SRR7683036	17071941300	China	[2]
PRJNA408020	SRR7683044	12070669500	China	[2]
PRJNA408020	SRR7683043	11329297800	China	[2]
PRJNA408020	SRR7683047	8997504000	China	[2]
PRJNA408020	SRR7457767	13834788900	China	[2]
PRJNA408020	SRR7457766	8616661800	China	[2]
PRJNA408020	SRR7457769	20963994600	China	[2]
PRJNA408020	SRR7457768	13503422400	China	[2]
PRJNA408020	SRR7457774	14279025900	China	[2]
PRJNA408020	SRR7457783	13166289600	China	[2]
PRJNA408020	SRR7457748	14968845600	China	[2]
PRJNA408020	SRR7457749	13980045300	China	[2]
PRJNA408020	SRR7685248	14130837300	China	[2]
PRJNA408020	SRR7457758	9998855100	China	[2]
PRJNA408020	SRR7457761	16063107300	China	[2]
PRJNA408020	SRR7457759	14947272000	China	[2]
PRJNA417359	SRR8840694	2672474479	China	[3]
PRJNA417359	SRR6323428	4334964047	China	[3]
PRJNA417359	SRR6323447	2892486308	China	[3]
PRJNA417359	SRR6323446	3505951474	China	[3]
PRJNA417359	SRR6323449	4068617897	China	[3]
PRJNA417359	SRR6323448	2930157105	China	[3]
PRJNA417359	SRR6323443	230351413	China	[3]
PRJNA417359	SRR6323442	2113443485	China	[3]
PRJNA417359	SRR6323445	3887419494	China	[3]
PRJNA417359	SRR6323444	2206043820	China	[3]
PRJNA417359	SRR6323451	3587721929	China	[3]
PRJNA417359	SRR6323450	3688218178	China	[3]
PRJNA417359	SRR6323438	4607593661	China	[3]
PRJNA417359	SRR6323439	3742109369	China	[3]
PRJNA417359	SRR6323436	3088727550	China	[3]
PRJNA417359	SRR6323437	2838634033	China	[3]
PRJNA417359	SRR6323434	403046562	China	[3]
PRJNA417359	SRR6323435	1350874980	China	[3]
PRJNA417359	SRR6323432	2722146872	China	[3]
PRJNA417359	SRR6323433	4544732891	China	[3]
PRJNA417359	SRR6323430	3135580292	China	[3]
PRJNA417359	SRR6323431	2798873566	China	[3]
PRJNA417359	SRR8840693	1928368773	China	[3]
PRJNA417359	SRR8840692	1535010673	China	[3]
PRJNA417359	SRR8840691	60353213	China	[3]
PRJNA417359	SRR6323472	95835521	China	[3]
PRJNA417359	SRR8840690	2749853453	China	[3]
PRJNA417359	SRR8840688	1760321439	China	[3]
PRJNA417359	SRR8840689	2610328820	China	[3]
PRJNA417359	SRR6323393	1350877299	China	[3]
PRJNA417359	SRR6323394	3105103965	China	[3]
PRJNA417359	SRR6323391	5316071971	China	[3]
PRJNA417359	SRR6323392	4312853859	China	[3]
PRJNA417359	SRR6323397	6650162904	China	[3]
PRJNA417359	SRR6323398	5544186108	China	[3]
PRJNA417359	SRR6323427	5999893382	China	[3]
PRJNA417359	SRR6323429	1335351731	China	[3]
PRJNA417359	SRR6323401	2039917862	China	[3]
PRJNA417359	SRR6323441	6287112678	China	[3]
PRJNA417359	SRR6323453	3459797043	China	[3]
PRJNA417359	SRR6323452	4774461962	China	[3]
PRJNA417359	SRR6323455	4480985179	China	[3]
PRJNA417359	SRR6323454	4352701756	China	[3]
PRJNA417359	SRR6323457	3688726124	China	[3]
PRJNA417359	SRR6323456	3032996574	China	[3]
PRJNA417359	SRR6323459	4579290575	China	[3]
PRJNA417359	SRR6323458	3223097625	China	[3]
PRJNA417359	SRR6323461	4700047579	China	[3]
PRJNA417359	SRR6323460	5122886473	China	[3]
PRJNA417359	SRR6323404	1347964739	China	[3]
PRJNA417359	SRR6323403	2644213698	China	[3]
PRJNA417359	SRR6323406	2703000382	China	[3]
PRJNA417359	SRR6323405	3374550559	China	[3]
PRJNA417359	SRR6323400	3290852328	China	[3]
PRJNA417359	SRR6323399	1852301888	China	[3]
PRJNA417359	SRR6323402	1429067040	China	[3]
PRJNA417359	SRR6323440	534881431	China	[3]
PRJNA417359	SRR6323396	1641118603	China	[3]
PRJNA417359	SRR6323395	2988641146	China	[3]
PRJNA417359	SRR6323390	5660152528	China	[3]
PRJNA417359	SRR6323417	2974068002	China	[3]
PRJNA417359	SRR6323418	2249760930	China	[3]
PRJNA417359	SRR6323419	3974655505	China	[3]
PRJNA417359	SRR6323420	5511828489	China	[3]
PRJNA417359	SRR6323421	2465653247	China	[3]
PRJNA417359	SRR6323422	3865280567	China	[3]
PRJNA417359	SRR6323423	6017724683	China	[3]
PRJNA417359	SRR6323424	2314230213	China	[3]
PRJNA417359	SRR6323425	4169170260	China	[3]
PRJNA417359	SRR6323426	4390589332	China	[3]
PRJNA417359	SRR6323464	4994064257	China	[3]
PRJNA417359	SRR6323465	2216938733	China	[3]
PRJNA417359	SRR6323466	4855903772	China	[3]
PRJNA417359	SRR6323467	4156750802	China	[3]
PRJNA417359	SRR6323468	2937330020	China	[3]
PRJNA417359	SRR6323469	4204612798	China	[3]
PRJNA417359	SRR6323470	5922514376	China	[3]
PRJNA417359	SRR6323471	5677276596	China	[3]
PRJNA417359	SRR6323462	3782689941	China	[3]
PRJNA417359	SRR6323463	5063979200	China	[3]
PRJNA417359	SRR6323381	542402949	China	[3]
PRJNA417359	SRR6323379	22325686	China	[3]
PRJNA417359	SRR6323383	165658092	China	[3]
PRJNA417359	SRR6323382	666950127	China	[3]
PRJNA417359	SRR6323385	2123219702	China	[3]
PRJNA417359	SRR6323384	2594090544	China	[3]
PRJNA417359	SRR6323387	1879290332	China	[3]
PRJNA417359	SRR6323386	798657108	China	[3]
PRJNA417359	SRR6323389	1269956358	China	[3]
PRJNA417359	SRR6323388	18641767	China	[3]
PRJNA417359	SRR6323411	112315177	China	[3]
PRJNA417359	SRR6323412	384619736	China	[3]
PRJNA417359	SRR6323413	2632874767	China	[3]
PRJNA417359	SRR6323414	2957086709	China	[3]
PRJNA417359	SRR6323407	334874643	China	[3]
PRJNA417359	SRR6323408	1503674853	China	[3]
PRJNA417359	SRR6323409	1979679428	China	[3]
PRJNA417359	SRR6323410	113182007	China	[3]
PRJNA417359	SRR6323415	2326484148	China	[3]
PRJNA417359	SRR6323416	2340081024	China	[3]
PRJNA417359	SRR6323507	2865434828	China	[3]
PRJNA417359	SRR6323498	1909395672	China	[3]
PRJNA417359	SRR6323499	4400373912	China	[3]
PRJNA417359	SRR6323496	5187645436	China	[3]
PRJNA417359	SRR6323497	3072541557	China	[3]
PRJNA417359	SRR6323494	4027499851	China	[3]
PRJNA417359	SRR6323495	3934106958	China	[3]
PRJNA417359	SRR6323492	3239554858	China	[3]
PRJNA417359	SRR6323493	4749014277	China	[3]
PRJNA417359	SRR6323505	3820331848	China	[3]
PRJNA417359	SRR6323506	3762726648	China	[3]
PRJNA417359	SRR6323526	4503912968	China	[3]
PRJNA417359	SRR6323527	6173612023	China	[3]
PRJNA417359	SRR6323528	5166270059	China	[3]
PRJNA417359	SRR6323529	2404137994	China	[3]
PRJNA417359	SRR6323522	4127284655	China	[3]
PRJNA417359	SRR6323523	3728587996	China	[3]
PRJNA417359	SRR6323524	4418626140	China	[3]
PRJNA417359	SRR6323525	4710637529	China	[3]
PRJNA417359	SRR6323520	4697664620	China	[3]
PRJNA417359	SRR6323521	3894028478	China	[3]
PRJNA417359	SRR6323511	4506588649	China	[3]
PRJNA417359	SRR6323510	5090077656	China	[3]
PRJNA417359	SRR6323513	4132799148	China	[3]
PRJNA417359	SRR6323512	4378794659	China	[3]
PRJNA417359	SRR6323515	5094385562	China	[3]
PRJNA417359	SRR6323514	4168176347	China	[3]
PRJNA417359	SRR6323517	3444574656	China	[3]
PRJNA417359	SRR6323516	5688474118	China	[3]
PRJNA417359	SRR6323509	3055057113	China	[3]
PRJNA417359	SRR6323508	2497072050	China	[3]
PRJNA417359	SRR6323479	2685659852	China	[3]
PRJNA417359	SRR6323481	63367518	China	[3]
PRJNA417359	SRR6323480	48682289	China	[3]
PRJNA417359	SRR6323475	1947226240	China	[3]
PRJNA417359	SRR6323474	2792368162	China	[3]
PRJNA417359	SRR6323477	1399734301	China	[3]
PRJNA417359	SRR6323562	665527719	China	[3]
PRJNA417359	SRR6323563	3865004461	China	[3]
PRJNA417359	SRR6323564	2886110991	China	[3]
PRJNA417359	SRR6323565	4629368017	China	[3]
PRJNA417359	SRR6323559	3481858199	China	[3]
PRJNA417359	SRR6323560	93752177	China	[3]
PRJNA417359	SRR6323561	2731320653	China	[3]
PRJNA417359	SRR6323570	2358926147	China	[3]
PRJNA417359	SRR6323571	2711516178	China	[3]
PRJNA417359	SRR6323535	5136066794	China	[3]
PRJNA417359	SRR6323534	3336525556	China	[3]
PRJNA417359	SRR6323537	1892689006	China	[3]
PRJNA417359	SRR6323536	3057772293	China	[3]
PRJNA417359	SRR6323539	9692975094	China	[3]
PRJNA417359	SRR6323538	3567713717	China	[3]
PRJNA417359	SRR6323541	5273181204	China	[3]
PRJNA417359	SRR6323540	4355591125	China	[3]
PRJNA417359	SRR6323542	4116485546	China	[3]
PRJNA417359	SRR6323543	5472310394	China	[3]
PRJNA417359	SRR6323544	6421944630	China	[3]
PRJNA417359	SRR6323545	6416177703	China	[3]
PRJNA417359	SRR6323546	6191719123	China	[3]
PRJNA417359	SRR6323547	669168915	China	[3]
PRJNA417359	SRR6323532	2549156615	China	[3]
PRJNA417359	SRR6323533	2483313089	China	[3]
PRJNA417359	SRR6323486	6414625330	China	[3]
PRJNA417359	SRR6323487	2899571569	China	[3]
PRJNA417359	SRR6323488	76073837	China	[3]
PRJNA417359	SRR6323489	73283949	China	[3]
PRJNA417359	SRR6323482	1051521654	China	[3]
PRJNA417359	SRR6323483	2376732241	China	[3]
PRJNA417359	SRR6323484	1089852976	China	[3]
PRJNA417359	SRR6323485	2640231027	China	[3]
PRJNA417359	SRR6323490	272648987	China	[3]
PRJNA417359	SRR6323491	1266730071	China	[3]
PRJNA417359	SRR6323572	4646345213	China	[3]
PRJNA417359	SRR6323569	4119630642	China	[3]
PRJNA417359	SRR6323568	5745761659	China	[3]
PRJNA417359	SRR6323567	5881064699	China	[3]
PRJNA417359	SRR6323566	1690291996	China	[3]
PRJNA417359	SRR6323551	2870228903	China	[3]
PRJNA417359	SRR6323550	3029770609	China	[3]
PRJNA417359	SRR6323549	2954767647	China	[3]
PRJNA417359	SRR6323548	3025082906	China	[3]
PRJNA417359	SRR6323555	1831109574	China	[3]
PRJNA417359	SRR6323554	3160035747	China	[3]
PRJNA417359	SRR6323553	3997294529	China	[3]
PRJNA417359	SRR6323552	4842154712	China	[3]
PRJNA417359	SRR6323557	5904412609	China	[3]
PRJNA417359	SRR6323556	4585269043	China	[3]
PRJNA417359	SRR6323531	4685384187	China	[3]
PRJNA417359	SRR6323530	2525881484	China	[3]
PRJNA417359	SRR6323519	5555455268	China	[3]
PRJNA417359	SRR6323518	1418901624	China	[3]
PRJNA417359	SRR6323504	7512113224	China	[3]
PRJNA417359	SRR6323503	4179088026	China	[3]
PRJNA417359	SRR6323502	7476108154	China	[3]
PRJNA417359	SRR6323501	6147292144	China	[3]
PRJNA417359	SRR6323500	3911769842	China	[3]
PRJNA417359	SRR6323106	2587527917	China	[3]
PRJNA417359	SRR6323107	2922679560	China	[3]
PRJNA417359	SRR6323104	1808233217	China	[3]
PRJNA417359	SRR6323105	2701075366	China	[3]
PRJNA417359	SRR6323102	2357538818	China	[3]
PRJNA417359	SRR6323103	3076141052	China	[3]
PRJNA417359	SRR6323100	2341799115	China	[3]
PRJNA417359	SRR6323101	223720309	China	[3]
PRJNA417359	SRR6323109	63666741	China	[3]
PRJNA417359	SRR6323110	102142307	China	[3]
PRJNA417359	SRR6323164	1864169129	China	[3]
PRJNA417359	SRR6323165	1930421750	China	[3]
PRJNA417359	SRR6323162	1590450136	China	[3]
PRJNA417359	SRR6323163	1510338405	China	[3]
PRJNA417359	SRR6323160	1798725442	China	[3]
PRJNA417359	SRR6323161	2027034737	China	[3]
PRJNA417359	SRR6323158	3127990229	China	[3]
PRJNA417359	SRR6323159	2087976736	China	[3]
PRJNA417359	SRR6323156	1696941798	China	[3]
PRJNA417359	SRR6323157	1323014354	China	[3]
PRJNA417359	SRR6323575	6626620504	China	[3]
PRJNA417359	SRR6323574	4956747099	China	[3]
PRJNA417359	SRR6323380	455348964	China	[3]
PRJNA417359	SRR6323576	1024772322	China	[3]
PRJNA417359	SRR6323108	4591177453	China	[3]
PRJNA417359	SRR6323171	3582742991	China	[3]
PRJNA417359	SRR6323170	3286552260	China	[3]
PRJNA417359	SRR6323169	2656029321	China	[3]
PRJNA417359	SRR6323168	3242469210	China	[3]
PRJNA417359	SRR6323175	3757666348	China	[3]
PRJNA417359	SRR6323174	2785839464	China	[3]
PRJNA417359	SRR6323173	4336716851	China	[3]
PRJNA417359	SRR6323172	3397303110	China	[3]
PRJNA417359	SRR6323167	3921693527	China	[3]
PRJNA417359	SRR6323166	3199548983	China	[3]
PRJNA417359	SRR6323113	4559380220	China	[3]
PRJNA417359	SRR6323114	4337519555	China	[3]
PRJNA417359	SRR6323115	2661757244	China	[3]
PRJNA417359	SRR6323116	4341453728	China	[3]
PRJNA417359	SRR6323117	4441398293	China	[3]
PRJNA417359	SRR6323118	3038705531	China	[3]
PRJNA417359	SRR6323119	4601003432	China	[3]
PRJNA417359	SRR6323120	5363854419	China	[3]
PRJNA417359	SRR6323121	4377194158	China	[3]
PRJNA417359	SRR6323122	3125761717	China	[3]
PRJNA417359	SRR6323097	4018238259	China	[3]
PRJNA417359	SRR6323096	4045848923	China	[3]
PRJNA417359	SRR6323099	5179010342	China	[3]
PRJNA417359	SRR6323098	3777693260	China	[3]
PRJNA417359	SRR6323093	3586866201	China	[3]
PRJNA417359	SRR6323092	4170060257	China	[3]
PRJNA417359	SRR6323095	3090975280	China	[3]
PRJNA417359	SRR6323094	3586543740	China	[3]
PRJNA417359	SRR6323091	3406249037	China	[3]
PRJNA417359	SRR6323090	4883398949	China	[3]
PRJNA417359	SRR6323138	5442269723	China	[3]
PRJNA417359	SRR6323139	2600144682	China	[3]
PRJNA417359	SRR6323140	1259989278	China	[3]
PRJNA417359	SRR6323141	4068658819	China	[3]
PRJNA417359	SRR6323142	2979379320	China	[3]
PRJNA417359	SRR6323143	5889887446	China	[3]
PRJNA417359	SRR6323144	4762781037	China	[3]
PRJNA417359	SRR6323145	5601248265	China	[3]
PRJNA417359	SRR6323136	3088349576	China	[3]
PRJNA417359	SRR6323137	5090989159	China	[3]
PRJNA417359	SRR6323124	5133905359	China	[3]
PRJNA417359	SRR6323123	2365706569	China	[3]
PRJNA417359	SRR6323183	2076061535	China	[3]
PRJNA417359	SRR6323182	4053612845	China	[3]
PRJNA417359	SRR6323181	2124196330	China	[3]
PRJNA417359	SRR6323180	93176100	China	[3]
PRJNA417359	SRR6323179	810531460	China	[3]
PRJNA417359	SRR6323178	3529493549	China	[3]
PRJNA417359	SRR6323177	2272580005	China	[3]
PRJNA417359	SRR6323176	3691713609	China	[3]
PRJNA417359	SRR6323184	2568602912	China	[3]
PRJNA417359	SRR6323149	5742357846	China	[3]
PRJNA417359	SRR6323148	4722101310	China	[3]
PRJNA417359	SRR6323147	5228025938	China	[3]
PRJNA417359	SRR6323146	5135646194	China	[3]
PRJNA417359	SRR6323153	6281486958	China	[3]
PRJNA417359	SRR6323152	3060560428	China	[3]
PRJNA417359	SRR6323151	1387911233	China	[3]
PRJNA417359	SRR6323150	2145945412	China	[3]
PRJNA417359	SRR6323155	2162962558	China	[3]
PRJNA417359	SRR6323154	3239953414	China	[3]
PRJNA417359	SRR6323111	3618544641	China	[3]
PRJNA417359	SRR6323112	1737453450	China	[3]
PRJNA417359	SRR6323573	3550419053	China	[3]
PRJNA417359	SRR6323125	5449135887	China	[3]
PRJNA417359	SRR6323133	5192949023	China	[3]
PRJNA417359	SRR6323132	4664803736	China	[3]
PRJNA417359	SRR6323131	5192905163	China	[3]
PRJNA417359	SRR6323130	5781028609	China	[3]
PRJNA417359	SRR6323129	5909816276	China	[3]
PRJNA417359	SRR6323128	1217454939	China	[3]
PRJNA417359	SRR6323127	2567975472	China	[3]
PRJNA417359	SRR6323126	2486365296	China	[3]
PRJNA417359	SRR6323135	2716488341	China	[3]
PRJNA417359	SRR6323134	2378654498	China	[3]
PRJNA417359	SRR6323195	1302678243	China	[3]
PRJNA417359	SRR6323194	226264186	China	[3]
PRJNA417359	SRR6323193	992253247	China	[3]
PRJNA417359	SRR6323192	2944970889	China	[3]
PRJNA417359	SRR6323191	2565158314	China	[3]
PRJNA417359	SRR6323190	2562031843	China	[3]
PRJNA417359	SRR6323189	1006922130	China	[3]
PRJNA417359	SRR6323188	2848360673	China	[3]
PRJNA417359	SRR6323203	123938628	China	[3]
PRJNA417359	SRR6323202	2809629511	China	[3]
PRJNA417359	SRR6323218	6432430988	China	[3]
PRJNA417359	SRR6323219	3852838263	China	[3]
PRJNA417359	SRR6323216	1999467098	China	[3]
PRJNA417359	SRR6323217	5730510185	China	[3]
PRJNA417359	SRR6323222	6964214981	China	[3]
PRJNA417359	SRR6323223	6127111604	China	[3]
PRJNA417359	SRR6323220	1204044461	China	[3]
PRJNA417359	SRR6323221	3201243984	China	[3]
PRJNA417359	SRR6323224	3233588727	China	[3]
PRJNA417359	SRR6323225	2058140341	China	[3]
PRJNA417359	SRR6323284	5904000885	China	[3]
PRJNA417359	SRR6323283	6735085098	China	[3]
PRJNA417359	SRR6323282	5435716569	China	[3]
PRJNA417359	SRR6323281	3251735868	China	[3]
PRJNA417359	SRR6323280	6532005348	China	[3]
PRJNA417359	SRR6323279	6420280134	China	[3]
PRJNA417359	SRR6323246	3746493458	China	[3]
PRJNA417359	SRR6323275	4153536941	China	[3]
PRJNA417359	SRR6323277	2588015060	China	[3]
PRJNA417359	SRR6323245	3994814032	China	[3]
PRJNA417359	SRR6323244	4407251689	China	[3]
PRJNA417359	SRR6323243	4739174234	China	[3]
PRJNA417359	SRR6323242	3305638291	China	[3]
PRJNA417359	SRR6323241	1940961637	China	[3]
PRJNA417359	SRR6323240	3484621152	China	[3]
PRJNA417359	SRR6323239	2331838174	China	[3]
PRJNA417359	SRR6323238	3188391529	China	[3]
PRJNA417359	SRR6323237	6003784793	China	[3]
PRJNA417359	SRR6323236	3948099237	China	[3]
PRJNA417359	SRR6323208	1935722444	China	[3]
PRJNA417359	SRR6323207	1543699112	China	[3]
PRJNA417359	SRR6323206	2115314080	China	[3]
PRJNA417359	SRR6323213	2077719211	China	[3]
PRJNA417359	SRR6323212	2606322617	China	[3]
PRJNA417359	SRR6323211	2292885112	China	[3]
PRJNA417359	SRR6323215	3032896048	China	[3]
PRJNA417359	SRR6323214	2724952936	China	[3]
PRJNA417359	SRR6323274	3099978665	China	[3]
PRJNA417359	SRR6323273	4638272508	China	[3]
PRJNA417359	SRR6323276	5013629053	China	[3]
PRJNA417359	SRR6323264	4838322612	China	[3]
PRJNA417359	SRR6323263	4313781306	China	[3]
PRJNA417359	SRR6323262	3933844207	China	[3]
PRJNA417359	SRR6323261	5211147347	China	[3]
PRJNA417359	SRR6323260	4682995896	China	[3]
PRJNA417359	SRR6323259	2542280584	China	[3]
PRJNA417359	SRR6323258	1942124906	China	[3]
PRJNA417359	SRR6323257	2759582973	China	[3]
PRJNA417359	SRR6323232	3036071903	China	[3]
PRJNA417359	SRR6323233	3364614508	China	[3]
PRJNA417359	SRR6323230	104180011	China	[3]
PRJNA417359	SRR6323231	54393522	China	[3]
PRJNA417359	SRR6323228	1954478253	China	[3]
PRJNA417359	SRR6323229	2797047646	China	[3]
PRJNA417359	SRR6323226	63447255	China	[3]
PRJNA417359	SRR6323227	2435539977	China	[3]
PRJNA417359	SRR6323234	400985307	China	[3]
PRJNA417359	SRR6323235	1234477903	China	[3]
PRJNA417359	SRR6323185	2398067563	China	[3]
PRJNA417359	SRR6323278	4534806422	China	[3]
PRJNA417359	SRR6323271	1968578019	China	[3]
PRJNA417359	SRR6323272	2590528460	China	[3]
PRJNA417359	SRR6323269	1935311424	China	[3]
PRJNA417359	SRR6323270	609330255	China	[3]
PRJNA417359	SRR6323267	1836117440	China	[3]
PRJNA417359	SRR6323268	3074846878	China	[3]
PRJNA417359	SRR6323265	2335998746	China	[3]
PRJNA417359	SRR6323266	3344951562	China	[3]
PRJNA417359	SRR6323249	3114128209	China	[3]
PRJNA417359	SRR6323250	3576249248	China	[3]
PRJNA417359	SRR6323247	2830744264	China	[3]
PRJNA417359	SRR6323248	58402875	China	[3]
PRJNA417359	SRR6323253	45527206	China	[3]
PRJNA417359	SRR6323254	108145820	China	[3]
PRJNA417359	SRR6323251	145787613	China	[3]
PRJNA417359	SRR6323252	2804247935	China	[3]
PRJNA417359	SRR6323255	22739354	China	[3]
PRJNA417359	SRR6323256	30181426	China	[3]
PRJNA417359	SRR6323204	6449477653	China	[3]
PRJNA417359	SRR6323205	7153517218	China	[3]
PRJNA417359	SRR6323200	5015267715	China	[3]
PRJNA417359	SRR6323201	193051464	China	[3]
PRJNA417359	SRR6323198	3221683807	China	[3]
PRJNA417359	SRR6323199	1730864365	China	[3]
PRJNA417359	SRR6323196	618364279	China	[3]
PRJNA417359	SRR6323197	3183257061	China	[3]
PRJNA417359	SRR6323186	2937172592	China	[3]
PRJNA417359	SRR6323187	1792556563	China	[3]
PRJNA417359	SRR6323311	2616076067	China	[3]
PRJNA417359	SRR6323312	2458585604	China	[3]
PRJNA417359	SRR6323314	2565233388	China	[3]
PRJNA417359	SRR6323315	2982792141	China	[3]
PRJNA417359	SRR6323316	3504897201	China	[3]
PRJNA417359	SRR6323317	2565470830	China	[3]
PRJNA417359	SRR6323318	5085471016	China	[3]
PRJNA417359	SRR6323319	6046124688	China	[3]
PRJNA417359	SRR6323320	7125207005	China	[3]
PRJNA417359	SRR6323083	2965442853	China	[3]
PRJNA417359	SRR6323082	3765231195	China	[3]
PRJNA417359	SRR6323085	4389375680	China	[3]
PRJNA417359	SRR6323084	3732954137	China	[3]
PRJNA417359	SRR6323087	2594060668	China	[3]
PRJNA417359	SRR6323086	3209958003	China	[3]
PRJNA417359	SRR6323288	4406697424	China	[3]
PRJNA417359	SRR6323287	5352546517	China	[3]
PRJNA417359	SRR6323286	5888149303	China	[3]
PRJNA417359	SRR6323285	5595313536	China	[3]
PRJNA417359	SRR6323289	4318119537	China	[3]
PRJNA417359	SRR6323290	1614039628	China	[3]
PRJNA417359	SRR6323342	5213508910	China	[3]
PRJNA417359	SRR6323341	5340314978	China	[3]
PRJNA417359	SRR6323344	4265972242	China	[3]
PRJNA417359	SRR6323343	5545340916	China	[3]
PRJNA417359	SRR6323338	5129504930	China	[3]
PRJNA417359	SRR6323337	4041972278	China	[3]
PRJNA417359	SRR6323340	6894973930	China	[3]
PRJNA417359	SRR6323339	4295031433	China	[3]
PRJNA417359	SRR6323346	3136223351	China	[3]
PRJNA417359	SRR6323345	700328377	China	[3]
PRJNA417359	SRR6323297	3871088314	China	[3]
PRJNA417359	SRR6323298	1571195864	China	[3]
PRJNA417359	SRR6323295	3260977971	China	[3]
PRJNA417359	SRR6323296	5714829680	China	[3]
PRJNA417359	SRR6323293	3360963077	China	[3]
PRJNA417359	SRR6323294	3253286550	China	[3]
PRJNA417359	SRR6323291	3076387329	China	[3]
PRJNA417359	SRR6323292	3024724076	China	[3]
PRJNA417359	SRR6323299	3593238080	China	[3]
PRJNA417359	SRR6323300	1547127274	China	[3]
PRJNA417359	SRR6323371	4790493377	China	[3]
PRJNA417359	SRR6323372	4037799509	China	[3]
PRJNA417359	SRR6323369	4708321892	China	[3]
PRJNA417359	SRR6323370	4782809439	China	[3]
PRJNA417359	SRR6323375	5124674688	China	[3]
PRJNA417359	SRR6323376	4719691532	China	[3]
PRJNA417359	SRR6323373	4047446987	China	[3]
PRJNA417359	SRR6323374	4150264597	China	[3]
PRJNA417359	SRR6323367	4282051444	China	[3]
PRJNA417359	SRR6323368	3192860808	China	[3]
PRJNA417359	SRR6323335	3827813637	China	[3]
PRJNA417359	SRR6323336	3753571423	China	[3]
PRJNA417359	SRR6323333	4154034866	China	[3]
PRJNA417359	SRR6323334	3871080656	China	[3]
PRJNA417359	SRR6323331	3491955973	China	[3]
PRJNA417359	SRR6323332	2556921685	China	[3]
PRJNA417359	SRR6323329	1538509045	China	[3]
PRJNA417359	SRR6323330	2834983765	China	[3]
PRJNA417359	SRR6323327	2532402933	China	[3]
PRJNA417359	SRR6323328	2819748310	China	[3]
PRJNA417359	SRR6323362	1670345362	China	[3]
PRJNA417359	SRR6323361	2870254713	China	[3]
PRJNA417359	SRR6323364	2816016838	China	[3]
PRJNA417359	SRR6323363	3038185071	China	[3]
PRJNA417359	SRR6323358	2570855900	China	[3]
PRJNA417359	SRR6323357	809163002	China	[3]
PRJNA417359	SRR6323360	946133330	China	[3]
PRJNA417359	SRR6323359	2395961699	China	[3]
PRJNA417359	SRR6323366	3031122661	China	[3]
PRJNA417359	SRR6323365	1606083314	China	[3]
PRJNA417359	SRR6323303	4444846321	China	[3]
PRJNA417359	SRR6323304	1118909313	China	[3]
PRJNA417359	SRR6323301	4444715895	China	[3]
PRJNA417359	SRR6323302	3734555284	China	[3]
PRJNA417359	SRR6323307	4468891321	China	[3]
PRJNA417359	SRR6323308	5323917253	China	[3]
PRJNA417359	SRR6323305	4438132883	China	[3]
PRJNA417359	SRR6323306	5705314040	China	[3]
PRJNA417359	SRR6323309	2863611817	China	[3]
PRJNA417359	SRR6323310	5124897318	China	[3]
PRJNA417359	SRR6323378	2077865549	China	[3]
PRJNA417359	SRR6323377	3556241862	China	[3]
PRJNA417359	SRR6323324	1519437904	China	[3]
PRJNA417359	SRR6323323	4110800371	China	[3]
PRJNA417359	SRR6323326	3118947310	China	[3]
PRJNA417359	SRR6323325	1840137623	China	[3]
PRJNA417359	SRR6323322	5863792717	China	[3]
PRJNA417359	SRR6323321	4432163014	China	[3]
PRJNA417359	SRR6323347	2844959389	China	[3]
PRJNA417359	SRR6323348	4083986137	China	[3]
PRJNA417359	SRR6323349	3142200565	China	[3]
PRJNA417359	SRR6323350	1671190475	China	[3]
PRJNA417359	SRR6323351	5172643957	China	[3]
PRJNA417359	SRR6323352	4854870910	China	[3]
PRJNA417359	SRR6323353	4577386816	China	[3]
PRJNA417359	SRR6323354	204573380	China	[3]
PRJNA417359	SRR6323355	3868776936	China	[3]
PRJNA417359	SRR6323356	3884784598	China	[3]
PRJNA417359	SRR6323088	4645491840	China	[3]
PRJNA417359	SRR6323089	11856215196	China	[3]
PRJEB22062	ERR2241628	12594726988	Netherlands	[4]
PRJEB22062	ERR2241631	12861087666	Netherlands	[4]
PRJEB22062	ERR2241632	12558676946	Netherlands	[4]
PRJEB22062	ERR2241634	13332571576	Netherlands	[4]
PRJEB22062	ERR2241635	12292971004	Netherlands	[4]
PRJEB22062	ERR2241637	14539066710	Netherlands	[4]
PRJEB22062	ERR2241639	11789735116	Netherlands	[4]
PRJEB22062	ERR2241641	12862262144	Netherlands	[4]
PRJEB22062	ERR2241643	12620576376	Netherlands	[4]
PRJEB22062	ERR2241645	13606620570	Netherlands	[4]
PRJEB22062	ERR2241647	14423569226	Netherlands	[4]
PRJEB22062	ERR2241649	14072383090	Netherlands	[4]
PRJEB22062	ERR2241651	15361502706	Netherlands	[4]
PRJEB22062	ERR2241653	13258355076	Netherlands	[4]
PRJEB22062	ERR2241655	12262374176	Netherlands	[4]
PRJEB22062	ERR2241657	14860238274	Netherlands	[4]
PRJEB22062	ERR2241659	14591739436	Netherlands	[4]
PRJEB22062	ERR2241662	15794601510	Netherlands	[4]
PRJEB22062	ERR2241664	15871826232	Netherlands	[4]
PRJEB22062	ERR2241665	15861710138	Netherlands	[4]
PRJEB22062	ERR2241686	15838002534	Germany	[4]
PRJEB22062	ERR2241687	12962403834	Germany	[4]
PRJEB22062	ERR2241688	16285636598	Germany	[4]
PRJEB22062	ERR2241689	17456402112	Germany	[4]
PRJEB22062	ERR2241690	17088513564	Germany	[4]
PRJEB22062	ERR2241691	15036341722	Germany	[4]
PRJEB22062	ERR2241692	25086550798	Germany	[4]
PRJEB22062	ERR2241693	16056148006	Germany	[4]
PRJEB22062	ERR2241694	15143833790	Germany	[4]
PRJEB22062	ERR2241695	15573530262	Germany	[4]
PRJEB22062	ERR2241696	13569011302	Germany	[4]
PRJEB22062	ERR2241697	13283256486	Germany	[4]
PRJEB22062	ERR2241698	13630279854	Germany	[4]
PRJEB22062	ERR2241699	15467118146	Germany	[4]
PRJEB22062	ERR2241700	98960266	Germany	[4]
PRJEB22062	ERR2241701	13721450332	Germany	[4]
PRJEB22062	ERR2241702	14815889574	Germany	[4]
PRJEB22062	ERR2241703	15468655326	Germany	[4]
PRJEB22062	ERR2241704	15466771450	Germany	[4]
PRJEB22062	ERR2241725	16917166918	France	[4]
PRJEB22062	ERR2241726	14567319716	France	[4]
PRJEB22062	ERR2241727	14327908008	France	[4]
PRJEB22062	ERR2241728	13872179136	France	[4]
PRJEB22062	ERR2241729	14462948214	France	[4]
PRJEB22062	ERR2241730	17025873932	France	[4]
PRJEB22062	ERR2241731	16281869450	France	[4]
PRJEB22062	ERR2241732	13543911478	France	[4]
PRJEB22062	ERR2241733	17515995470	France	[4]
PRJEB22062	ERR2241734	12834531296	France	[4]
PRJEB22062	ERR2241735	12941181388	France	[4]
PRJEB22062	ERR2241736	12845872000	France	[4]
PRJEB22062	ERR2241737	17131700470	France	[4]
PRJEB22062	ERR2241738	15129583014	France	[4]
PRJEB22062	ERR2241739	13872971886	France	[4]
PRJEB22062	ERR2241740	16743760934	France	[4]
PRJEB22062	ERR2241741	8528498422	France	[4]
PRJEB22062	ERR2241742	18722501174	France	[4]
PRJEB22062	ERR2241743	15145271914	France	[4]
PRJEB22062	ERR2241744	14473442110	France	[4]
PRJEB22062	ERR2241747	14063297118	Spain	[4]
PRJEB22062	ERR2241748	17856856830	Spain	[4]
PRJEB22062	ERR2241749	13115026178	Spain	[4]
PRJEB22062	ERR2241750	16849042362	Spain	[4]
PRJEB22062	ERR2241752	17174582658	Spain	[4]
PRJEB22062	ERR2241753	17817407476	Spain	[4]
PRJEB22062	ERR2241754	15199030632	Spain	[4]
PRJEB22062	ERR2241755	18117110162	Spain	[4]
PRJEB22062	ERR2241756	11784408742	Spain	[4]
PRJEB22062	ERR2241758	15284698066	Spain	[4]
PRJEB22062	ERR2241759	15495269982	Spain	[4]
PRJEB22062	ERR2241760	14599896758	Spain	[4]
PRJEB22062	ERR2241761	12368374364	Spain	[4]
PRJEB22062	ERR2241762	13979600838	Spain	[4]
PRJEB22062	ERR2241763	15296917590	Spain	[4]
PRJEB22062	ERR2241764	15340474144	Spain	[4]
PRJEB22062	ERR2241765	16930235968	Spain	[4]
PRJEB22062	ERR2241770	15276976832	Spain	[4]
PRJEB22062	ERR2241783	19757833580	Spain	[4]
PRJEB22062	ERR2241784	15251330992	Spain	[4]
PRJEB22062	ERR2241788	12257481172	Belgium	[4]
PRJEB22062	ERR2241790	14845401014	Belgium	[4]
PRJEB22062	ERR2241791	11817774910	Belgium	[4]
PRJEB22062	ERR2241794	13150323032	Belgium	[4]
PRJEB22062	ERR2241795	11787179290	Belgium	[4]
PRJEB22062	ERR2241798	15994435816	Belgium	[4]
PRJEB22062	ERR2241799	14104260398	Belgium	[4]
PRJEB22062	ERR2241801	13518436872	Belgium	[4]
PRJEB22062	ERR2241802	12940489204	Belgium	[4]
PRJEB22062	ERR2241803	13451337908	Belgium	[4]
PRJEB22062	ERR2241805	16765075490	Belgium	[4]
PRJEB22062	ERR2241806	14338821382	Belgium	[4]
PRJEB22062	ERR2241807	15059195874	Belgium	[4]
PRJEB22062	ERR2241808	14529380060	Belgium	[4]
PRJEB22062	ERR2241809	14669418064	Belgium	[4]
PRJEB22062	ERR2241815	15447780180	Belgium	[4]
PRJEB22062	ERR2241818	13706534552	Belgium	[4]
PRJEB22062	ERR2241819	14420880520	Belgium	[4]
PRJEB22062	ERR2241823	15386257344	Belgium	[4]
PRJEB22062	ERR2241824	14580902770	Belgium	[4]
PRJEB22062	ERR2241828	14418445192	Italy	[4]
PRJEB22062	ERR2241848	13509634780	Italy	[4]
PRJEB22062	ERR2241849	14567953010	Italy	[4]
PRJEB22062	ERR2241850	15595135946	Italy	[4]
PRJEB22062	ERR2241851	16378675550	Italy	[4]
PRJEB22062	ERR2241852	14803608744	Italy	[4]
PRJEB22062	ERR2241853	14677428916	Italy	[4]
PRJEB22062	ERR2241854	14161460104	Italy	[4]
PRJEB22062	ERR2241855	13001328312	Italy	[4]
PRJEB22062	ERR2241856	12790599054	Italy	[4]
PRJEB22062	ERR2241857	13942014824	Italy	[4]
PRJEB22062	ERR2241858	16655869874	Italy	[4]
PRJEB22062	ERR2241859	14541127256	Italy	[4]
PRJEB22062	ERR2241860	11655034962	Italy	[4]
PRJEB22062	ERR2241861	12778661598	Italy	[4]
PRJEB22062	ERR2241862	15549085174	Italy	[4]
PRJEB22062	ERR2241863	18226117666	Italy	[4]
PRJEB22062	ERR2241864	14945372376	Italy	[4]
PRJEB22062	ERR2241865	13374951236	Italy	[4]
PRJEB22062	ERR2241866	17549025512	Italy	[4]
PRJEB22062	ERR2241887	16393555996	Poland	[4]
PRJEB22062	ERR2241888	15308114844	Poland	[4]
PRJEB22062	ERR2241889	17242811102	Poland	[4]
PRJEB22062	ERR2241890	17940569418	Poland	[4]
PRJEB22062	ERR2241891	14189230514	Poland	[4]
PRJEB22062	ERR2241892	17082935624	Poland	[4]
PRJEB22062	ERR2241893	15291487328	Poland	[4]
PRJEB22062	ERR2241894	14752173312	Poland	[4]
PRJEB22062	ERR2241895	32206565010	Poland	[4]
PRJEB22062	ERR2241896	17053552836	Poland	[4]
PRJEB22062	ERR2241897	13967694790	Poland	[4]
PRJEB22062	ERR2241898	15394493790	Poland	[4]
PRJEB22062	ERR2241899	13901044296	Poland	[4]
PRJEB22062	ERR2241900	16435415008	Poland	[4]
PRJEB22062	ERR2241901	16449621692	Poland	[4]
PRJEB22062	ERR2241902	13585895518	Poland	[4]
PRJEB22062	ERR2241903	14941413760	Poland	[4]
PRJEB22062	ERR2241904	17219814104	Poland	[4]
PRJEB22062	ERR2241905	13147891630	Poland	[4]
PRJEB22062	ERR2241906	13237002770	Poland	[4]
PRJEB22062	ERR2241907	12469229680	Germany	[4]
PRJEB22062	ERR2241909	12360471628	Germany	[4]
PRJEB22062	ERR2241911	11172309102	Germany	[4]
PRJEB22062	ERR2241913	12732284062	Germany	[4]
PRJEB22062	ERR2241915	13085133916	Germany	[4]
PRJEB22062	ERR2241917	13055382688	Germany	[4]
PRJEB22062	ERR2241919	14099136968	Germany	[4]
PRJEB22062	ERR2241921	11179118900	Germany	[4]
PRJEB22062	ERR2241923	14134376140	Germany	[4]
PRJEB22062	ERR2241925	15939954714	Germany	[4]
PRJEB22062	ERR2241927	11796008562	Germany	[4]
PRJEB22062	ERR2241929	15631688516	Germany	[4]
PRJEB22062	ERR2241931	14210612718	Germany	[4]
PRJEB22062	ERR2241933	15744813186	Germany	[4]
PRJEB22062	ERR2241935	11188618008	Germany	[4]
PRJEB22062	ERR2241937	14423057638	Germany	[4]
PRJEB22062	ERR2241939	13543861346	Germany	[4]
PRJEB22062	ERR2241941	13062553678	Germany	[4]
PRJEB22062	ERR2241943	12982193894	Germany	[4]
PRJEB22062	ERR2241945	15158755006	Germany	[4]
PRJEB22062	ERR2241950	12258979998	Bulgaria	[4]
PRJEB22062	ERR2241952	18680852354	Bulgaria	[4]
PRJEB22062	ERR2241953	12236939132	Bulgaria	[4]
PRJEB22062	ERR2241954	12936575888	Bulgaria	[4]
PRJEB22062	ERR2241955	16194049058	Bulgaria	[4]
PRJEB22062	ERR2241956	17973730226	Bulgaria	[4]
PRJEB22062	ERR2241957	15285030870	Bulgaria	[4]
PRJEB22062	ERR2241971	15513322334	Bulgaria	[4]
PRJEB22062	ERR2241972	16062340214	Bulgaria	[4]
PRJEB22062	ERR2241977	15736964961	Bulgaria	[4]
PRJEB22062	ERR2241978	14399649014	Bulgaria	[4]
PRJEB22062	ERR2241979	12369824568	Bulgaria	[4]
PRJEB22062	ERR2241980	12641288140	Bulgaria	[4]
PRJEB22062	ERR2241981	12624722232	Bulgaria	[4]
PRJEB22062	ERR2241982	15012106826	Bulgaria	[4]
PRJEB22062	ERR2241983	12730649336	Bulgaria	[4]
PRJEB22062	ERR2241984	11601640456	Bulgaria	[4]
PRJEB22062	ERR2241985	12365573314	Bulgaria	[4]
PRJEB22062	ERR2241986	14144394990	Bulgaria	[4]
References:
[1] Glendinning L, Stewart RD, Pallen MJ, Watson KA, Watson M. Assembly of hundreds of novel bacterial genomes from the chicken caecum. Genome Biol. 2020;21:34.
[2] Wang Y, Hu Y, Cao J, Bi Y, Lv N, Liu F, et al. Antibiotic resistance gene reservoir in live poultry markets. J Infect. 2019;78:445–53.
[3] Huang P, Zhang Y, Xiao K, Jiang F, Wang H, Tang D, et al. The chicken gut metagenome and the modulatory effects of plant-derived benzylisoquinoline alkaloids. Microbiome. 2018;6:211.
[4] Munk P, Knudsen BE, Lukjacenko O, Duarte ASR, Van Gompel L, Luiken REC, et al. Abundance and diversity of the faecal resistome in slaughter pigs and broilers in nine European countries. Nat Microbiol. 2018;3:898–908.
