# Supplementary material for: Metagenome-assembled genomes and gene catalog from the chicken gut microbiome aid in deciphering antibiotic resistomes
Source: Commun Biol. 2021 Nov 18;4:1305. doi: 10.1038/s42003-021-02827-2 (PMC8602611; doi:10.1038/s42003-021-02827-2)
Supplement: Supplementary file 5 — Supplementary Data 2 [file 42003_2021_2827_MOESM5_ESM.xlsx]

## Sheet: Sheet1
Data 2 Statistics of the assembled contigs
Assembly	Number of contigs	Largest contig	Total length	GC (%)	N50	L50
ERR2241628	68996	729074	192091759	47.49	3472	10145
ERR2241631	33871	397427	93240231	48.14	3456	5008
ERR2241632	56629	859547	166427185	47.98	3826	8131
ERR2241634	49299	355866	117003283	47.52	2627	9874
ERR2241635	44318	882775	120714520	46.67	3334	6844
ERR2241637	39963	467928	103878006	45.53	2992	6525
ERR2241639	34755	414670	92183530	46.81	3141	5404
ERR2241641	25896	170177	81824426	44.02	4515	3432
ERR2241643	32665	421182	103490903	45.05	4745	3568
ERR2241645	29798	266208	97625132	44.81	4869	3770
ERR2241647	74733	825412	201240245	48.79	3168	12146
ERR2241649	17420	223120	55188352	44.7	4549	2346
ERR2241651	64669	538324	185150581	49.21	3706	9675
ERR2241653	81785	379298	234743483	48.33	3730	12901
ERR2241655	44562	623128	108563336	47.58	2647	8220
ERR2241657	35305	236473	91975221	49.91	3076	6588
ERR2241659	54745	590736	159172781	48.4	3829	7107
ERR2241662	92603	258378	232007786	48.53	2894	17421
ERR2241664	116616	326545	285720558	49.64	2746	22130
ERR2241665	68056	599386	169177419	50.02	2759	12094
ERR2241686	35685	544559	103185529	47.17	3766	4420
ERR2241687	52081	670308	179181926	47.28	5731	5020
ERR2241688	36024	159444	92709213	49.22	3044	6094
ERR2241689	165218	514538	443056285	49.2	3266	30207
ERR2241690	115359	362196	300327055	48.61	3072	21086
ERR2241691	27980	179214	80863095	48.06	3825	3960
ERR2241692	138429	656233	373416208	48.41	3233	22697
ERR2241693	103133	673980	274624441	49.04	3173	18251
ERR2241694	114670	373819	291545630	50.25	2902	20376
ERR2241695	151304	684315	409903022	49.5	3243	25832
ERR2241696	63502	513945	182895639	50.26	3715	9164
ERR2241697	65616	415256	187884718	49.21	3706	10010
ERR2241698	100016	653499	310752834	47.91	4305	13046
ERR2241699	46452	479471	120718808	49.72	3013	7121
ERR2241700	116809	560696	325346954	51.17	3488	19014
ERR2241701	64514	622983	188721533	48.08	3784	9179
ERR2241702	26455	155247	72595579	47.01	3391	4767
ERR2241703	56747	586887	163524309	48.4	3639	8873
ERR2241704	33374	403382	90241071	49.07	3240	5437
ERR2241725	38926	353272	126749662	46.18	5055	3878
ERR2241726	10082	316743	44876994	44.52	9595	859
ERR2241727	39555	338832	119567466	53.57	3987	6517
ERR2241728	61891	1190302	164032150	47.22	3181	9757
ERR2241729	70257	240895	164893419	46.97	2576	14951
ERR2241730	61171	450349	177231886	49.64	3835	9389
ERR2241731	86032	369042	245872671	48.82	3700	13453
ERR2241732	30377	234615	98894092	49.21	4746	4176
ERR2241733	60627	290211	169030687	50.66	3443	10010
ERR2241734	28112	385696	83821846	45.29	4158	3442
ERR2241735	54609	236633	137314078	49.62	2939	10320
ERR2241736	75671	332738	187067078	46.97	2761	13859
ERR2241737	154179	563028	424461419	48.92	3389	24351
ERR2241738	24660	415053	84402866	44.8	5135	3120
ERR2241739	44477	410307	138733182	47.28	4358	5172
ERR2241740	153736	623835	429367970	47.71	3504	24802
ERR2241741	64919	405354	189748933	55.79	3875	9577
ERR2241742	33249	313411	100731980	44.95	4189	4454
ERR2241743	128172	635228	365475293	48.83	3617	18934
ERR2241744	150767	815218	407285199	50.63	3228	24907
ERR2241747	60579	167991	169530599	50.65	3610	9575
ERR2241748	37840	352484	105893991	48.61	3525	5880
ERR2241749	34780	128781	103348526	45.11	3953	5603
ERR2241750	63615	372916	170310864	50.7	3255	11241
ERR2241752	83016	236367	222211559	50.94	3257	14016
ERR2241753	74618	292843	193714133	49.47	3098	12754
ERR2241754	50729	228267	138885580	50.36	3330	8306
ERR2241755	81317	239146	218805508	50.14	3327	13675
ERR2241756	41888	556702	125624879	48.95	4066	5558
ERR2241758	57589	130785	143674202	47.39	2904	11523
ERR2241759	47969	621990	129628018	47.27	3271	7117
ERR2241760	152286	575828	427946368	48.88	3537	26176
ERR2241761	23938	236717	74769922	45.85	4369	3398
ERR2241762	35659	212872	95990036	47.69	3356	6457
ERR2241763	166583	713197	448970799	49.16	3228	28541
ERR2241764	32056	168749	82280055	45.09	3025	5355
ERR2241765	23476	239667	63883316	48.35	3470	3999
ERR2241770	49286	197212	128549266	50.67	3160	9297
ERR2241783	133524	619042	327213615	50.31	2742	26627
ERR2241784	84516	428587	218017512	50.11	2995	14978
ERR2241788	20261	191768	70882940	44.16	5561	2355
ERR2241790	38826	318234	109332785	44.18	3525	5975
ERR2241791	12783	171168	37756112	47.59	4064	1716
ERR2241794	45946	199993	117879585	50.83	3018	8209
ERR2241795	32744	177677	88793330	45.16	3412	5452
ERR2241798	68110	651513	185512258	48.24	3307	11233
ERR2241799	63128	422907	206973969	47.13	5006	7052
ERR2241801	44223	151473	130660701	48.67	4055	6488
ERR2241802	66622	1007582	193749783	47.73	3691	9197
ERR2241803	22269	233609	74464826	47.46	5168	2696
ERR2241805	31174	257078	84534716	44.36	3389	5344
ERR2241806	32880	322169	89990872	46.92	3352	5607
ERR2241807	49609	204431	128014130	47.29	3031	8311
ERR2241808	45013	183429	125707910	47.23	3507	7262
ERR2241809	44615	593698	125854456	46.96	3629	6772
ERR2241815	77104	166583	204535444	48.92	3202	13885
ERR2241818	25767	190984	71525923	41.68	3455	3806
ERR2241819	35905	224080	89852952	48.19	2886	7048
ERR2241823	36366	223410	101225299	46.66	3575	6289
ERR2241824	107524	336438	295069913	51.4	3365	18242
ERR2241828	43946	393781	133874602	48.63	4241	6587
ERR2241848	66927	540719	188254847	48.27	3626	9483
ERR2241849	82987	630718	223691196	50.73	3256	12671
ERR2241850	169982	492790	455309032	48.37	3211	28248
ERR2241851	82443	255131	222386539	51.18	3301	15505
ERR2241852	149843	421980	391906029	49.36	3040	25348
ERR2241853	60209	465696	167595925	48.54	3584	9991
ERR2241854	115592	413735	297257230	49.54	3017	19748
ERR2241855	112712	458961	310364129	49.54	3361	17426
ERR2241856	67212	729732	189544318	48.46	3534	9662
ERR2241857	42848	222504	119273710	49.48	3504	7783
ERR2241858	114949	521391	316343042	49.19	3336	17030
ERR2241859	108752	229317	269562284	47.37	2814	20256
ERR2241860	46788	609068	133610339	44.66	3619	7844
ERR2241861	45224	465329	122517930	46.5	3224	7368
ERR2241862	135030	462544	345425734	49.7	2929	23086
ERR2241863	125772	529259	337063065	50.87	3227	20150
ERR2241864	48398	473976	151849079	47.59	4610	5626
ERR2241865	58782	472385	162476699	45.79	3527	9170
ERR2241866	32860	474478	119799875	47.31	6780	2811
ERR2241887	40992	520799	116888543	43.87	3702	5619
ERR2241888	102654	484437	289314222	50.74	3527	16005
ERR2241889	92195	787393	246324367	48.95	3180	14757
ERR2241890	117292	590950	310524045	48.07	3100	19180
ERR2241891	47825	410627	129219422	45.99	3335	7075
ERR2241892	52530	310311	138984660	49.1	3203	9620
ERR2241893	41155	226768	127526978	46.41	4290	6456
ERR2241894	20589	211399	61238733	43	4017	2910
ERR2241895	76692	340917	213429400	47.22	3415	12387
ERR2241896	66834	605647	176046280	48.28	3110	10979
ERR2241897	50721	169760	137089758	49.44	3298	9212
ERR2241898	60092	238871	166809472	50.9	3458	10515
ERR2241899	58471	230450	158590575	46.54	3295	10215
ERR2241900	59018	324892	178382401	46.44	3957	9266
ERR2241901	54390	357098	158480732	49.54	3789	7923
ERR2241902	38693	207157	119720590	52.41	4507	5310
ERR2241903	60371	354503	146947780	49.54	2765	12028
ERR2241904	107169	750959	328046121	48.23	4171	13681
ERR2241905	53808	383689	176766798	48.46	5044	4968
ERR2241906	31406	147975	98293082	42.8	4319	4930
ERR2241907	33840	791419	104230443	49.81	4290	4574
ERR2241909	89851	550132	255842531	48.73	3587	13434
ERR2241911	31892	265278	101784988	48.91	4761	4076
ERR2241913	24527	149602	70530579	42.25	3726	4181
ERR2241915	26434	360678	79356049	45.13	3931	3476
ERR2241917	43201	633414	137629323	48.17	4798	4940
ERR2241919	41022	641814	124342557	48.73	4021	4929
ERR2241921	44495	589488	122562750	49.21	3364	7166
ERR2241923	59961	642343	161318831	49.03	3197	9121
ERR2241925	29455	206810	96639211	45.09	4929	3888
ERR2241927	42277	618412	140066545	48.57	4906	5237
ERR2241929	86793	355873	239556054	47.46	3389	13189
ERR2241931	22981	222765	70710910	44.69	4381	3242
ERR2241933	98205	750275	274892408	48.35	3410	14607
ERR2241935	60094	313752	175401654	47.91	3873	8399
ERR2241937	106350	552281	297575826	48.28	3418	15611
ERR2241939	77490	673527	252502416	47.38	4898	7850
ERR2241941	49779	367074	146167073	49.48	3929	6731
ERR2241943	62618	391968	189857594	50.54	4208	8233
ERR2241945	65145	488506	172053526	48.55	3109	9960
ERR2241950	98266	579253	280739693	49.14	3625	15598
ERR2241952	31895	208618	100184964	44.12	4599	4397
ERR2241953	76080	534553	224949608	40.07	3910	11997
ERR2241954	63351	754588	165850288	47.92	3176	10490
ERR2241955	34064	239330	88216965	48.84	3034	6449
ERR2241956	46658	194423	124012295	52	3218	7988
ERR2241957	66673	351012	162964334	49.88	2799	13162
ERR2241971	82575	498060	240803742	48.77	3810	11243
ERR2241972	33896	211171	118046007	43.3	5647	3610
ERR2241977	72953	492253	197675445	46.27	3236	11021
ERR2241978	15261	238050	44677858	45.25	4098	2135
ERR2241979	41881	457122	113875393	47.88	3345	5975
ERR2241980	118894	564207	310379189	49.6	3068	20003
ERR2241981	35903	210554	103493040	45.97	3706	6019
ERR2241982	58074	340017	184269483	46.25	4482	8137
ERR2241983	90413	715320	265296695	44.94	3760	13733
ERR2241984	41807	425352	130107436	44.64	4501	5102
ERR2241985	58655	336676	152710523	47.93	3044	10909
ERR2241986	61996	1335617	199664703	47.98	4609	8194
ERR3414571	73882	517812	373774813	51.59	12681	5132
ERR3414572	69470	523601	377859909	50.21	15251	4690
ERR3414573	81219	464110	402556499	51.17	11470	6092
ERR3414574	85684	539734	417450963	50.83	11465	6871
ERR3414575	86327	539731	445157752	50.41	12620	6278
ERR3414576	99184	442533	499026494	51.42	12302	7603
ERR3414577	100576	355878	517888002	50.94	12241	7694
ERR3414578	109297	539733	483579777	51.7	9667	9094
ERR3414579	83988	539730	419028360	51.36	12191	6577
ERR3414580	93337	442532	495859195	51.7	12892	7414
ERR3414581	102518	442298	510319955	51.15	12288	7323
ERR3414582	118192	448004	527513822	51.47	9498	9757
ERR3414583	79188	517812	452370752	51.32	18808	4540
ERR3414584	106307	574700	524874630	51.6	12721	7321
ERR3414585	95460	517917	489155693	50.49	12231	7380
ERR3414586	140286	477804	583564259	50.43	7960	13096
ERR3414587	81982	539731	403039921	51.64	12508	5685
ERR3414588	101621	514837	468860132	49.77	10682	7856
ERR3414589	89227	464249	426925713	50.35	10586	7312
ERR3414590	106754	698207	525163339	49.89	13162	7256
ERR3414591	72054	526607	382808679	51.3	13453	4942
ERR3414592	104731	400523	487071310	51.97	9903	8928
ERR3414593	78813	464332	390660593	51.37	11576	6194
ERR3414594	108567	812373	478373401	51.6	9365	9138
SRR6323082	15787	183389	49262864	57.41	4547	1752
SRR6323083	17386	387701	60683494	58.92	5232	1822
SRR6323084	4954	676504	17934111	50.07	5934	487
SRR6323085	9145	88020	30417495	49.75	4863	1435
SRR6323086	29613	256521	93768240	51.81	4629	3890
SRR6323087	7035	278978	27748093	54.78	7813	529
SRR6323088	45843	442523	167803946	56.03	6037	5341
SRR6323089	128728	468373	365575098	58.26	3624	21988
SRR6323090	57860	240563	173711842	55.79	3948	7981
SRR6323091	46181	626339	149909950	56.53	4665	6142
SRR6323092	1404	392637	10554807	43.4	39211	57
SRR6323093	5958	177761	19493902	52.02	4693	736
SRR6323094	43273	474539	154441638	56.2	5515	5543
SRR6323095	7637	392650	26848479	49.46	6528	622
SRR6323096	33948	357091	135502173	54.36	7309	3658
SRR6323097	4450	286844	17677388	45.29	8842	283
SRR6323098	13729	392628	41447153	51.24	4035	1723
SRR6323099	4820	392361	27424918	46.48	13326	420
SRR6323100	36075	482980	118179182	54.67	5013	4331
SRR6323101	1054	9029	1643179	51.1	1507	372
SRR6323102	36967	376836	104636091	55.66	3526	5529
SRR6323103	58419	287799	166202443	54.43	3535	9747
SRR6323104	34402	249428	93739178	56.35	3281	5727
SRR6323105	51667	395641	147386791	55.78	3680	8589
SRR6323106	33039	331256	122497695	53.95	5922	4322
SRR6323107	29407	330118	101415218	52.49	5227	3869
SRR6323108	54602	394416	172377785	50.37	4398	7251
SRR6323109	124	4125	163403	60.72	1213	50
SRR6323110	868	18963	1729164	45.98	2104	244
SRR6323111	14365	482981	53514186	51.08	6721	1291
SRR6323112	22676	375707	64398421	53.73	3711	2689
SRR6323113	9700	279021	29894894	46.22	4161	1382
SRR6323114	13648	225240	33953790	56.26	2764	2305
SRR6323115	15952	154799	48788749	47.98	4389	2345
SRR6323116	14456	439067	43981841	51.7	4343	1342
SRR6323117	34105	305810	124937681	55.47	6551	3327
SRR6323118	38752	290444	141659073	55.88	5989	4427
SRR6323119	44413	705240	166454893	55.92	6370	5365
SRR6323120	56451	276708	180936670	55.44	4475	8296
SRR6323121	15707	357094	37994748	51.53	2586	2842
SRR6323122	1609	392464	13001478	41.71	24419	91
SRR6323123	41427	275812	119952966	54.28	3751	5840
SRR6323124	83616	435373	240755895	53.88	3734	14077
SRR6323125	66607	453261	171531643	57.02	3004	12933
SRR6323126	17216	339673	75358732	53.3	8719	1690
SRR6323127	24473	464570	100600666	54.75	8679	2106
SRR6323128	4655	194068	18618429	41.87	6295	569
SRR6323129	72065	463933	194408516	55.5	3225	12535
SRR6323130	57648	493775	190941761	57.01	4940	6482
SRR6323131	56545	490419	172360751	55.18	4119	7845
SRR6323132	74788	290475	207544394	58.45	3460	12506
SRR6323133	92044	333870	255373748	54.75	3381	16226
SRR6323134	51602	351842	133222544	55.36	3044	9370
SRR6323135	42533	262929	122013247	55.02	3725	7366
SRR6323136	41785	174329	130024061	54.6	4318	6811
SRR6323137	65593	267615	183593660	55.3	3472	11177
SRR6323138	6447	415708	25461977	43.73	7095	614
SRR6323139	10793	263089	30663800	49.44	3664	1482
SRR6323140	8803	174819	33471489	51.82	6999	906
SRR6323141	33048	746152	78562346	56.56	2593	6692
SRR6323142	2599	118528	7499735	46.31	3623	430
SRR6323143	4724	490420	23650157	43.54	9925	453
SRR6323144	6378	740113	27889146	45.66	9615	435
SRR6323145	29890	573714	85008957	52.35	3645	3875
SRR6323146	69531	833025	197335441	56.11	3575	11086
SRR6323147	72858	833726	198756990	57.79	3321	12725
SRR6323148	61872	351970	177290760	58.5	3687	9010
SRR6323149	98396	277569	252190063	57.55	2970	19712
SRR6323150	30635	169732	78020460	56.71	2978	5941
SRR6323151	23420	180469	84455494	54.88	5731	3184
SRR6323152	23174	302517	90789604	51.94	7257	2254
SRR6323153	71587	574017	210546500	54.84	3778	11411
SRR6323154	35367	390955	116778625	56.64	4947	3949
SRR6323155	37469	283410	103485239	55.02	3404	6319
SRR6323156	1403	174372	5261691	43.05	5685	159
SRR6323157	3757	263136	9822516	55.28	2815	733
SRR6323158	7264	245003	28367409	54.16	10315	396
SRR6323159	30638	331289	96544674	55.98	4260	5126
SRR6323160	30357	331631	109281419	52.7	5735	4047
SRR6323161	22926	331280	75958187	51.39	4781	3010
SRR6323162	3374	297935	15211774	58.72	19623	125
SRR6323163	2035	136343	6277866	42.1	4323	267
SRR6323164	5891	548954	23075478	54.46	7211	343
SRR6323165	3592	174372	9237658	56.08	2748	701
SRR6323166	41893	504166	136680054	61.6	4905	5162
SRR6323167	45806	510238	148383637	55.51	4951	5462
SRR6323168	27427	331010	91813745	65.03	4765	3813
SRR6323169	27148	223252	101371437	56.49	6221	3227
SRR6323170	10459	211996	44824921	45.35	7794	1151
SRR6323171	35542	419447	125049470	57.68	5393	4806
SRR6323172	11069	151991	38320496	42.98	5331	1623
SRR6323173	32195	318547	108556845	64.02	4935	4314
SRR6323174	26786	465570	91349644	61.29	5338	3386
SRR6323175	30511	458652	109962283	55.96	5522	3960
SRR6323176	52450	275422	156738975	54.01	3918	7470
SRR6323177	36041	262474	101460569	55.2	3531	5714
SRR6323178	44780	395670	141443071	56.95	4457	6210
SRR6323179	10774	331154	33319770	49.99	4586	1202
SRR6323180	175	3276	229137	64.4	1268	71
SRR6323181	4259	155741	19432744	43.03	9469	409
SRR6323182	3745	294443	14217479	46.58	7580	303
SRR6323183	10350	294578	33076469	47.13	4460	1308
SRR6323184	29406	405343	76403073	51.99	3035	5180
SRR6323185	5993	127817	21932159	45.04	6405	682
SRR6323186	6062	359766	22836741	42.59	5775	799
SRR6323187	8504	383640	32850572	49.31	7953	793
SRR6323188	4251	263140	11743251	50.33	3276	592
SRR6323189	2646	174372	7149165	48.69	3285	377
SRR6323190	2273	263137	6491733	48.7	3850	283
SRR6323191	3238	263136	14258548	58.64	10789	294
SRR6323192	9509	381409	33491167	57.74	4985	880
SRR6323193	9808	329977	30033402	50.3	4345	1204
SRR6323194	1250	16589	2279277	47.29	1754	356
SRR6323195	3055	174372	9498615	45.55	4069	480
SRR6323196	5370	29830	12102431	51.62	2468	1277
SRR6323197	16764	674798	49301792	59.54	3666	2415
SRR6323198	17583	344088	70880953	50.05	6857	1767
SRR6323199	7435	157557	28002850	51.71	10472	506
SRR6323200	59284	580730	194047770	55.54	4824	7396
SRR6323201	1299	8309	1907520	51.05	1398	476
SRR6323202	35033	331280	122840648	53.5	5682	4288
SRR6323203	1859	16156	2821119	52.36	1463	669
SRR6323204	69270	495729	196596659	57.62	3515	10904
SRR6323205	74779	293090	198779203	58.55	3156	13697
SRR6323206	29950	232711	108734303	55.28	5607	3686
SRR6323207	6879	137847	23497307	42.36	4840	968
SRR6323208	5283	192432	17716319	42.64	4623	888
SRR6323211	47105	430527	118858747	56.14	2907	8715
SRR6323212	11725	200295	40451752	48.54	5195	1542
SRR6323213	7234	644766	31532331	45.44	8669	647
SRR6323214	10000	353015	34064740	48.92	6300	713
SRR6323215	31667	373446	88445269	51.32	3442	4848
SRR6323216	22228	112751	52034314	59.29	2680	5066
SRR6323217	19703	279348	51639075	54.5	3235	3595
SRR6323218	62703	321959	192266865	55.46	4093	9651
SRR6323219	55003	251912	153398237	56.7	3406	8625
SRR6323220	10375	262874	30044752	58.95	3650	1109
SRR6323221	56677	340555	152723324	54.61	3238	9919
SRR6323222	31501	676336	96624584	55.16	4200	3947
SRR6323223	38832	493915	118132173	56.14	4162	4602
SRR6323224	17767	386128	47683659	56.35	3134	2952
SRR6323225	13509	175850	36970157	57.68	3417	2177
SRR6323226	466	7919	738176	52.69	1559	160
SRR6323227	2379	127817	12267427	44.72	11317	201
SRR6323228	30402	298471	88000476	53.42	3629	4739
SRR6323229	9697	159666	34108765	43.28	6009	1141
SRR6323230	176	2989	234142	63.45	1283	71
SRR6323231	125	3052	164683	62.53	1280	51
SRR6323232	46608	276718	142846855	55.27	4125	6625
SRR6323233	53716	346042	163418107	54.2	4150	7883
SRR6323234	2707	63384	7844355	40.42	3860	471
SRR6323235	24682	251181	72634657	54.64	4026	3449
SRR6323236	32408	351459	101095887	53.52	4180	4624
SRR6323237	2557	193964	7899544	44.23	4362	207
SRR6323238	36064	253158	105788376	54.99	3807	5619
SRR6323239	10617	154829	33473837	44.46	4324	1808
SRR6323240	1619	154844	5975762	42.17	10518	88
SRR6323241	12494	233903	39456345	50.77	4568	1717
SRR6323242	9062	154818	34949425	40.73	6123	1230
SRR6323243	38562	300637	139903870	55.45	6415	3978
SRR6323244	45518	422635	150622115	57.77	4961	6312
SRR6323245	49909	238570	139792596	57.51	3496	8273
SRR6323246	24581	157118	72971652	65.88	3908	4484
SRR6323247	47412	283648	134332458	55.49	3479	7889
SRR6323248	50	3391	69024	62.67	1433	18
SRR6323249	38453	418210	136154362	54.4	5852	4086
SRR6323250	53422	297566	162872946	55.96	4147	7625
SRR6323251	1246	28940	2860038	53.55	2719	245
SRR6323252	14710	268776	43597545	49.91	3988	2122
SRR6323253	90	3001	118849	60.72	1263	37
SRR6323254	202	4954	277904	58.3	1318	79
SRR6323255	16	1839	19597	68.88	1531	6
SRR6323256	22	2854	28482	47.48	1289	9
SRR6323257	39649	245778	117625517	56.75	3878	6598
SRR6323258	13345	336912	63964481	52.07	10064	1280
SRR6323259	31467	154941	117060659	52.9	6035	3775
SRR6323260	45140	573701	147530872	52.43	4763	5189
SRR6323261	67238	395422	198225064	54.09	3837	9746
SRR6323262	54994	352152	172945762	56.26	4382	7408
SRR6323263	46790	832811	137783371	57.44	3847	6451
SRR6323264	76819	256782	232476941	56.69	4060	12649
SRR6323265	46481	373143	133820011	55.36	3640	7622
SRR6323266	36062	320534	125835997	55.42	5801	3744
SRR6323267	28661	364642	91013465	51.94	4536	3646
SRR6323268	18820	285058	50527115	53.94	3215	3037
SRR6323269	2442	184560	13328054	43.43	11137	225
SRR6323270	14893	132137	31885998	55.83	2184	3552
SRR6323271	4044	150336	20375812	42.41	10232	373
SRR6323272	7535	72278	24210304	43.84	4577	1182
SRR6323273	3667	490421	20998425	42.6	15735	242
SRR6323274	6892	137314	28392012	55.89	8943	687
SRR6323275	68021	531790	213589365	56.98	4408	10433
SRR6323276	4940	739295	25512636	44.52	13056	290
SRR6323277	35669	283107	104441771	62.46	3924	5857
SRR6323278	48833	454659	148906600	54.98	4014	8287
SRR6323279	73120	493757	222635197	55.39	4143	9702
SRR6323280	66333	833028	191560857	56.24	3799	9476
SRR6323281	45158	275799	127598557	55.16	3592	8141
SRR6323282	34086	632385	101150020	57.38	3878	4764
SRR6323283	54107	738784	170054960	56.45	4312	7143
SRR6323284	8542	278974	29651965	54.13	5458	739
SRR6323285	79721	631790	245306675	56.6	4142	11109
SRR6323286	84418	374130	235835724	57.84	3522	14859
SRR6323287	91191	351486	256096067	57.7	3535	16565
SRR6323288	49422	202328	150147434	56.59	4066	8385
SRR6323289	42982	350793	140991393	57.46	4794	5722
SRR6323290	15119	272430	46159771	55.91	4039	2500
SRR6323291	41853	337784	131256552	55.82	4299	5366
SRR6323292	43432	398247	130402211	57.05	4028	5778
SRR6323293	45386	450693	136140751	58.54	3979	6210
SRR6323294	56231	398247	161608760	55.2	3665	7996
SRR6323295	73232	216939	194829654	53.72	3170	12552
SRR6323296	82035	292297	212096800	58.29	3064	15708
SRR6323297	10986	158600	35226947	51.72	5071	1389
SRR6323298	16628	292030	55004667	63.69	4857	2483
SRR6323299	19237	206168	68687536	52.11	5356	2614
SRR6323300	19556	203973	68100832	57.91	5338	2593
SRR6323301	58794	387585	162692009	55.11	3407	9818
SRR6323302	22432	114596	52421397	55.85	2522	4690
SRR6323303	10105	673787	37849754	46.69	6070	1099
SRR6323304	6850	79630	15888414	52.22	2650	1337
SRR6323305	23225	323506	67535864	52.67	3800	2880
SRR6323306	8644	416366	32409139	43.65	6151	972
SRR6323307	15511	153653	37573122	54.44	2645	3037
SRR6323308	7526	472094	28251294	48.44	6834	759
SRR6323309	40511	258911	127518552	54.55	4402	5802
SRR6323310	55444	333883	174585464	54.81	4402	8167
SRR6323311	39927	306812	123576706	57.65	4247	5335
SRR6323312	46163	360023	140990495	53.96	4163	6586
SRR6323314	40213	390079	101457437	52.38	2848	6922
SRR6323315	3814	263135	11877151	43	3896	526
SRR6323316	49908	276954	134515433	54.48	3277	9576
SRR6323317	30306	255963	80317754	57.81	3133	5034
SRR6323318	81794	165251	228989736	57.5	3487	14043
SRR6323319	100110	346836	269240874	58.72	3285	18571
SRR6323320	76305	346063	228860117	58.02	3977	10996
SRR6323321	16234	278978	54166057	49.52	4800	2425
SRR6323322	49227	265652	142599301	55.39	3770	7494
SRR6323323	10861	365069	38794991	44.7	5552	1225
SRR6323324	8895	673652	35015744	50.99	6752	870
SRR6323325	10070	175848	35765070	49.9	5758	1361
SRR6323326	6834	278753	22955648	47.3	6254	572
SRR6323327	54196	481146	141459558	56.03	3053	10200
SRR6323328	41355	480433	145526776	53.93	5907	4512
SRR6323329	25253	241187	95677114	54.09	6631	3083
SRR6323330	41634	262939	107315440	56.57	3057	7973
SRR6323331	29876	139029	106501749	53.25	5587	3997
SRR6323332	27210	190642	104924744	53.85	6572	3164
SRR6323333	47930	243535	174348179	53.91	5607	6170
SRR6323334	38650	372651	149962464	54.11	6386	4459
SRR6323335	392	392492	6687542	48.3	79077	25
SRR6323336	2577	392628	12626027	45.01	14441	122
SRR6323337	36114	212381	124740827	56.78	5639	4333
SRR6323338	43366	239564	123360846	54.62	3674	7224
SRR6323339	28027	192713	98539615	59.68	5858	3260
SRR6323340	24500	280722	84139026	58.09	5358	3104
SRR6323341	26808	197103	77921326	54.01	3928	4285
SRR6323342	42132	176606	122021774	57.8	3887	7128
SRR6323343	94898	240495	245302284	58.55	3032	17550
SRR6323344	67203	443931	202440432	58	4088	10280
SRR6323345	10686	216599	31644117	61.98	3844	1940
SRR6323346	18773	148007	58152570	54.94	4307	2683
SRR6323347	37339	226641	93225450	55.56	2805	6906
SRR6323348	24698	390727	74529486	56.09	4209	3418
SRR6323349	30585	538972	83233403	62.05	3471	5730
SRR6323350	7622	673858	25152983	52.02	5044	1047
SRR6323351	9930	227388	35064596	43.99	5686	1275
SRR6323352	12409	269501	37315310	52.36	3876	2074
SRR6323353	14774	738784	56331990	48.9	6590	1433
SRR6323354	3282	89108	10858435	45.59	6158	332
SRR6323355	61541	278693	171698498	55.44	3456	10757
SRR6323356	51242	259900	146421808	55.88	3598	8427
SRR6323357	6400	192244	20881110	44.51	4471	858
SRR6323358	3994	109522	13681801	45.65	6164	420
SRR6323359	14661	331152	46913519	49.86	4616	1461
SRR6323360	14525	298471	44974835	51.04	4379	1996
SRR6323361	13473	250792	39321171	52.01	3935	1995
SRR6323362	10061	308902	34263764	46.93	5588	1148
SRR6323363	3712	174352	10719089	43.26	3800	613
SRR6323364	9691	127817	34099574	43.78	5083	1392
SRR6323365	10220	268996	35486841	49.11	5034	1371
SRR6323366	11222	252885	32566781	47.18	3706	1782
SRR6323367	44808	446844	139391705	58.58	4363	5879
SRR6323368	51874	308630	155637514	56.66	3957	8080
SRR6323369	27348	410793	81235784	58	3979	3324
SRR6323370	34220	356113	106740300	54.68	4389	4958
SRR6323371	6000	99354	24455102	41.02	6829	860
SRR6323372	49655	307838	148767923	55.46	3979	7952
SRR6323373	16510	226421	53165043	47.06	4947	2324
SRR6323374	62704	282289	195057346	56.73	4283	9253
SRR6323375	4009	201682	8505207	45.55	2081	805
SRR6323376	6109	154832	21290445	48.29	5841	718
SRR6323377	22163	101405	61380163	57.62	3641	3534
SRR6323378	26347	333915	66267010	52.74	2757	4489
SRR6323379	18	4096	24581	57.34	1240	7
SRR6323380	2433	77766	7624232	42.61	5329	315
SRR6323381	3878	29346	8948862	45.78	2591	896
SRR6323382	10373	337991	26201476	50.61	2833	1812
SRR6323383	1365	16066	2635881	44.76	2002	358
SRR6323384	11072	174372	32327557	53.18	3806	2004
SRR6323385	7985	245014	25408029	48.82	4228	1236
SRR6323386	5561	41503	12918011	48.19	2596	1312
SRR6323387	3918	60524	13335164	50.63	4921	633
SRR6323388	16	1817	18535	56.04	1176	7
SRR6323389	1787	174372	6147488	43.18	5159	220
SRR6323390	88340	579739	237811772	59	3194	15516
SRR6323391	69011	222408	205198635	56.1	3844	11639
SRR6323392	63313	352071	167282774	59.13	3103	11151
SRR6323393	5603	114609	15243232	42.94	3162	796
SRR6323394	42090	223880	124342287	55.67	3885	6663
SRR6323395	9223	157671	36794451	46.44	6719	1052
SRR6323396	9025	237906	24087775	47.37	3220	1878
SRR6323397	50837	430975	153494742	57.23	4141	7030
SRR6323398	68508	586113	195202028	54.85	3553	10387
SRR6323399	1727	294079	10931553	44.96	20135	83
SRR6323400	9712	150538	28200146	43.71	3734	1478
SRR6323401	16878	387774	59961288	59.7	5820	1665
SRR6323402	29752	174704	86036885	56.02	3654	4947
SRR6323403	8095	75720	30120096	49.21	5678	1295
SRR6323404	14034	351696	46036084	55.16	4890	1441
SRR6323405	5465	299476	24319224	42.62	8794	425
SRR6323406	19027	263138	57835330	50.87	3907	2936
SRR6323407	1804	45073	4815993	44.52	3423	310
SRR6323408	6186	94326	16483670	50.07	3412	974
SRR6323409	4402	172836	13254494	48.96	4050	663
SRR6323410	1463	54627	4402774	42.9	5444	172
SRR6323411	253	3513	341779	61.19	1304	101
SRR6323412	4829	60741	14416122	47.64	4278	733
SRR6323413	6711	235645	22420458	45.29	4907	898
SRR6323414	7880	269628	29846184	47.71	6796	637
SRR6323415	24188	382233	99534328	53.71	8303	2269
SRR6323416	25617	260312	93370252	52.91	6170	2847
SRR6323417	11204	262045	37202053	55.57	4994	1292
SRR6323418	5419	490420	22738677	42.3	8254	441
SRR6323419	8857	498361	25316747	47.15	3658	1422
SRR6323420	9922	739294	34384180	48.03	5820	972
SRR6323421	23738	396665	81843800	52.04	5589	2725
SRR6323422	10585	141826	35684376	47.41	5535	1358
SRR6323423	11344	107961	28054715	51.48	2823	2024
SRR6323424	18961	351542	50049601	58.21	3144	3201
SRR6323425	6528	522531	30333200	44.45	10132	532
SRR6323426	54964	631830	186876195	55.04	5480	5517
SRR6323427	59087	667186	184843633	54.67	4564	7530
SRR6323428	58534	256036	158102260	61.32	3309	10292
SRR6323429	10348	96400	30170136	49.79	3882	1825
SRR6323430	5107	357091	20916467	47.27	14305	244
SRR6323431	2070	286843	13632820	43.49	19745	124
SRR6323432	2534	357070	16700928	41.36	16014	176
SRR6323433	351	357091	6768901	48.11	77143	26
SRR6323434	887	121059	4717316	48.84	9083	96
SRR6323435	1596	356788	15042418	42.41	36619	100
SRR6323436	39631	327409	137131420	55.16	5327	5314
SRR6323437	5035	359397	21955567	44.53	9989	354
SRR6323438	49492	274720	177416271	55.73	5731	6110
SRR6323439	34879	372651	135972107	54.98	6584	4215
SRR6323440	6485	263016	22749410	49.77	5741	797
SRR6323441	65579	679499	172436970	59.88	3097	11749
SRR6323442	19162	271766	68423541	58.48	5617	2687
SRR6323443	2204	158570	9555502	41.56	7983	254
SRR6323444	20084	292296	65005842	59.39	4622	2968
SRR6323445	27742	306604	93846271	61.37	5206	3500
SRR6323446	46388	256315	132223642	55.62	3673	6777
SRR6323447	61210	330349	165469309	54.96	3300	9933
SRR6323448	24390	308983	78387785	61.38	4606	3644
SRR6323449	30834	322812	93152433	59.12	3931	4277
SRR6323450	25125	309880	94263971	57.99	6132	3185
SRR6323451	23523	267832	87618510	59.53	5931	3216
SRR6323452	7082	491609	24530171	46.19	5566	691
SRR6323453	54220	146633	136072682	57.79	2855	10411
SRR6323454	7597	186217	27875026	42.32	5837	874
SRR6323455	6866	490404	26243983	45.35	7080	664
SRR6323456	47985	455520	134533561	54.21	3454	8085
SRR6323457	17995	262874	53630877	52.61	3985	2458
SRR6323458	7343	138655	21692196	48.83	3873	1149
SRR6323459	10317	245470	30215113	47.79	4190	1220
SRR6323460	12488	323296	45107337	50.53	6505	1316
SRR6323461	8857	491609	29515077	49.4	5067	1034
SRR6323462	39959	300273	120439823	55.15	3949	6187
SRR6323463	52880	311709	156389953	56.5	3868	7818
SRR6323464	64214	739293	177110660	55.08	3324	10685
SRR6323465	18385	593713	57107609	52.94	4415	2589
SRR6323466	67488	333802	190200555	55.89	3540	11294
SRR6323467	11452	333580	32763091	51.5	3730	1466
SRR6323468	22366	225418	70606822	58.82	4442	2478
SRR6323469	7824	490420	28591873	44.73	6095	766
SRR6323470	39230	320849	125179597	55.52	4610	4823
SRR6323471	23825	709528	73807545	54.04	4619	2702
SRR6323472	284	6648	446792	51.33	1554	96
SRR6323474	19981	107702	56105807	49.72	3522	3446
SRR6323475	8014	127817	26796854	45.65	4854	1095
SRR6323477	3419	330453	17193225	40.5	9360	375
SRR6323479	36163	394377	106531572	54.77	3887	4820
SRR6323480	88	2940	114873	60.07	1271	36
SRR6323481	148	3129	185817	63.86	1211	61
SRR6323482	9095	237908	24157421	49.52	3207	1738
SRR6323483	5057	154253	21304755	40.77	8549	470
SRR6323484	4106	149547	15718840	42.49	5671	566
SRR6323485	6139	111169	23635446	43.07	7116	635
SRR6323486	40536	586549	144099996	56.29	5844	4206
SRR6323487	40406	468981	111991551	55.07	3396	5628
SRR6323488	219	4073	293345	62.85	1295	88
SRR6323489	122	3968	169195	63.47	1294	47
SRR6323490	3464	42468	7820714	47.8	2427	795
SRR6323491	24661	192728	73822256	56.84	3986	3820
SRR6323492	42231	208180	121810139	58.83	3806	6785
SRR6323493	60423	204439	169597573	57.87	3491	9922
SRR6323494	25067	156780	80965204	64.4	4684	3934
SRR6323495	26052	156976	86611620	59.57	4865	4075
SRR6323496	44861	347396	128305477	55.64	3736	7053
SRR6323497	49064	188265	137794966	59.14	3477	8483
SRR6323498	8718	175951	29465667	47.63	5470	1035
SRR6323499	26470	183515	81638394	63.23	4308	4385
SRR6323500	63980	345821	185456678	54.32	3663	9769
SRR6323501	94701	258742	264529236	56.57	3463	17217
SRR6323502	72133	339102	204139436	58.44	3590	11783
SRR6323503	66964	351624	186251779	57.41	3463	10794
SRR6323504	97216	256569	294438964	55.45	3988	15703
SRR6323505	18916	192122	69790955	57.81	5922	2376
SRR6323506	54502	311936	183619310	55.97	5091	7748
SRR6323507	39154	197103	88843275	58.35	2410	8260
SRR6323508	2919	117312	9806454	41.87	5858	304
SRR6323509	10752	201683	28932595	51.38	3343	2049
SRR6323510	38695	535127	112839202	55.87	3837	5748
SRR6323511	8842	155706	28071634	42.95	4440	1255
SRR6323512	9884	147334	42254459	44.13	8322	1033
SRR6323513	78397	215967	201731152	55.43	3038	15384
SRR6323514	62201	422635	196778610	56.72	4356	9261
SRR6323515	11502	249479	38304761	42.98	4971	1595
SRR6323516	55214	398164	159228044	55.68	3775	8418
SRR6323517	37071	422635	126895420	58.8	5522	4153
SRR6323518	6570	86808	18957550	45.39	3846	1100
SRR6323519	20385	634193	66707060	52.89	5319	2124
SRR6323520	21198	892688	57989756	49.38	3425	3330
SRR6323521	5081	157038	28853130	42.28	13614	432
SRR6323522	7700	123308	25420327	45.8	5236	922
SRR6323523	18117	295622	56635134	51.97	4686	2165
SRR6323524	6335	199087	32301709	41.69	11893	564
SRR6323525	10439	124055	36243144	45.3	5259	1434
SRR6323526	79857	147367	207305773	54.03	3069	15221
SRR6323527	92438	532847	238404433	56.6	2967	16427
SRR6323528	78059	371880	220713086	56.39	3555	11739
SRR6323529	4383	156696	22371270	42.14	12066	369
SRR6323530	8415	673458	30624916	50.85	5864	992
SRR6323531	58378	308927	162705497	55.78	3362	9469
SRR6323532	36118	340949	94763382	54.56	3094	5923
SRR6323533	16132	417085	49086951	56.47	4465	1431
SRR6323534	5139	227003	20441088	42.55	6734	530
SRR6323535	5098	739295	24312290	42.35	9909	425
SRR6323536	44311	244965	128786518	54.42	3776	6283
SRR6323537	19632	178544	53439543	55.26	3273	3179
SRR6323538	5614	280165	18249408	49.92	4583	724
SRR6323539	56650	698696	181406394	54.41	4557	8063
SRR6323540	59250	763664	176308552	54.36	3921	9180
SRR6323541	5803	471924	25944819	43.7	9012	550
SRR6323542	54744	244835	144010832	57.95	3100	9900
SRR6323543	72701	351763	215831005	56.9	3999	10413
SRR6323544	76940	632064	225230569	57.13	3793	11833
SRR6323545	71938	631911	198925683	56.62	3395	11426
SRR6323546	67069	833286	202434977	55.1	4050	9758
SRR6323547	5558	286526	15023442	62.28	3165	631
SRR6323548	27950	393377	91524456	53.88	4928	3480
SRR6323549	10380	206083	35736622	46.63	6390	960
SRR6323550	59173	399429	155989821	55.14	3126	11488
SRR6323551	30077	263015	112670998	54.8	6266	3545
SRR6323552	45014	401179	133963190	55.71	3867	7179
SRR6323553	48586	297710	129694156	55.93	3162	8830
SRR6323554	29109	194769	91486732	49.62	4306	4742
SRR6323555	35314	161207	98872291	54.41	3404	5989
SRR6323556	77723	318764	215125379	58.22	3409	13005
SRR6323557	69235	345939	211562365	55.67	4121	9967
SRR6323559	10298	176174	33507790	46.29	4743	1488
SRR6323560	175	7106	246682	54.97	1362	66
SRR6323561	29282	365814	118525904	50.48	7235	3119
SRR6323562	8904	274745	31527937	46.3	5645	1201
SRR6323563	18314	244889	52902050	51.71	3757	2957
SRR6323564	5052	48616	13120472	42.64	3170	1084
SRR6323565	4325	174350	14863199	42.4	4974	707
SRR6323566	15364	102706	36110256	53.66	2545	3091
SRR6323567	73049	833376	222443029	55.64	4076	11198
SRR6323568	62035	574287	190606042	56.57	4144	7526
SRR6323569	45574	631970	151391282	57.93	5011	5398
SRR6323570	7669	169018	25670979	43.5	5080	1035
SRR6323571	7078	152457	29902723	43.47	7566	848
SRR6323572	44519	235088	137364545	55.47	4253	6840
SRR6323573	38522	396722	115553956	55.36	3934	6099
SRR6323574	53938	427028	166389938	57.68	4245	7487
SRR6323575	54169	871233	152751944	58.37	3599	7748
SRR6323576	9894	138771	27498363	55.21	3540	1452
SRR7457734	212382	289961	606087538	51.83	3685	32666
SRR7457735	114855	437888	433107760	49.59	6442	12427
SRR7457736	240389	345758	657765939	51.74	3357	40968
SRR7457737	181026	350494	549306947	51.28	4093	25509
SRR7457738	185219	381411	585779537	51.18	4379	26510
SRR7457740	176163	377126	539583943	50.94	4223	24805
SRR7457741	181272	715850	589499306	50.23	4835	22022
SRR7457742	140894	435450	455947590	48.5	4644	18492
SRR7457743	196016	511725	595549899	51.23	4055	27677
SRR7457748	36381	234490	98123159	43.44	3384	6423
SRR7457749	79488	812541	252358253	51.68	4502	10540
SRR7457750	45908	424694	118657222	48.33	3065	8433
SRR7457751	208838	463186	595639146	51.59	3689	34926
SRR7457754	264102	325326	754657150	49.33	3629	42573
SRR7457755	120897	337580	458031610	51.2	6905	11783
SRR7457756	179345	697234	583956042	52.34	4786	22313
SRR7457757	188152	462632	623107221	50.69	4976	22942
SRR7457758	103184	477625	322781119	49.24	4450	12900
SRR7457759	136285	467927	479418340	48.38	5825	13595
SRR7457761	156979	653784	543796967	50.21	5290	19661
SRR7457762	89592	466166	307689145	52.5	5471	9157
SRR7457763	121832	413609	479269210	51.18	7766	10376
SRR7457766	52300	778769	151490682	47.81	3730	7815
SRR7457767	64694	689949	205812629	50.35	4564	8177
SRR7457768	41311	142279	99440691	44.43	2711	8279
SRR7457769	199183	282149	547975124	54.48	3444	35679
SRR7457770	147348	572831	456889468	51.44	4358	20010
SRR7457771	103116	479559	380960522	51.27	6248	10306
SRR7457772	189984	347394	512749432	50.1	3272	34259
SRR7457773	137030	511203	398135120	50.01	3732	20998
SRR7457774	124495	492837	432321689	49.83	5547	14751
SRR7457775	154555	472361	497844508	53.84	4666	20027
SRR7457776	122602	408025	391568075	50.23	4632	16395
SRR7457777	164754	352521	500542414	55.25	4215	23199
SRR7457778	147866	540042	501424148	50.31	5273	16590
SRR7457779	99149	299585	284128041	51.43	3711	15349
SRR7457780	187310	564305	539630197	49.45	3699	29235
SRR7457783	5716	267120	29939007	38.47	12436	447
SRR7683027	168517	397449	544773092	49.21	4759	21314
SRR7683028	58539	710877	245628176	51.61	8710	4539
SRR7683029	208899	545375	683958648	48.36	4778	25017
SRR7683030	182937	493303	586420728	49.34	4504	24074
SRR7683031	6964	232622	31634252	40.32	9224	613
SRR7683032	93053	722712	320126488	50.11	5454	9723
SRR7683033	127508	692523	475546384	47.76	6213	12922
SRR7683034	3082	71049	9508636	33.52	4800	431
SRR7683035	32587	507941	81492445	39.82	2874	5356
SRR7683036	206010	355653	619121611	50.81	4060	32186
SRR7683037	50470	131201	113011670	44.06	2431	11263
SRR7683038	159758	389342	389705068	52.07	2741	30996
SRR7683039	148120	322756	432684541	53.56	3797	23567
SRR7683040	137422	994660	479111190	50.64	5606	14655
SRR7683041	217071	355475	617416882	50.38	3662	35696
SRR7683042	161027	547370	507300149	51.86	4493	20378
SRR7683043	137336	489181	441847751	51.32	4802	16983
SRR7683044	126354	518355	420160642	50.16	4999	14076
SRR7683045	43102	294305	122791244	45.8	3722	6662
SRR7683046	151911	514156	506067495	51	5035	17704
SRR7683047	127563	424462	381391717	50.62	3976	19929
SRR7683048	119135	363989	427515615	49.97	5677	14646
SRR7683049	206739	385352	600712579	50.13	3744	33555
SRR7683050	137158	481564	443974702	49.33	4622	17687
SRR7683051	265797	471524	784245490	50.47	3880	39910
SRR7683052	12936	282213	36069970	46.05	3405	1403
SRR7683055	44768	144929	111674287	42.19	2871	8954
SRR7683056	146331	268996	444117263	49.67	4093	21931
SRR7683057	21404	185224	61486532	41.03	3625	3618
SRR7683058	8290	139309	26670572	36.23	4323	1469
SRR7683060	132823	572743	460802651	47.74	5590	14162
SRR7683062	195062	221502	472524212	49.44	2759	39950
SRR7683063	206917	635161	652609658	51.75	4323	29980
SRR7683065	32976	316228	84159844	40.92	3005	6547
SRR7683066	34813	176298	87845686	39.29	2940	7495
SRR7685245	145149	563269	450756879	50.81	4275	19231
SRR7685246	22042	505916	69080820	40.31	4248	3465
SRR7685247	159275	336567	458136600	51.1	3692	24961
SRR7685248	12206	488117	45028988	43.32	7962	778
SRR7685249	15020	129232	39576551	39.62	3162	2941
SRR7685250	139093	579727	394657116	50.01	3584	22517
SRR7685251	118572	553452	395349760	52.35	5020	13905
SRR7685252	131951	795430	431567272	50.44	4830	14564
SRR7685253	63630	326067	153924135	44.56	2806	10736
SRR7685254	170020	475187	614826457	49.79	6116	16763
SRR7685255	14020	154755	34595895	43.56	2768	2695
SRR7685261	39234	206315	100413196	45.49	2975	7060
SRR7685262	32864	351103	87120808	43.77	3259	6084
SRR7685263	85143	247138	209644772	44.12	2799	17428
SRR7685264	39410	263348	115490213	40.19	3858	6364
SRR7685265	53963	226043	155894322	32.6	3635	9830
SRR7685266	195314	453043	676072686	50.13	5490	22291
SRR7685267	13539	104828	35496261	39.54	3130	2699
SRR7685268	47217	830430	152563813	46.77	4840	5677
SRR7685270	43571	324254	119442137	39.9	3398	6931
SRR7685271	153717	378220	460741668	50.69	4046	22717
SRR7685275	111359	330261	332766584	50.34	4091	13974
SRR7685276	179839	414319	494414188	53.39	3403	31022
SRR7685277	30079	232427	81761097	41.76	3353	4810
SRR7685278	125909	889561	373751158	48.75	3964	18732
SRR7685279	10133	94974	28795116	38.81	3853	1656
SRR7685280	126389	461200	400614962	49.54	4517	16614
SRR7685281	16137	167888	41393962	47.39	3135	2395
SRR7685282	60334	382782	151751793	49.01	2822	10035
SRR8840688	3672	231061	19816113	40.71	11998	304
SRR8840689	42481	480283	120288537	53.15	3572	6607
SRR8840690	7643	140030	23998162	41.11	4245	1160
SRR8840691	787	15855	1887025	42.01	2848	176
SRR8840692	3844	86590	12521764	42.45	4697	542
SRR8840693	33295	252844	99509352	56.59	3902	5237
SRR8840694	51179	408227	137240357	53.82	3245	8752
co_assembly_01	174207	577609	866768633	49.92	11323	14456
co_assembly_02	212485	464110	1036768626	50.34	10465	18828
co_assembly_03	216263	577937	1094598447	49.45	11608	17882
co_assembly_04	199905	698337	999154571	49.98	10968	17289
co_assembly_05	1282384	505051	3788854708	49.03	3851	217299
co_assembly_06	1287217	775823	3927874813	49.07	4098	207677
co_assembly_07	1353808	514071	3939476705	48.86	3758	234152
co_assembly_08	1296285	448107	3823799027	49.4	3848	223434
co_assembly_09	1350493	571361	3789346074	48.33	3551	233790
co_assembly_10	1887555	860393	5231847774	48.2	3502	322278
co_assembly_11	524672	395005	1735835494	54.09	4708	79796
co_assembly_12	522288	616019	1700188479	54.81	4604	80505
co_assembly_13	412993	873945	1347811682	54.46	4599	63341
co_assembly_14	502303	349687	1631714932	54.52	4628	76365
co_assembly_15	585329	640485	1946111455	54.4	4793	87694
co_assembly_16	504881	464107	1547780254	56.12	4150	82876
co_assembly_17	395353	574109	1271556893	55.39	4569	59014
co_assembly_18	504940	525186	1591672760	55.56	4334	80169
co_assembly_19	687099	398532	2117308888	55.36	4193	111594
co_assembly_20	459487	573684	1499602220	53.9	4643	69316
co_assembly_21	530965	566129	1477174472	47.94	3484	98854
co_assembly_22	621994	530010	1801979363	47.67	3720	111498
co_assembly_23	703380	663940	2016298897	48.5	3665	125328
co_assembly_24	579453	889514	1580127060	48.35	3377	107895
co_assembly_25	490309	423108	1404324010	48.32	3681	85289
co_assembly_26	884169	529259	2459075129	48.21	3484	160835
co_assembly_27	574231	764118	1656700960	48.24	3730	96167
co_assembly_28	503768	437476	1462788467	47.57	3770	88324
co_assembly_29	679298	1330542	1888424976	47.02	3501	118667
