# Supplementary material for: Metagenome-assembled genomes and gene catalog from the chicken gut microbiome aid in deciphering antibiotic resistomes
Source: Commun Biol. 2021 Nov 18;4:1305. doi: 10.1038/s42003-021-02827-2 (PMC8602611; doi:10.1038/s42003-021-02827-2)
Supplement: Supplementary file 6 — Supplementary Data 3 [file 42003_2021_2827_MOESM6_ESM.xlsx]

## Sheet: Data 3
Data 3 Basic statistics of the 12,339 MAGs
File	Contigs	Length (bp)	N50 (bp)	No. of CDS	No. of Cazyme	No. of rRNA	No. of tRNA	No. of tmRNA	ANI	Novel strains	Kingdom	Phylum	Class	Order	Family	Genus	Species	Completeness	Contamination
MAGs_co_1	585	1633807	3556	1496	64	2	23	1	N/A	Yes	Bacteria	Firmicutes	Bacilli	Lactobacillales	Lactobacillaceae	Ligilactobacillus		80.29	6.012
MAGs_co_2	127	3370009	48808	2527	221	3	38	1	98.75	Yes	Bacteria	Bacteroidota	Bacteroidia	Bacteroidales	Bacteroidaceae	Prevotella	Prevotella sp900540415	97.3	0.937
MAGs_co_3	303	2124572	8966	1871	126	0	32	1	N/A	Yes	Bacteria	Firmicutes A	Clostridia	Lachnospirales	Lachnospiraceae	Eisenbergiella		88.02	1.303
MAGs_co_4	492	2069505	4963	1932	61	2	13	0	N/A	Yes	Bacteria	Firmicutes A	Clostridia	Peptostreptococcales	Peptostreptococcaceae	Romboutsia		81.69	5.868
MAGs_co_5	435	3178896	8844	2840	158	1	53	0	99.25	No	Bacteria	Actinobacteriota	Actinomycetia	Actinomycetales	Dermabacteraceae	Brachybacterium	Brachybacterium sp003711805	80.32	5.517
MAGs_co_6	129	2015449	21742	1838	55	0	32	1	N/A	Yes	Bacteria	Firmicutes A	Clostridia	Lachnospirales	Lachnospiraceae	992a		92.28	0.671
MAGs_co_7	901	2265141	2950	2205	46	1	39	1	96.75	Yes	Bacteria	Synergistota	Synergistia	Synergistales	Synergistaceae	An23	An23 sp900544635	89.83	5.084
MAGs_co_8	150	2025293	16422	1899	59	0	22	1	N/A	Yes	Bacteria	Firmicutes A	Clostridia	Lachnospirales	Lachnospiraceae	992a		90.91	1.901
MAGs_co_9	154	1391718	11893	1277	44	0	11	0	97.75	Yes	Bacteria	Firmicutes	Bacilli	Lactobacillales	Aerococcaceae	Facklamia A	Facklamia A tabacinasalis	81.22	1.092
MAGs_co_10	47	2944629	94405	2811	66	1	33	0	96.68	No	Bacteria	Firmicutes A	Clostridia	Oscillospirales	Oscillospiraceae	Flavonifractor	Flavonifractor sp002161215	98.65	0.671
MAGs_co_11	44	2044957	271099	1902	72	7	45	1	N/A	No	Bacteria	Cyanobacteria	Vampirovibrionia	Gastranaerophilales				92.3	1.139
MAGs_co_12	304	2031502	12968	1876	47	1	38	0	98.01	Yes	Bacteria	Firmicutes A	Clostridia	Oscillospirales	Ruminococcaceae	Negativibacillus	Negativibacillus sp900547455	89.31	1.51
MAGs_co_13	437	1929759	5553	1856	103	0	14	1	N/A	Yes	Bacteria	Firmicutes	Bacilli	Lactobacillales	Lactobacillaceae	Ligilactobacillus		80.45	5.776
MAGs_co_14	75	2546148	49686	2116	46	0	57	1	97.42	Yes	Bacteria	Proteobacteria	Gammaproteobacteria	Burkholderiales	Burkholderiaceae	Sutterella	Sutterella sp900543805	97.37	1.25
MAGs_co_15	32	1558625	72431	1508	46	0	31	1	N/A	No	Bacteria	Campylobacterota	Campylobacteria	Campylobacterales	Helicobacteraceae	Helicobacter G		95.07	0.088
MAGs_co_16	350	1741602	5869	1579	82	1	36	0	N/A	Yes	Bacteria	Firmicutes A	Clostridia	Oscillospirales	Acutalibacteraceae	Acutalibacter		82.1	3.92
MAGs_co_17	96	1877278	40405	1755	49	3	34	1	N/A	No	Bacteria	Proteobacteria	Gammaproteobacteria	Burkholderiales	Burkholderiaceae	Paenalcaligenes		96.84	1.06
MAGs_co_18	230	1520330	14871	1401	49	0	32	1	97.78	Yes	Bacteria	Firmicutes	Bacilli	Lactobacillales	Lactobacillaceae	Limosilactobacillus	Limosilactobacillus ingluviei	89.76	1.775
MAGs_co_19	139	2030452	28522	1869	93	2	35	1	98.23	No	Bacteria	Firmicutes A	Clostridia	Oscillospirales	Acutalibacteraceae	Ruminococcus H	Ruminococcus H sp900552925	93.95	1.698
MAGs_co_20	174	1824316	23345	1862	46	4	36	1	N/A	No	Bacteria	Firmicutes	Bacilli	Staphylococcales	Salinicoccaceae	Jeotgalicoccus		95.11	1.028
MAGs_co_21	316	1925212	9680	1827	70	3	35	1	N/A	No	Bacteria	Cyanobacteria	Vampirovibrionia	Gastranaerophilales				90.42	1.027
MAGs_co_22	502	2687726	6691	2412	44	0	28	1	99.51	No	Bacteria	Desulfobacterota	Desulfovibrionia	Desulfovibrionales	Desulfovibrionaceae	Mailhella	Mailhella sp003150275	85.13	2.366
MAGs_co_23	86	1533188	53655	1447	45	3	25	0	N/A	Yes	Bacteria	Firmicutes	Bacilli	Lactobacillales	Lactobacillaceae	Limosilactobacillus		81.79	0.185
MAGs_co_24	200	2706198	20311	2305	131	0	33	1	N/A	Yes	Bacteria	Firmicutes A	Clostridia	Lachnospirales	Lachnospiraceae	Mediterraneibacter		83.23	4.898
MAGs_co_25	300	1367925	7071	1261	37	1	27	1	N/A	Yes	Bacteria	Firmicutes A	Clostridia A	Christensenellales	CAG-917	UMGS1688		80.24	1.673
MAGs_co_26	827	2005593	2749	2017	126	1	30	0	98.07	Yes	Bacteria	Firmicutes A	Clostridia	Oscillospirales	Acutalibacteraceae	Acutalibacter	Acutalibacter sp000435395	82.6	3.273
MAGs_co_27	467	2117082	5444	1891	103	0	42	1	N/A	Yes	Bacteria	Firmicutes A	Clostridia	Oscillospirales	Ruminococcaceae	Faecalibacterium		92.85	1.986
MAGs_co_28	124	2533405	33778	2432	69	2	50	0	98	No	Bacteria	Firmicutes A	Clostridia	Oscillospirales	Oscillospiraceae	UBA5446	UBA5446 sp900543085	95.63	0.134
MAGs_co_29	958	2595223	3556	2312	141	1	31	0	N/A	Yes	Bacteria	Bacteroidota	Bacteroidia	Bacteroidales	Tannerellaceae	Parabacteroides		82.47	6.745
MAGs_co_30	144	1734242	39153	1763	46	0	37	1	97.67	No	Bacteria	Campylobacterota	Campylobacteria	Campylobacterales	Campylobacteraceae	Campylobacter D	Campylobacter D jejuni	95.49	2.186
MAGs_co_31	80	2109299	46741	1996	73	5	32	1	98.21	Yes	Bacteria	Fusobacteriota	Fusobacteriia	Fusobacteriales	Fusobacteriaceae	Fusobacterium A	Fusobacterium A sp900549465	98.87	1.123
MAGs_co_32	95	1123263	21758	1077	48	1	16	1	96.46	Yes	Bacteria	Firmicutes	Bacilli	Lactobacillales	Lactobacillaceae	Ligilactobacillus	Ligilactobacillus aviarius	84.08	1.286
MAGs_co_33	419	1997499	5854	1729	63	1	32	1	N/A	Yes	Bacteria	Firmicutes A	Clostridia	Oscillospirales	Oscillospiraceae			90.52	4.199
MAGs_co_34	302	2108986	9261	1980	46	0	22	0	N/A	Yes	Bacteria	Firmicutes A	Clostridia	Oscillospirales	Butyricicoccaceae	SCN-57-10		89.05	0.838
MAGs_co_35	114	2455419	71454	2393	83	1	52	1	98.66	No	Bacteria	Actinobacteriota	Actinomycetia	Mycobacteriales	Mycobacteriaceae	Corynebacterium	Corynebacterium pollutisoli	97.65	1.248
MAGs_co_36	206	1718822	15658	1693	52	1	33	0	97.9	Yes	Bacteria	Campylobacterota	Campylobacteria	Campylobacterales	Helicobacteraceae	Helicobacter D	Helicobacter D pullorum	98.32	0.369
MAGs_co_37	117	1544590	31001	1344	48	2	35	1	98.48	No	Bacteria	Firmicutes A	Clostridia A	Christensenellales	CAG-917	UMGS1688	UMGS1688 sp900544575	87.49	0.732
MAGs_co_38	294	2154721	12623	1929	89	0	25	0	98.38	Yes	Bacteria	Firmicutes A	Clostridia	Lachnospirales	Lachnospiraceae	Mediterraneibacter	Mediterraneibacter sp002159505	78.69	1.788
MAGs_co_39	466	3133108	9061	2832	64	0	44	0	N/A	No	Bacteria	Actinobacteriota	Actinomycetia	Actinomycetales	Brevibacteriaceae	Brevibacterium		95.05	3.585
MAGs_co_40	216	2504001	25647	2224	130	0	31	1	98.57	No	Bacteria	Firmicutes A	Clostridia	Oscillospirales	Ruminococcaceae	Gemmiger	Gemmiger sp900548355	89.84	1.723
MAGs_co_41	217	1140996	14335	906	19	26	53	1	N/A	Yes	Bacteria	Firmicutes A	Clostridia A	Christensenellales	UBA1242	UBA4626		91.01	0.097
MAGs_co_42	298	2528260	10155	2216	95	0	24	0	N/A	Yes	Bacteria	Firmicutes A	Clostridia	Lachnospirales	Lachnospiraceae			82.15	1.793
MAGs_co_43	268	1607004	7877	1526	63	0	15	0	N/A	Yes	Bacteria	Firmicutes	Bacilli	Lactobacillales	Lactobacillaceae	Limosilactobacillus		86.77	7.775
MAGs_co_44	823	5065913	7868	4494	259	1	13	1	N/A	Yes	Bacteria	Firmicutes	Bacilli	Paenibacillales	Paenibacillaceae	Paenibacillus C		86.05	6.227
MAGs_co_45	143	2852740	33605	2992	84	1	68	1	98.02	No	Bacteria	Firmicutes	Bacilli	Erysipelotrichales	Erysipelatoclostridiaceae	Massiliomicrobiota	Massiliomicrobiota sp002160815	100	3.908
MAGs_co_46	167	1338235	11132	1125	54	0	18	0	N/A	Yes	Bacteria	Firmicutes A	Clostridia A	Christensenellales	UBA3700			81.88	3.263
MAGs_co_47	321	1626202	6023	1436	59	3	29	0	98.39	Yes	Bacteria	Firmicutes A	Clostridia	Oscillospirales	Acutalibacteraceae	An172	An172 sp002160515	82.35	2.46
MAGs_co_48	138	1667979	17169	1427	55	4	34	1	N/A	Yes	Bacteria	Bacteroidota	Bacteroidia	Bacteroidales	UBA932	UBA1232		93.46	0.952
MAGs_co_49	389	1655127	5497	1573	54	0	24	1	N/A	Yes	Bacteria	Cyanobacteria	Vampirovibrionia	Gastranaerophilales				80.16	4.7
MAGs_co_50	436	1970269	6141	1753	60	1	17	1	98.07	Yes	Bacteria	Proteobacteria	Gammaproteobacteria	Burkholderiales	Burkholderiaceae	Oligella	Oligella ureolytica	89.08	4.436
MAGs_co_51	80	1666939	38759	1646	61	1	33	1	N/A	No	Bacteria	Cyanobacteria	Vampirovibrionia	Gastranaerophilales				92.4	2.492
MAGs_co_52	32	1894311	100822	1662	68	0	41	1	97.77	Yes	Bacteria	Bacteroidota	Bacteroidia	Flavobacteriales	UBA1820	UBA1820	UBA1820 sp002314265	98.52	0
MAGs_co_53	112	1558954	19686	1355	59	0	27	0	N/A	Yes	Bacteria	Firmicutes A	Clostridia A	Christensenellales	DTU072			91.12	1.961
MAGs_co_54	27	1687053	162088	1732	43	0	38	1	98.74	No	Bacteria	Campylobacterota	Campylobacteria	Campylobacterales	Campylobacteraceae	Campylobacter D	Campylobacter D coli	99.37	0.114
MAGs_co_55	341	2172379	9333	1996	70	2	29	1	N/A	Yes	Bacteria	Proteobacteria	Gammaproteobacteria	Burkholderiales	Burkholderiaceae	Paenalcaligenes		81.29	0.473
MAGs_co_56	266	2294194	15476	2060	159	2	47	1	N/A	Yes	Bacteria	Firmicutes A	Clostridia	Oscillospirales	Acutalibacteraceae	UMGS1839		93.95	1.342
MAGs_co_57	265	2529524	12011	2313	79	0	31	1	N/A	Yes	Bacteria	Firmicutes A	Clostridia	Lachnospirales	Lachnospiraceae	Lachnoclostridium A		82.77	4.166
MAGs_co_58	556	1969895	4337	1826	116	0	27	0	N/A	No	Bacteria	Firmicutes A	Clostridia	Oscillospirales	Ruminococcaceae	UBA1448		84.65	0.671
MAGs_co_59	68	1891291	41780	1766	64	0	27	1	N/A	Yes	Bacteria	Firmicutes A	Clostridia	Lachnospirales	Lachnospiraceae	Mediterraneibacter		83.02	2.729
MAGs_co_60	170	1463983	18249	1271	61	8	28	0	N/A	Yes	Bacteria	Firmicutes A	Clostridia A	Christensenellales	UBA3700			86.96	0.356
MAGs_co_61	121	1957056	24838	1582	122	0	37	1	N/A	No	Bacteria	Bacteroidota	Bacteroidia	Bacteroidales	UBA932	RC9		90.19	0.476
MAGs_co_62	292	1778818	7608	1772	43	0	24	0	N/A	Yes	Bacteria	Firmicutes A	Clostridia	Oscillospirales	Oscillospiraceae			82.84	9.563
MAGs_co_63	393	1520483	6149	1365	53	2	15	1	97.67	Yes	Bacteria	Firmicutes	Bacilli	Lactobacillales	Lactobacillaceae	Limosilactobacillus	Limosilactobacillus ingluviei	81.09	1.366
MAGs_co_64	337	1814300	7121	1665	85	2	24	0	97.45	No	Bacteria	Firmicutes A	Clostridia	Oscillospirales	Acutalibacteraceae	Ruminococcus H	Ruminococcus H sp900552925	85.52	1.23
MAGs_co_65	168	5810337	69658	4342	501	3	57	1	96.35	Yes	Bacteria	Bacteroidota	Bacteroidia	Bacteroidales	Bacteroidaceae	Bacteroides	Bacteroides thetaiotaomicron	96.97	0.755
MAGs_co_66	40	1816326	209653	1506	79	1	43	1	N/A	Yes	Bacteria	Firmicutes A	Clostridia A	Christensenellales	UBA3700			93.51	0
MAGs_co_67	95	1957651	43012	1870	75	3	45	1	98.71	Yes	Bacteria	Fusobacteriota	Fusobacteriia	Fusobacteriales	Fusobacteriaceae	Fusobacterium A	Fusobacterium A sp900549465	95.5	1.123
MAGs_co_68	167	1922646	16590	1814	57	0	40	0	N/A	No	Bacteria	Firmicutes A	Clostridia	Oscillospirales	Butyricicoccaceae	Butyricicoccus		83.2	1.006
MAGs_co_69	228	1514490	8651	1360	64	2	24	0	N/A	Yes	Bacteria	Firmicutes A	Clostridia	Oscillospirales	Oscillospiraceae	CAG-110		81.47	6.152
MAGs_co_70	188	2472831	23342	2297	84	0	46	0	98.74	No	Bacteria	Firmicutes A	Clostridia	Lachnospirales	Lachnospiraceae	Sellimonas	Sellimonas sp002161525	96.14	5.667
MAGs_co_71	237	1648069	8936	1586	53	1	40	1	N/A	Yes	Bacteria	Proteobacteria	Alphaproteobacteria	RF32	CAG-239	CAG-495		96.72	0
MAGs_co_72	150	1850400	23755	1702	66	4	47	1	97.85	Yes	Bacteria	Firmicutes C	Negativicutes	Selenomonadales	Selenomonadaceae	Megamonas	Megamonas funiformis	95.88	0.949
MAGs_co_73	323	1451196	6067	1403	41	3	46	1	98	Yes	Bacteria	Campylobacterota	Campylobacteria	Campylobacterales	Helicobacteraceae	Helicobacter D	Helicobacter D pullorum	92.97	1.056
MAGs_co_74	413	2541939	8574	2414	128	4	47	0	N/A	Yes	Bacteria	Firmicutes A	Clostridia	Oscillospirales	Acutalibacteraceae			84.09	2.818
MAGs_co_75	398	2109884	6665	1862	82	1	19	0	N/A	No	Bacteria	Firmicutes A	Clostridia A	Christensenellales	CAG-74			85.91	3.494
MAGs_co_76	332	1557438	8294	1421	32	5	72	2	N/A	Yes	Bacteria	Firmicutes A	Clostridia	Lachnospirales	CAG-274			89.42	1.764
MAGs_co_77	542	2675659	7282	2417	112	0	39	0	98.62	Yes	Bacteria	Firmicutes A	Clostridia	Oscillospirales	Ruminococcaceae	Fournierella	Fournierella sp002161595	83.88	2.598
MAGs_co_78	42	2041687	99051	1756	95	1	42	1	N/A	Yes	Bacteria	Bacteroidota	Bacteroidia	Bacteroidales	UBA932	RC9		92.14	1.587
MAGs_co_79	412	2429234	7246	2004	120	1	34	0	97.19	Yes	Bacteria	Bacteroidota	Bacteroidia	Bacteroidales	Muribaculaceae	CAG-279	CAG-279 sp900544305	84.33	3.018
MAGs_co_80	43	2028615	70296	1724	93	0	44	0	97.6	Yes	Bacteria	Bacteroidota	Bacteroidia	Bacteroidales	UBA932	RC9	RC9 sp900543205	94.04	0.674
MAGs_co_81	240	1513088	12524	1457	29	1	36	1	96.59	Yes	Bacteria	Firmicutes C	Negativicutes	Acidaminococcales	Acidaminococcaceae	Phascolarctobacterium	Phascolarctobacterium sp000436095	87.9	4.091
MAGs_co_82	442	2356455	6789	2231	51	1	30	0	98.29	Yes	Bacteria	Firmicutes A	Clostridia	Oscillospirales	Oscillospiraceae	Evtepia	Evtepia sp900546255	83.15	9.082
MAGs_co_83	41	2102543	80280	1814	112	0	43	1	N/A	No	Bacteria	Firmicutes A	Clostridia	Oscillospirales	Ruminococcaceae	Gemmiger		87.75	0
MAGs_co_84	229	2178773	12025	2019	50	0	21	0	N/A	Yes	Bacteria	Firmicutes A	Clostridia	Oscillospirales	Oscillospiraceae	Intestinimonas		88.36	3.083
MAGs_co_85	177	1508284	11890	1374	77	0	18	0	N/A	Yes	Bacteria	Firmicutes A	Clostridia	Oscillospirales	Acutalibacteraceae	Eubacterium R		83.98	3.02
MAGs_co_86	30	2283690	109969	1870	98	0	50	1	N/A	Yes	Bacteria	Bacteroidota	Bacteroidia	Bacteroidales	Bacteroidaceae			95.44	0.125
MAGs_co_87	834	3446682	5246	2980	196	2	67	1	95.89	Yes	Bacteria	Bacteroidota	Bacteroidia	Bacteroidales	Tannerellaceae	Parabacteroides	Parabacteroides sp900552415	95.73	7.448
MAGs_co_88	436	1729796	4963	1716	37	1	5	1	N/A	Yes	Bacteria	Firmicutes	Bacilli	Staphylococcales	Salinicoccaceae	Jeotgalicoccus		86.78	1.005
MAGs_co_89	120	3113327	59396	2957	94	0	49	1	N/A	Yes	Bacteria	Firmicutes A	Clostridia	Lachnospirales	Lachnospiraceae	Ruminococcus G		94.93	0.632
MAGs_co_90	316	1701861	11490	1473	77	1	29	0	N/A	Yes	Bacteria	Firmicutes A	Clostridia A	Christensenellales	Borkfalkiaceae	Borkfalkia		92.69	3.418
MAGs_co_91	314	2591776	12114	2424	93	0	37	1	98.71	Yes	Bacteria	Firmicutes A	Clostridia	Lachnospirales	Lachnospiraceae	Sellimonas	Sellimonas sp002161525	86.53	1.559
MAGs_co_92	241	2788169	16406	2394	66	2	41	1	N/A	No	Bacteria	Firmicutes A	Clostridia A	Christensenellales	CAG-74			94.48	1.209
MAGs_co_93	114	1312096	25731	1288	41	1	32	1	N/A	Yes	Bacteria	Proteobacteria	Alphaproteobacteria	RF32	CAG-239	CAG-495		86.86	0
MAGs_co_94	126	2532281	69375	2255	136	1	55	1	98.78	No	Bacteria	Firmicutes A	Clostridia	Oscillospirales	Ruminococcaceae	Gemmiger	Gemmiger sp900548355	96.12	0.382
MAGs_co_95	49	4080620	96187	3370	289	4	54	0	98.65	No	Bacteria	Bacteroidota	Bacteroidia	Bacteroidales	Bacteroidaceae	Bacteroides	Bacteroides uniformis	99.25	0.123
MAGs_co_96	462	3033540	8757	2670	160	2	39	0	98.45	Yes	Bacteria	Bacteroidota	Bacteroidia	Bacteroidales	Bacteroidaceae	Phocaeicola	Phocaeicola coprophilus	85.99	1.243
MAGs_co_97	173	1528443	11250	1309	71	0	15	0	N/A	Yes	Bacteria	Firmicutes A	Clostridia A	Christensenellales	UBA3700			85.66	4.032
MAGs_co_98	144	1999556	20529	1884	74	2	43	1	97.61	No	Bacteria	Firmicutes C	Negativicutes	Selenomonadales	Selenomonadaceae	Megamonas	Megamonas funiformis	99.36	0.632
MAGs_co_99	42	2300061	69247	2054	73	1	42	1	N/A	Yes	Bacteria	Firmicutes A	Clostridia	Lachnospirales	Lachnospiraceae	OF09-33XD		91.13	2.056
MAGs_co_100	56	2850708	88208	2311	175	1	42	1	N/A	Yes	Bacteria	Bacteroidota	Bacteroidia	Bacteroidales	Bacteroidaceae	Bacteroides		83.81	0.371
MAGs_co_101	39	1077242	41335	903	19	3	37	1	N/A	Yes	Bacteria	Firmicutes A	Clostridia A	Christensenellales	UBA1242	UBA4626		89.32	2.247
MAGs_co_102	275	2398431	16829	2201	121	0	35	1	N/A	Yes	Bacteria	Firmicutes A	Clostridia	Lachnospirales	Lachnospiraceae	Blautia		85.38	1.035
MAGs_co_103	522	2418878	5651	2126	110	0	20	0	N/A	Yes	Bacteria	Firmicutes A	Clostridia	Lachnospirales	Lachnospiraceae			80.42	3.27
MAGs_co_104	519	2537071	6844	2441	78	6	25	1	N/A	Yes	Bacteria	Firmicutes A	Clostridia	Peptostreptococcales	Peptostreptococcaceae	Romboutsia		94.71	0
MAGs_co_105	52	2303965	74556	1878	129	1	43	1	N/A	Yes	Bacteria	Bacteroidota	Bacteroidia	Bacteroidales	UBA932	RC9		97.53	0.015
MAGs_co_106	207	2471725	32828	2224	124	2	37	0	N/A	Yes	Bacteria	Firmicutes A	Clostridia	Oscillospirales	Acutalibacteraceae	An200		93.93	3.859
MAGs_co_107	261	1948363	9379	1817	93	1	23	1	99.02	No	Bacteria	Firmicutes A	Clostridia	Oscillospirales	Acutalibacteraceae	Anaeromassilibacillus	Anaeromassilibacillus sp002159845	80.74	0.978
MAGs_co_108	133	1586119	16435	1465	44	0	31	1	98.81	Yes	Bacteria	Firmicutes A	Clostridia A	Christensenellales	CAG-138	UMGS1241	UMGS1241 sp900549955	84.42	0.637
MAGs_co_109	192	2732066	20817	2163	141	0	38	0	98.27	Yes	Bacteria	Bacteroidota	Bacteroidia	Bacteroidales	Barnesiellaceae	Barnesiella	Barnesiella sp002159975	91.65	4.037
MAGs_co_110	228	2576750	13457	2145	62	1	40	0	97.14	Yes	Bacteria	Actinobacteriota	Coriobacteriia	Coriobacteriales	Eggerthellaceae	Slackia A	Slackia A equolifaciens	84.59	3.225
MAGs_co_111	204	1931438	17347	1691	51	0	34	1	N/A	Yes	Bacteria	Firmicutes A	Clostridia	Lachnospirales	Lachnospiraceae			88.43	0.632
MAGs_co_112	337	1646368	8941	1508	54	5	61	1	97.58	Yes	Bacteria	Firmicutes	Bacilli	Lactobacillales	Lactobacillaceae	Limosilactobacillus	Limosilactobacillus ingluviei	92.51	0.683
MAGs_co_113	241	1602268	8488	1508	44	1	21	1	96.02	Yes	Bacteria	Firmicutes	Bacilli	Lactobacillales	Lactobacillaceae	Limosilactobacillus	Limosilactobacillus reuteri	83.94	2.083
MAGs_co_114	485	2039842	5379	1868	102	1	34	1	96.86	Yes	Bacteria	Firmicutes	Bacilli	Lactobacillales	Lactobacillaceae	Ligilactobacillus	Ligilactobacillus agilis	91.64	7.285
MAGs_co_115	152	1850986	20787	1788	62	1	45	1	99.03	No	Bacteria	Firmicutes	Bacilli	Lactobacillales	Lactobacillaceae	Limosilactobacillus	Limosilactobacillus vaginalis	94.69	1.358
MAGs_co_116	237	2335103	13916	2082	74	0	43	1	N/A	Yes	Bacteria	Firmicutes A	Clostridia	Lachnospirales	Lachnospiraceae	Lachnoclostridium A		93.67	1.265
MAGs_co_117	44	2466860	98832	2291	97	3	43	1	N/A	No	Bacteria	Firmicutes A	Clostridia	Oscillospirales	Oscillospiraceae	CAG-110		92.61	0
MAGs_co_118	382	2178579	7407	1984	45	1	39	1	99.08	No	Bacteria	Firmicutes C	Negativicutes	Acidaminococcales	Acidaminococcaceae	Phascolarctobacterium	Phascolarctobacterium faecium	93.67	2.838
MAGs_co_119	102	2298240	33527	2025	114	1	46	1	N/A	Yes	Bacteria	Firmicutes A	Clostridia	Oscillospirales	Ruminococcaceae	Gemmiger		90.9	0.021
MAGs_co_120	182	2670728	24347	2438	152	1	37	1	N/A	Yes	Bacteria	Firmicutes A	Clostridia	Oscillospirales	Ruminococcaceae	Gemmiger		90.49	3.231
MAGs_co_121	411	2022692	6404	1860	71	0	21	0	N/A	Yes	Bacteria	Firmicutes A	Clostridia	Lachnospirales	Lachnospiraceae	Blautia A		84.1	3.223
MAGs_co_122	200	1878981	13636	1821	54	1	17	0	99.29	No	Bacteria	Firmicutes A	Clostridia	Oscillospirales	Butyricicoccaceae	Butyricicoccus	Butyricicoccus sp900604335	84.11	0.335
MAGs_co_123	127	2062666	32592	2022	96	3	34	1	97.24	Yes	Bacteria	Firmicutes	Bacilli	Lactobacillales	Lactobacillaceae	Ligilactobacillus	Ligilactobacillus agilis	97.12	1.047
MAGs_co_124	92	1628595	26394	1478	24	0	43	0	99.33	No	Bacteria	Proteobacteria	Gammaproteobacteria	Burkholderiales	Burkholderiaceae	Parasutterella	Parasutterella sp000980495	80.32	0
MAGs_co_125	31	2352221	120323	1995	97	0	49	0	N/A	Yes	Bacteria	Bacteroidota	Bacteroidia	Bacteroidales	Bacteroidaceae			99.05	0.503
MAGs_co_126	89	2096628	34487	1954	59	0	45	1	96.46	No	Bacteria	Firmicutes A	Clostridia	Lachnospirales	Lachnospiraceae	Dorea	Dorea sp900312975	95.85	3.508
MAGs_co_127	94	2020754	42146	1982	62	1	28	1	N/A	No	Bacteria	Firmicutes A	Clostridia	TANB77	CAG-508	CAG-269		86.39	0
MAGs_co_128	358	2055311	8297	1852	83	0	25	1	N/A	Yes	Bacteria	Firmicutes A	Clostridia	Lachnospirales	UBA1390			87.94	1.74
MAGs_co_129	486	1798760	4091	1671	44	1	29	0	98.05	Yes	Bacteria	Firmicutes A	Clostridia	Oscillospirales	Ruminococcaceae	Negativibacillus	Negativibacillus sp900547455	81.71	4.026
MAGs_co_130	437	2455130	6407	2048	184	0	29	0	N/A	Yes	Bacteria	Bacteroidota	Bacteroidia	Bacteroidales	Bacteroidaceae	Paraprevotella		80.9	6.53
MAGs_co_131	591	1488898	2835	1378	47	0	11	0	98.18	Yes	Bacteria	Firmicutes A	Clostridia A	Christensenellales	CAG-314	CAG-1435	CAG-1435 sp000433775	85.08	4.301
MAGs_co_132	60	2097499	50138	1671	70	1	44	1	N/A	No	Bacteria	Verrucomicrobiota	Verrucomicrobiae	Verrucomicrobiales	Akkermansiaceae	Akkermansia		81.21	0.68
MAGs_co_133	88	2305330	48996	2139	69	1	43	1	N/A	Yes	Bacteria	Spirochaetota	Spirochaetia	Sphaerochaetales	Sphaerochaetaceae			94.31	1.136
MAGs_co_134	301	2112042	8953	1974	90	1	16	0	98.69	Yes	Bacteria	Firmicutes	Bacilli	Lactobacillales	Enterococcaceae	Enterococcus	Enterococcus faecalis	85.51	2.652
MAGs_co_135	310	1769859	7702	1617	66	0	14	0	N/A	Yes	Bacteria	Firmicutes A	Clostridia	Lachnospirales	Lachnospiraceae	Blautia A		83.39	4.3
MAGs_co_136	204	2116577	15209	1831	74	3	44	1	98.2	Yes	Bacteria	Bacteroidota	Bacteroidia	Bacteroidales	Muribaculaceae	CAG-279	CAG-279 sp900541555	97.16	1.154
MAGs_co_137	102	1732540	26972	1502	70	2	50	0	99.16	No	Bacteria	Firmicutes A	Clostridia	Oscillospirales	Oscillospiraceae	UBA9475	UBA9475 sp003534045	94.81	0.335
MAGs_co_138	714	1674134	2868	1471	34	1	16	1	98.38	Yes	Bacteria	Firmicutes A	Clostridia A	Christensenellales	CAG-138	UBA5394	UBA5394 sp003150565	83.39	2.497
MAGs_co_139	141	1737694	23244	1590	89	1	35	1	N/A	No	Bacteria	Firmicutes A	Clostridia	Oscillospirales	Acutalibacteraceae	CAG-180		91.58	0.335
MAGs_co_140	413	1889389	7135	1642	52	0	40	0	98.18	Yes	Bacteria	Proteobacteria	Gammaproteobacteria	Enterobacterales	Succinivibrionaceae	Succinatimonas	Succinatimonas hippei	90.35	1.642
MAGs_co_141	174	2776564	25138	2554	76	2	49	1	95.76	No	Bacteria	Actinobacteriota	Actinomycetia	Mycobacteriales	Mycobacteriaceae	Corynebacterium	Corynebacterium variabile	94.97	1.951
MAGs_co_142	268	1974109	10252	1747	37	2	31	1	97.94	Yes	Bacteria	Firmicutes C	Negativicutes	Veillonellales	Veillonellaceae	Veillonella A	Veillonella A magna	98.64	3.975
MAGs_co_143	94	2256480	47774	2050	61	0	53	1	97.56	Yes	Bacteria	Proteobacteria	Gammaproteobacteria	Enterobacterales	Succinivibrionaceae	Succinatimonas	Succinatimonas hippei	96.47	0
MAGs_co_144	327	2566968	10206	2277	75	0	30	1	N/A	Yes	Bacteria	Firmicutes A	Clostridia	Lachnospirales	Lachnospiraceae	Eubacterium I		80.7	3.508
MAGs_co_145	120	2440704	31889	2229	117	1	51	1	N/A	No	Bacteria	Firmicutes A	Clostridia	Oscillospirales	Ruminococcaceae	Faecalibacterium		95.54	0.722
MAGs_co_146	489	2524130	6299	2286	64	1	40	1	N/A	Yes	Bacteria	Firmicutes A	Clostridia	Lachnospirales	Lachnospiraceae	GCA-900066575		88.33	3.774
MAGs_co_147	325	1583941	6674	1408	80	2	31	0	N/A	Yes	Bacteria	Firmicutes A	Clostridia A	Christensenellales	CAG-552	UMGS1880		86.64	1.437
MAGs_co_148	220	2286696	28278	1988	118	0	48	1	N/A	Yes	Bacteria	Firmicutes A	Clostridia	Oscillospirales	Ruminococcaceae	Gemmiger		94.65	0.68
MAGs_co_149	304	1592113	6365	1567	65	1	35	1	N/A	Yes	Bacteria	Firmicutes	Bacilli	Erysipelotrichales	Erysipelotrichaceae	Bulleidia		86.66	0.272
MAGs_co_150	771	3650750	6006	2990	220	1	40	0	98.95	Yes	Bacteria	Bacteroidota	Bacteroidia	Bacteroidales	Tannerellaceae	Parabacteroides	Parabacteroides distasonis	90.59	1.73
MAGs_co_151	127	1863831	21517	1618	56	0	29	0	99.37	No	Bacteria	Firmicutes A	Clostridia	Oscillospirales	Oscillospiraceae	CAG-110	CAG-110 sp900546915	85.64	2.908
MAGs_co_152	102	1158000	16387	1179	37	0	35	1	N/A	Yes	Bacteria	Firmicutes	Bacilli	RF39	CAG-822	CAG-822		87.82	1.685
MAGs_co_153	671	1445664	2576	1473	27	0	8	0	N/A	Yes	Bacteria	Firmicutes A	Clostridia	Lachnospirales	Anaerotignaceae	UMGS1670		79.9	1.943
MAGs_co_154	142	1640831	26301	1388	67	0	44	1	N/A	Yes	Bacteria	Verrucomicrobiota	Verrucomicrobiae	Opitutales	UBA953	W0P29-029		89.83	0.675
MAGs_co_155	83	2825244	163848	2592	101	2	47	1	97.66	Yes	Bacteria	Firmicutes A	Clostridia	Lachnospirales	Lachnospiraceae	Mediterraneibacter	Mediterraneibacter sp900555215	98.63	0
MAGs_co_156	522	2463665	6141	2301	98	0	35	2	98.2	Yes	Bacteria	Firmicutes A	Clostridia	Oscillospirales	Ruminococcaceae	Fournierella	Fournierella massiliensis	85	3.741
MAGs_co_157	64	1909569	38734	1826	80	2	36	1	N/A	Yes	Bacteria	Firmicutes A	Clostridia	Oscillospirales	Acutalibacteraceae	CAG-180		97.07	0.284
MAGs_co_158	65	1951795	69390	1733	82	0	35	0	N/A	Yes	Bacteria	Firmicutes A	Clostridia	Lachnospirales	Lachnospiraceae	Blautia A		84.82	0
MAGs_co_159	192	2280287	63963	2096	97	4	34	1	N/A	No	Bacteria	Firmicutes A	Clostridia	Oscillospirales	Acutalibacteraceae	Acutalibacter		89.93	0.02
MAGs_co_160	233	1623472	10343	1699	38	1	15	0	N/A	Yes	Bacteria	Firmicutes	Bacilli	Staphylococcales	Salinicoccaceae	Jeotgalicoccus		83.99	5.747
MAGs_co_161	173	2043921	16885	1837	64	1	42	0	N/A	Yes	Bacteria	Firmicutes A	Clostridia	Oscillospirales	Oscillospiraceae	CAG-110		93.9	0
MAGs_co_162	145	2162775	23860	1967	105	2	38	0	97.97	No	Bacteria	Firmicutes A	Clostridia	Oscillospirales	Acutalibacteraceae	Acutalibacter	Acutalibacter sp900543555	89.76	1.845
MAGs_co_163	892	3999057	6053	3176	83	0	28	1	97.26	Yes	Bacteria	Bacteroidota	Bacteroidia	Bacteroidales	Marinifilaceae	Butyricimonas	Butyricimonas faecihominis	90.86	0.483
MAGs_co_164	426	1953756	6992	1914	45	2	32	0	97.18	Yes	Bacteria	Firmicutes A	Clostridia	Oscillospirales	Ruminococcaceae	Negativibacillus	Negativibacillus massiliensis	77.08	0.931
MAGs_co_165	85	1872884	51409	1771	74	1	42	1	97.56	No	Bacteria	Firmicutes	Bacilli	Lactobacillales	Lactobacillaceae	Limosilactobacillus	Limosilactobacillus ingluviei	100	0.546
MAGs_co_166	213	1989916	24867	1986	75	13	43	1	98.29	Yes	Bacteria	Firmicutes	Bacilli	Lactobacillales	Lactobacillaceae	Lactobacillus	Lactobacillus crispatus	93.55	1.775
MAGs_co_167	99	1628513	25502	1626	55	0	38	1	98.33	Yes	Bacteria	Campylobacterota	Campylobacteria	Campylobacterales	Campylobacteraceae	Campylobacter D	Campylobacter D avium	99.14	0.989
MAGs_co_168	226	1472208	10783	1490	33	1	11	1	N/A	Yes	Bacteria	Firmicutes	Bacilli	Staphylococcales	Salinicoccaceae	Jeotgalicoccus		78.73	6.952
MAGs_co_169	154	1918790	29385	1612	104	1	38	1	N/A	Yes	Bacteria	Bacteroidota	Bacteroidia	Bacteroidales	Rikenellaceae	Alistipes		87.85	0.721
MAGs_co_170	200	2796404	34161	2656	100	0	31	1	N/A	Yes	Bacteria	Firmicutes A	Clostridia	Lachnospirales	Lachnospiraceae	Mediterraneibacter		91.13	0.682
MAGs_co_171	81	2489530	82198	2221	77	1	50	1	N/A	No	Bacteria	Firmicutes A	Clostridia A	Christensenellales	CAG-74			97.55	0
MAGs_co_172	95	2111280	36013	1954	55	1	35	1	96.31	No	Bacteria	Firmicutes C	Negativicutes	Veillonellales	Megasphaeraceae	Megasphaera	Megasphaera sp900554215	97.6	1.796
MAGs_co_173	258	2500025	18028	2216	132	0	23	0	98.11	Yes	Bacteria	Firmicutes A	Clostridia	Lachnospirales	Lachnospiraceae	Fusicatenibacter	Fusicatenibacter sp900543115	90.3	5.696
MAGs_co_174	358	2087532	9066	1869	55	0	20	0	N/A	Yes	Bacteria	Firmicutes A	Clostridia	Oscillospirales	Oscillospiraceae	UMGS1872		91.55	0.838
MAGs_co_175	211	2645423	15236	2087	165	6	44	1	98.93	Yes	Bacteria	Bacteroidota	Bacteroidia	Bacteroidales	Bacteroidaceae	Paraprevotella	Paraprevotella sp900546665	81.14	5.947
MAGs_co_176	381	1919996	9520	1826	48	2	32	0	N/A	Yes	Bacteria	Firmicutes A	Clostridia	Oscillospirales	Oscillospiraceae	UBA5446		84.25	5.872
MAGs_co_177	692	1988215	3591	1835	86	1	16	1	N/A	Yes	Bacteria	Firmicutes A	Clostridia A	Christensenellales	UBA3700			85.12	4.718
MAGs_co_178	115	2282680	41605	2162	72	0	36	1	N/A	Yes	Bacteria	Firmicutes A	Clostridia	Lachnospirales	Lachnospiraceae	992a		90.87	2.013
MAGs_co_179	200	1272915	8876	1281	27	2	30	1	N/A	Yes	Bacteria	Firmicutes	Bacilli	RF39	CAG-611	CAG-451		88.04	1.123
MAGs_co_180	174	2680775	31284	2520	87	1	37	1	98.62	No	Bacteria	Actinobacteriota	Actinomycetia	Mycobacteriales	Mycobacteriaceae	Corynebacterium	Corynebacterium glutamicum	95.54	0.991
MAGs_co_181	75	2544986	72418	2269	92	1	51	0	N/A	Yes	Bacteria	Actinobacteriota	Coriobacteriia	Coriobacteriales	Atopobiaceae	Olsenella E		100	1.036
MAGs_co_182	847	3806054	6579	3458	145	1	29	0	98.01	Yes	Bacteria	Proteobacteria	Gammaproteobacteria	Enterobacterales	Enterobacteriaceae	Escherichia	Escherichia flexneri	84.9	0.569
MAGs_co_183	34	2247333	99732	2093	78	0	43	1	N/A	Yes	Bacteria	Firmicutes A	Clostridia	Lachnospirales	Lachnospiraceae	Dorea		92.27	0.877
MAGs_co_184	328	2138542	8819	1987	116	0	34	1	98.17	Yes	Bacteria	Firmicutes A	Clostridia	Oscillospirales	Acutalibacteraceae	Acutalibacter	Acutalibacter sp000435395	95.19	3.998
MAGs_co_185	854	2188213	3060	1895	59	0	33	1	N/A	Yes	Bacteria	Firmicutes A	Clostridia	Lachnospirales	Lachnospiraceae			89.52	8.966
MAGs_co_186	65	2856036	65947	2515	75	0	43	0	98.77	No	Bacteria	Firmicutes A	Clostridia	Lachnospirales	Lachnospiraceae	Anaerobutyricum	Anaerobutyricum sp002161065	92.93	0.671
MAGs_co_187	55	2352504	74296	1914	111	3	45	1	98.19	No	Bacteria	Bacteroidota	Bacteroidia	Bacteroidales	Rikenellaceae	Alistipes	Alistipes sp900544265	99.51	1.394
MAGs_co_188	51	1689739	57595	1435	50	2	38	1	99.27	No	Bacteria	Bacteroidota	Bacteroidia	Bacteroidales	UBA932	UBA3382	UBA3382 sp002358965	88.79	6.896
MAGs_co_189	203	1631457	10681	1431	62	3	30	0	N/A	Yes	Bacteria	Firmicutes A	Clostridia	Oscillospirales	Oscillospiraceae	CAG-110		84.95	1.062
MAGs_co_190	407	2194004	13324	2062	102	6	39	1	N/A	Yes	Bacteria	Firmicutes A	Clostridia	Oscillospirales	Oscillospiraceae	CAG-110		85.21	5.826
MAGs_co_191	464	2482216	7018	2378	89	1	36	1	N/A	Yes	Bacteria	Firmicutes A	Clostridia	Oscillospirales	Oscillospiraceae	CAG-110		81.87	3.767
MAGs_co_192	225	2260981	15014	1920	52	0	45	0	98.33	Yes	Bacteria	Desulfobacterota	Desulfovibrionia	Desulfovibrionales	Desulfovibrionaceae	Desulfovibrio	Desulfovibrio sp900556755	89.07	1.893
MAGs_co_193	245	2689809	15417	2427	88	1	36	0	N/A	Yes	Bacteria	Firmicutes A	Clostridia	Lachnospirales	Lachnospiraceae	Lachnoclostridium A		87.19	2.32
MAGs_co_194	100	1946751	36389	1779	35	3	53	1	N/A	No	Bacteria	Proteobacteria	Gammaproteobacteria	Burkholderiales	Burkholderiaceae	CAG-521		96.77	0.625
MAGs_co_195	290	2493102	12758	2037	149	1	40	1	98.11	Yes	Bacteria	Bacteroidota	Bacteroidia	Bacteroidales	Rikenellaceae	Alistipes	Alistipes sp002161445	94.65	3.605
MAGs_co_196	224	1829245	21218	1717	65	0	44	1	N/A	Yes	Bacteria	Cyanobacteria	Vampirovibrionia	Gastranaerophilales				85.1	4.216
MAGs_co_197	472	1944988	5239	1769	36	3	34	1	98.94	Yes	Bacteria	Firmicutes C	Negativicutes	Acidaminococcales	Acidaminococcaceae	Phascolarctobacterium	Phascolarctobacterium faecium	83.19	2.179
MAGs_co_198	305	2637408	27252	2598	67	2	41	3	N/A	Yes	Bacteria	Firmicutes A	Clostridia	Oscillospirales	Ruminococcaceae	UMGS599		88.64	0.692
MAGs_co_199	21	905350	477181	871	29	5	46	0	N/A	No	Bacteria	Proteobacteria	Alphaproteobacteria	Rs-D84	Rs-D84	Rs-D84		89.01	0
MAGs_co_200	204	1586692	10947	1504	67	1	48	1	98.13	Yes	Bacteria	Firmicutes	Bacilli	Lactobacillales	Lactobacillaceae	Lactobacillus	Lactobacillus johnsonii	90.15	2.358
MAGs_co_201	340	2535755	10964	2292	133	1	26	0	N/A	Yes	Bacteria	Firmicutes A	Clostridia	Oscillospirales	Acutalibacteraceae	Acutalibacter		86.8	0.671
MAGs_co_202	636	2673178	9038	2506	115	1	49	1	97.81	Yes	Bacteria	Actinobacteriota	Actinomycetia	Actinomycetales	Dermabacteraceae	Brachybacterium	Brachybacterium massiliense	89.17	1.364
MAGs_co_203	103	2079221	31085	1858	40	0	40	1	N/A	Yes	Bacteria	Firmicutes A	Clostridia	Lachnospirales	Lachnospiraceae			92.8	0.843
MAGs_co_204	77	3013762	58665	2654	121	0	47	1	97.79	No	Bacteria	Firmicutes A	Clostridia	Lachnospirales	Lachnospiraceae	Mediterraneibacter	Mediterraneibacter sp002161355	96.58	0.701
MAGs_co_205	375	2210412	7090	1964	74	0	24	0	N/A	Yes	Bacteria	Firmicutes A	Clostridia	Lachnospirales	Lachnospiraceae	Lachnoclostridium A		83.06	1.898
MAGs_co_206	319	1803645	7317	1460	63	0	15	0	99.48	No	Bacteria	Bacteroidota	Bacteroidia	Bacteroidales	Rikenellaceae	Alistipes	Alistipes sp900021155	88.21	1.602
MAGs_co_207	237	1750102	9907	1509	111	1	33	1	97.59	Yes	Bacteria	Bacteroidota	Bacteroidia	Bacteroidales	Bacteroidaceae	Prevotella	Prevotella sp000435635	81.69	1.61
MAGs_co_208	311	2080861	11759	1927	45	3	36	0	97.68	No	Bacteria	Firmicutes A	Clostridia	Oscillospirales	Ruminococcaceae	Negativibacillus	Negativibacillus sp900547455	90.75	2.684
MAGs_co_209	174	1600039	11130	1422	56	2	30	0	98.13	Yes	Bacteria	Firmicutes A	Clostridia	Oscillospirales	Acutalibacteraceae	An172	An172 sp002160515	80.31	1.454
MAGs_co_210	304	3136849	15038	2885	85	0	44	1	98.27	Yes	Bacteria	Firmicutes A	Clostridia	Lachnospirales	Lachnospiraceae	Anaerobutyricum	Anaerobutyricum sp900016875	91.44	4.362
MAGs_co_211	200	2818303	23247	2773	121	2	27	1	97.22	No	Bacteria	Firmicutes	Bacilli	Lactobacillales	Enterococcaceae	Enterococcus E	Enterococcus E cecorum	97.18	6.181
MAGs_co_212	79	3387376	72557	3048	132	0	50	1	N/A	Yes	Bacteria	Firmicutes A	Clostridia	Lachnospirales	Lachnospiraceae	CHKCI001		99.36	0.632
MAGs_co_213	186	1980741	11827	1867	54	0	29	1	98.64	Yes	Bacteria	Firmicutes A	Clostridia	Lachnospirales	Lachnospiraceae	Dorea	Dorea faecis	88.79	2.664
MAGs_co_214	131	1884153	21400	1761	67	0	25	1	N/A	Yes	Bacteria	Firmicutes A	Clostridia	Lachnospirales	Lachnospiraceae	Ruminococcus G		83.16	0.527
MAGs_co_215	144	2198575	18836	1993	67	0	42	1	N/A	No	Bacteria	Firmicutes A	Clostridia	Lachnospirales	Lachnospiraceae	OF09-33XD		89.21	1.265
MAGs_co_216	31	2413526	127906	2182	61	0	52	1	N/A	No	Bacteria	Firmicutes A	Clostridia	Lachnospirales	Lachnospiraceae	CAG-81		98.73	0.632
MAGs_co_217	198	2718454	19934	2307	63	0	41	0	N/A	No	Bacteria	Desulfobacterota	Desulfovibrionia	Desulfovibrionales	Desulfovibrionaceae	Desulfovibrio		92.61	1.775
MAGs_co_218	68	2838672	112890	2441	57	1	62	1	98.47	No	Bacteria	Desulfobacterota	Desulfovibrionia	Desulfovibrionales	Desulfovibrionaceae	Desulfovibrio	Desulfovibrio sp900556755	99.28	0.591
MAGs_co_219	336	1446725	5079	1391	44	0	33	1	98.03	Yes	Bacteria	Campylobacterota	Campylobacteria	Campylobacterales	Helicobacteraceae	Helicobacter D	Helicobacter D pullorum	91.31	4.126
MAGs_co_220	297	1641884	6653	1511	82	1	15	1	N/A	Yes	Bacteria	Firmicutes A	Clostridia A	Christensenellales	Borkfalkiaceae	Borkfalkia		83.04	5.91
MAGs_co_221	705	2016570	3519	2082	59	2	41	0	97.26	Yes	Bacteria	Actinobacteriota	Coriobacteriia	Coriobacteriales	Coriobacteriaceae	Enorma	Enorma massiliensis	81.04	3.238
MAGs_co_222	57	2758048	76050	2362	148	4	52	1	N/A	Yes	Bacteria	Bacteroidota	Bacteroidia	Bacteroidales	Muribaculaceae			98.86	0.251
MAGs_co_223	609	2613723	6821	2373	56	3	45	0	98.2	Yes	Bacteria	Desulfobacterota	Desulfovibrionia	Desulfovibrionales	Desulfovibrionaceae	Desulfovibrio	Desulfovibrio sp002159665	94.91	1.216
MAGs_co_224	440	2107526	6160	1859	124	0	28	1	N/A	Yes	Bacteria	Firmicutes A	Clostridia	Oscillospirales	Ruminococcaceae	Gemmiger		86.13	3.367
MAGs_co_225	442	2014216	5734	1960	71	4	30	1	98.13	Yes	Bacteria	Firmicutes	Bacilli	Lactobacillales	Lactobacillaceae	Ligilactobacillus	Ligilactobacillus salivarius	90.66	2.443
MAGs_co_226	307	1805461	8209	1661	68	2	34	1	97.83	Yes	Bacteria	Firmicutes C	Negativicutes	Selenomonadales	Selenomonadaceae	Megamonas	Megamonas funiformis	82.91	0.632
MAGs_co_227	609	2253940	4161	2080	63	0	32	1	N/A	Yes	Bacteria	Firmicutes A	Clostridia	Lachnospirales	Lachnospiraceae	GCA-900066575		88.77	2.742
MAGs_co_228	386	2518508	11386	2281	145	0	5	0	98.61	Yes	Bacteria	Firmicutes	Bacilli	Lactobacillales	Enterococcaceae	Enterococcus D	Enterococcus D casseliflavus	85.14	2.849
MAGs_co_229	54	2490520	80424	2025	161	2	41	1	97.8	Yes	Bacteria	Bacteroidota	Bacteroidia	Bacteroidales	Rikenellaceae	Alistipes	Alistipes sp900546065	99.03	0.961
MAGs_co_230	426	3391933	12914	3117	114	3	65	0	98.68	Yes	Bacteria	Proteobacteria	Gammaproteobacteria	Enterobacterales	Enterobacteriaceae	Escherichia	Escherichia fergusonii	83.28	0.553
MAGs_co_231	425	2001281	5929	1869	41	1	30	0	98.53	Yes	Bacteria	Firmicutes A	Clostridia	Oscillospirales	Oscillospiraceae	Evtepia	Evtepia sp900546255	82.84	6.096
MAGs_co_232	75	2383957	47856	1928	205	0	35	1	N/A	Yes	Bacteria	Verrucomicrobiota	Lentisphaeria	Victivallales	Victivallaceae	Victivallis		80.06	2.702
MAGs_co_233	365	1380710	4314	1362	26	0	27	1	97.51	Yes	Bacteria	Campylobacterota	Campylobacteria	Campylobacterales	Campylobacteraceae	Campylobacter D	Campylobacter D jejuni	85.52	5.777
MAGs_co_234	92	2622093	45664	2373	90	0	51	1	97.35	No	Bacteria	Firmicutes A	Clostridia	Lachnospirales	Lachnospiraceae	Mediterraneibacter	Mediterraneibacter sp900555215	95.18	3.592
MAGs_co_235	392	2703076	8902	2399	115	0	43	1	N/A	Yes	Bacteria	Firmicutes A	Clostridia	Lachnospirales	Lachnospiraceae	UMGS1370		93.14	2.689
MAGs_co_236	67	1732518	95312	1706	65	1	37	1	N/A	Yes	Bacteria	Cyanobacteria	Vampirovibrionia	Gastranaerophilales				92.07	1.424
MAGs_co_237	261	2416477	12001	2174	80	2	33	0	N/A	Yes	Bacteria	Firmicutes A	Clostridia A	Christensenellales	CAG-74	Firm-11		94.51	3.36
MAGs_co_238	572	2063308	4087	2016	81	0	38	1	N/A	Yes	Bacteria	Firmicutes A	Clostridia	Lachnospirales	Lachnospiraceae	Blautia A		80.99	3.27
MAGs_co_239	496	2464766	6136	2248	96	0	27	0	98.65	Yes	Bacteria	Firmicutes A	Clostridia	Lachnospirales	Lachnospiraceae	Sellimonas	Sellimonas sp002161525	81.65	4.658
MAGs_co_240	301	1364878	7160	1241	38	0	23	0	95.84	Yes	Bacteria	Firmicutes	Bacilli	Lactobacillales	Lactobacillaceae	Limosilactobacillus	Limosilactobacillus oris	82.31	1.077
MAGs_co_241	172	2694345	49691	2034	101	1	50	1	N/A	Yes	Bacteria	Verrucomicrobiota	Kiritimatiellae	RFP12	W1P29-020	W1P29-020		92.56	0.705
MAGs_co_242	347	1825476	6495	1651	52	0	43	1	N/A	Yes	Bacteria	Firmicutes A	Clostridia	Lachnospirales	Lachnospiraceae			86.47	6.487
MAGs_co_243	436	3593585	15266	3395	129	1	47	1	98.04	Yes	Bacteria	Proteobacteria	Gammaproteobacteria	Enterobacterales	Enterobacteriaceae	Escherichia	Escherichia flexneri	86.59	0.806
MAGs_co_244	133	2236135	39266	2056	59	3	38	1	97.38	Yes	Bacteria	Proteobacteria	Gammaproteobacteria	Enterobacterales	Pasteurellaceae	Gallibacterium	Gallibacterium anatis	98.2	1.883
MAGs_co_245	63	2512725	57569	2265	92	0	39	1	N/A	No	Bacteria	Firmicutes A	Clostridia	Lachnospirales	Lachnospiraceae	Blautia A		94.69	0
MAGs_co_246	20	2391232	299604	1902	108	0	54	1	N/A	Yes	Bacteria	Bacteroidota	Bacteroidia	Bacteroidales	Bacteroidaceae			99.05	0.377
MAGs_co_247	283	1838438	13117	1694	52	5	39	1	97.79	Yes	Bacteria	Firmicutes C	Negativicutes	Veillonellales	Megasphaeraceae	Megasphaera	Megasphaera stantonii	87.3	3.762
MAGs_co_248	480	3018414	8604	2670	206	0	35	1	N/A	Yes	Bacteria	Firmicutes A	Clostridia	Lachnospirales	Lachnospiraceae	SZUA-448		95.85	3.158
MAGs_co_249	80	1866869	31438	1570	78	1	38	1	N/A	Yes	Bacteria	Bacteroidota	Bacteroidia	Bacteroidales	Paludibacteraceae	RUG163		95.69	0
MAGs_co_250	251	1654490	8913	1510	75	0	32	0	N/A	Yes	Bacteria	Firmicutes A	Clostridia A	Christensenellales	Borkfalkiaceae	UMGS1004		81.74	2.146
MAGs_co_251	132	2260993	55386	2220	89	2	41	1	97.36	Yes	Bacteria	Firmicutes	Bacilli	Lactobacillales	Lactobacillaceae	Ligilactobacillus	Ligilactobacillus salivarius	99.47	2.617
MAGs_co_252	228	2135900	13373	1945	99	1	31	1	98.93	Yes	Bacteria	Firmicutes A	Clostridia	Oscillospirales	Acutalibacteraceae	Anaeromassilibacillus	Anaeromassilibacillus sp002159845	81.2	0.223
MAGs_co_253	639	2382786	4597	2136	112	4	30	2	N/A	Yes	Bacteria	Firmicutes A	Clostridia	Oscillospirales	Ruminococcaceae	UBA1448		88.27	1.23
MAGs_co_254	537	1769911	4134	1613	78	0	18	0	N/A	Yes	Bacteria	Firmicutes A	Clostridia	Oscillospirales	Ruminococcaceae	Ruthenibacterium		84.05	2.04
MAGs_co_255	425	2201514	6321	1971	71	0	25	0	N/A	No	Bacteria	Firmicutes A	Clostridia	Lachnospirales	Lachnospiraceae	Lachnoclostridium A		87.56	2.32
MAGs_co_256	672	4000283	6942	3886	108	1	37	1	98.34	Yes	Bacteria	Proteobacteria	Alphaproteobacteria	Rhizobiales	Rhizobiaceae	Ochrobactrum A	Ochrobactrum A pseudogrignonense	91.96	2.927
MAGs_co_257	264	1639681	8968	1609	66	10	25	0	N/A	Yes	Bacteria	Cyanobacteria	Vampirovibrionia	Gastranaerophilales				85.89	2.849
MAGs_co_258	28	2426037	117743	2039	171	1	44	0	99.15	No	Bacteria	Bacteroidota	Bacteroidia	Bacteroidales	UBA11471	UBA11471	UBA11471 sp000434215	98.21	0
MAGs_co_259	89	1886165	30525	1751	45	1	41	1	N/A	Yes	Bacteria	Spirochaetota	Spirochaetia	Sphaerochaetales	Sphaerochaetaceae			80.99	1.136
MAGs_co_260	479	2789535	13146	2695	87	1	59	1	97.49	Yes	Bacteria	Actinobacteriota	Actinomycetia	Mycobacteriales	Mycobacteriaceae	Corynebacterium	Corynebacterium stationis	93.48	4.001
MAGs_co_261	96	1892396	87482	1700	60	2	50	1	97.82	Yes	Bacteria	Actinobacteriota	Coriobacteriia	Coriobacteriales	Atopobiaceae	Olsenella E	Olsenella E sp002159735	99.66	2.016
MAGs_co_262	105	1740502	32799	1641	83	1	39	1	N/A	Yes	Bacteria	Firmicutes A	Clostridia	Oscillospirales	Acutalibacteraceae	CAG-180		94.22	0.335
MAGs_co_263	620	2353153	9161	2171	76	5	45	1	97.29	Yes	Bacteria	Actinobacteriota	Actinomycetia	Mycobacteriales	Mycobacteriaceae	Corynebacterium	Corynebacterium stationis	88.87	6.228
MAGs_co_264	27	3150010	453677	2501	173	1	51	1	98.42	No	Bacteria	Bacteroidota	Bacteroidia	Bacteroidales	Barnesiellaceae	Barnesiella	Barnesiella intestinihominis	99.62	0
MAGs_co_265	18	1895708	209423	1528	88	0	46	1	N/A	Yes	Bacteria	Verrucomicrobiota	Verrucomicrobiae	Opitutales	UBA953	W0P29-029		92.56	0.675
MAGs_co_266	334	2316007	9054	2073	69	0	33	1	98.05	Yes	Bacteria	Actinobacteriota	Actinomycetia	Mycobacteriales	Mycobacteriaceae	Corynebacterium	Corynebacterium falsenii	86.85	3.562
MAGs_co_267	599	2860652	5859	2787	69	1	45	1	96.14	Yes	Bacteria	Actinobacteriota	Actinomycetia	Mycobacteriales	Mycobacteriaceae	Corynebacterium	Corynebacterium variabile	80.47	6.67
MAGs_co_268	167	1800955	16534	1610	56	3	44	1	N/A	Yes	Bacteria	Spirochaetota	Spirochaetia	Spirochaetales	UBA9216			97.66	1.136
MAGs_co_269	47	1507782	61497	1505	66	2	22	1	97.36	Yes	Bacteria	Firmicutes	Bacilli	Lactobacillales	Lactobacillaceae	Ligilactobacillus	Ligilactobacillus salivarius	83.24	5.41
MAGs_co_270	390	2320889	9708	2268	54	1	32	0	96.75	Yes	Bacteria	Firmicutes A	Clostridia	Oscillospirales	Oscillospiraceae	Flavonifractor	Flavonifractor sp002161215	83.51	3.355
MAGs_co_271	129	1777537	20925	1773	69	1	22	0	98.08	Yes	Bacteria	Firmicutes	Bacilli	Lactobacillales	Lactobacillaceae	Lactobacillus	Lactobacillus johnsonii	89.48	0.712
MAGs_co_272	92	1372293	22324	1332	35	4	40	0	N/A	Yes	Bacteria	Firmicutes	Bacilli	Erysipelotrichales	Erysipelotrichaceae	Holdemanella		91.23	0.943
MAGs_co_273	493	2462893	7383	1741	70	1	36	1	N/A	Yes	Bacteria	Proteobacteria	Gammaproteobacteria	Enterobacterales	Succinivibrionaceae	Anaerobiospirillum		80.56	0.653
MAGs_co_274	578	1629374	3078	1508	48	0	22	0	N/A	Yes	Bacteria	Firmicutes A	Clostridia	Oscillospirales	Oscillospiraceae			82.38	6.298
MAGs_co_275	106	792900	10789	779	23	0	35	0	N/A	Yes	Bacteria	Proteobacteria	Alphaproteobacteria	Rs-D84	Rs-D84	Rs-D84		81.31	0.299
MAGs_co_276	219	1985977	16529	1687	92	6	50	1	97.15	Yes	Bacteria	Actinobacteriota	Actinomycetia	Actinomycetales	Bifidobacteriaceae	Bifidobacterium	Bifidobacterium gallinarum	95.66	0.443
MAGs_co_277	169	2357442	35166	2179	44	6	49	1	N/A	No	Bacteria	Synergistota	Synergistia	Synergistales	Synergistaceae	An23		95.83	0
MAGs_co_278	565	2989298	8152	2778	58	2	42	0	96.64	Yes	Bacteria	Actinobacteriota	Actinomycetia	Actinomycetales	Brevibacteriaceae	Brevibacterium	Brevibacterium epidermidis	86.59	0.3
MAGs_co_279	338	1666495	6784	1527	48	1	27	0	97.45	Yes	Bacteria	Actinobacteriota	Coriobacteriia	Coriobacteriales	Atopobiaceae	UMGS1418	UMGS1418 sp900551595	84.02	2.978
MAGs_co_280	215	2332737	13684	2166	55	1	24	1	N/A	Yes	Bacteria	Firmicutes A	Clostridia A	Christensenellales	CAG-74			80.77	2.822
MAGs_co_281	259	1695901	7949	1593	38	1	20	0	98.77	Yes	Bacteria	Firmicutes A	Clostridia	Oscillospirales	Oscillospiraceae	Evtepia	Evtepia sp900546255	84.66	2.013
MAGs_co_282	191	1832913	12805	1738	61	0	34	1	N/A	Yes	Bacteria	Firmicutes A	Clostridia	Lachnospirales	Lachnospiraceae	Dorea		83.95	1.091
MAGs_co_283	190	1475084	9082	1240	67	1	15	0	N/A	Yes	Bacteria	Firmicutes A	Clostridia A	Christensenellales	UBA3700			89.06	2.447
MAGs_co_284	148	3012672	54595	2621	125	1	38	0	N/A	No	Bacteria	Bacteroidota	Bacteroidia	Sphingobacteriales	Sphingobacteriaceae	Sphingobacterium		97.16	0.031
MAGs_co_285	239	1686223	10020	1442	80	0	52	1	96.36	Yes	Bacteria	Actinobacteriota	Actinomycetia	Actinomycetales	Bifidobacteriaceae	Bifidobacterium	Bifidobacterium gallinarum	93.47	2.159
MAGs_co_286	101	2102856	34654	1670	122	0	32	1	N/A	Yes	Bacteria	Bacteroidota	Bacteroidia	Bacteroidales	UBA932	RC9		96.71	2.566
MAGs_co_287	317	2275743	9036	2066	64	0	33	1	N/A	Yes	Bacteria	Firmicutes A	Clostridia	Lachnospirales	Lachnospiraceae	Lachnoclostridium A		88	1.265
MAGs_co_288	555	4441747	10250	3665	281	1	44	1	99.01	No	Bacteria	Bacteroidota	Bacteroidia	Bacteroidales	Bacteroidaceae	Bacteroides	Bacteroides fragilis	91.88	1.631
MAGs_co_289	318	2761482	10455	2506	114	2	42	0	N/A	Yes	Bacteria	Bacteroidota	Bacteroidia	Flavobacteriales	Weeksellaceae	Chryseobacterium		92.87	2.328
MAGs_co_290	397	2435783	9425	2182	148	2	29	1	N/A	Yes	Bacteria	Bacteroidota	Bacteroidia	Bacteroidales	Muribaculaceae			88.24	0.754
MAGs_co_291	270	1917022	13414	1717	54	2	61	1	N/A	Yes	Bacteria	Actinobacteriota	Actinomycetia	Mycobacteriales	Mycobacteriaceae	Corynebacterium		89.72	1.978
MAGs_co_292	358	3226738	11898	2655	223	0	23	1	N/A	Yes	Bacteria	Firmicutes A	Clostridia	Lachnospirales	Lachnospiraceae	Eisenbergiella		83.53	3.136
MAGs_co_293	216	2210869	23370	2021	103	2	55	1	N/A	Yes	Bacteria	Firmicutes A	Clostridia	Oscillospirales	Ruminococcaceae	Faecalibacterium		95.1	0.497
MAGs_co_294	996	3113359	3895	2477	137	4	34	0	98.43	Yes	Bacteria	Bacteroidota	Bacteroidia	Bacteroidales	Marinifilaceae	Odoribacter	Odoribacter splanchnicus	83.51	2.06
MAGs_co_295	83	2400129	56648	2199	96	2	45	0	N/A	Yes	Bacteria	Firmicutes A	Clostridia	Oscillospirales	Ruminococcaceae	Fournierella		98.63	0
MAGs_co_296	204	2687573	16831	2346	120	0	25	0	N/A	Yes	Bacteria	Firmicutes A	Clostridia	Lachnospirales	Lachnospiraceae	Mediterraneibacter		81.45	8.284
MAGs_co_297	65	2380009	67300	2288	96	5	49	1	97.35	Yes	Bacteria	Firmicutes C	Negativicutes	Selenomonadales	Selenomonadaceae	Megamonas	Megamonas funiformis	99.36	0
MAGs_co_298	196	1870722	13642	1788	49	1	34	1	N/A	Yes	Bacteria	Firmicutes A	Clostridia	Oscillospirales	Ruminococcaceae	UBA3818		94.31	0
MAGs_co_299	164	2594089	25132	2329	167	0	44	1	N/A	Yes	Bacteria	Firmicutes A	Clostridia	Lachnospirales	Lachnospiraceae			90.71	2.077
MAGs_co_300	113	1521559	24564	1571	35	1	28	1	N/A	No	Bacteria	Firmicutes	Bacilli	RF39	CAG-1000	UMGS1217		89.32	1.123
MAGs_co_301	280	2211518	9726	2187	55	1	37	0	N/A	Yes	Bacteria	Firmicutes A	Clostridia	Oscillospirales	Oscillospiraceae	UBA5446		80.16	2.069
MAGs_co_302	340	2152550	8797	1907	116	0	31	1	N/A	Yes	Bacteria	Firmicutes A	Clostridia	Oscillospirales	Ruminococcaceae	Gemmiger		81.41	3.9
MAGs_co_303	416	1608846	5055	1490	37	1	41	0	96.07	Yes	Bacteria	Firmicutes C	Negativicutes	Acidaminococcales	Acidaminococcaceae	Phascolarctobacterium	Phascolarctobacterium sp000436095	93.09	3.043
MAGs_co_304	216	2427198	21761	2292	70	0	30	1	98.81	Yes	Bacteria	Firmicutes A	Clostridia	Lachnospirales	Lachnospiraceae	Dorea	Dorea faecis	90.04	6.801
MAGs_co_305	89	3488702	55456	2913	179	1	65	1	97.01	Yes	Bacteria	Bacteroidota	Bacteroidia	Bacteroidales	Tannerellaceae	Parabacteroides	Parabacteroides sp900552415	98.65	0.769
MAGs_co_306	110	2279968	51072	2045	105	1	48	0	98.56	No	Bacteria	Firmicutes A	Clostridia	Oscillospirales	Ruminococcaceae	Faecalibacterium	Faecalibacterium sp002160915	96.28	0.136
MAGs_co_307	282	1815712	23871	1661	76	2	38	1	97.66	Yes	Bacteria	Firmicutes	Bacilli	Lactobacillales	Lactobacillaceae	Ligilactobacillus	Ligilactobacillus agilis	95.44	6.909
MAGs_co_308	321	2210663	9730	1890	91	0	35	1	N/A	No	Bacteria	Firmicutes A	Clostridia	Lachnospirales	Lachnospiraceae	CHKCI001		84.59	5.04
MAGs_co_309	112	1163266	26362	1121	27	6	41	0	N/A	Yes	Bacteria	Firmicutes A	Clostridia A	Christensenellales				85.88	1.061
MAGs_co_310	259	1189937	11690	1157	29	3	23	1	N/A	Yes	Bacteria	Firmicutes	Bacilli	RF39	CAG-822	CAG-822		86.41	9.667
MAGs_co_311	205	2104562	20230	1965	38	0	32	0	96.35	Yes	Bacteria	Synergistota	Synergistia	Synergistales	Synergistaceae	An23	An23 sp900544635	84.38	1.848
MAGs_co_312	152	3431837	42196	2820	60	3	60	1	N/A	Yes	Bacteria	Desulfobacterota	Desulfovibrionia	Desulfovibrionales	Desulfovibrionaceae	Desulfovibrio		96.33	0.887
MAGs_co_313	175	1408560	25849	1318	59	2	60	1	95.91	No	Bacteria	Firmicutes	Bacilli	Lactobacillales	Lactobacillaceae	Ligilactobacillus	Ligilactobacillus aviarius	93.97	4.295
MAGs_co_314	312	2668767	10981	2372	101	2	34	1	97.3	Yes	Bacteria	Firmicutes A	Clostridia A	Christensenellales	CAG-74	Firm-11	Firm-11 sp900540045	89.84	5.939
MAGs_co_315	392	1394215	4683	1311	25	0	12	1	99.38	No	Bacteria	Proteobacteria	Gammaproteobacteria	Burkholderiales	Burkholderiaceae	Parasutterella	Parasutterella sp000980495	84.65	2.664
MAGs_co_316	35	2392904	106177	1990	138	1	43	1	N/A	Yes	Bacteria	Bacteroidota	Bacteroidia	Bacteroidales	Bacteroidaceae	CAG-617		94.42	0.495
MAGs_co_317	77	1892025	40401	1697	36	1	52	1	98.47	Yes	Bacteria	Proteobacteria	Gammaproteobacteria	Burkholderiales	Burkholderiaceae	CAG-521	CAG-521 sp002329575	97.39	1.25
MAGs_co_318	327	2589545	19125	2437	93	4	51	1	97.68	Yes	Bacteria	Firmicutes C	Negativicutes	Selenomonadales	Selenomonadaceae	Megamonas	Megamonas funiformis	97.29	1.898
MAGs_co_319	916	4385305	6468	4349	176	1	40	1	N/A	Yes	Bacteria	Actinobacteriota	Actinomycetia	Streptosporangiales	Streptosporangiaceae	Nocardiopsis		83.68	1.428
MAGs_co_320	82	1817254	34651	1800	96	0	47	1	N/A	Yes	Bacteria	Firmicutes	Bacilli	Lactobacillales	Lactobacillaceae	Lactobacillus		81.7	9.09
MAGs_co_321	136	2146661	26858	1963	62	0	34	1	98.95	Yes	Bacteria	Firmicutes A	Clostridia	Oscillospirales	Ruminococcaceae	Ruthenibacterium	Ruthenibacterium sp900546885	96.57	0.68
MAGs_co_322	65	2128458	75465	2008	39	0	42	1	N/A	No	Bacteria	Firmicutes B	Dehalobacteriia	UBA7702	UBA7702			87.32	2.04
MAGs_co_323	140	1172644	13728	1129	29	0	12	1	97.97	Yes	Bacteria	Firmicutes	Bacilli	RF39	CAG-611	CAG-988	CAG-988 sp003149915	85.95	0.745
MAGs_co_324	168	2252805	21361	1848	103	2	49	0	98.69	Yes	Bacteria	Bacteroidota	Bacteroidia	Bacteroidales	Barnesiellaceae	Barnesiella	Barnesiella sp900542255	96.6	0.588
MAGs_co_325	881	2359343	3511	2418	71	8	48	1	97.8	Yes	Bacteria	Actinobacteriota	Actinomycetia	Mycobacteriales	Mycobacteriaceae	Corynebacterium	Corynebacterium stationis	83.22	4.003
MAGs_co_326	54	2421816	94370	2268	65	5	51	0	97.21	Yes	Bacteria	Proteobacteria	Gammaproteobacteria	Enterobacterales	Pasteurellaceae	Gallibacterium	Gallibacterium anatis	98.87	0
MAGs_co_327	46	2011548	114632	1889	41	1	54	1	96.28	Yes	Bacteria	Proteobacteria	Gammaproteobacteria	Burkholderiales	Burkholderiaceae	CAG-521	CAG-521 sp000437635	96.35	1.25
MAGs_co_328	1255	3543990	3736	3686	102	0	15	0	98.05	Yes	Bacteria	Proteobacteria	Gammaproteobacteria	Pseudomonadales	Pseudomonadaceae	Pseudomonas A	Pseudomonas A stutzeri AC	82.13	5.794
MAGs_co_329	69	3206683	101365	2666	170	1	48	0	98.55	No	Bacteria	Bacteroidota	Bacteroidia	Bacteroidales	Bacteroidaceae	Phocaeicola	Phocaeicola barnesiae	97.57	0.186
MAGs_co_330	262	2030978	10623	1942	61	1	42	0	97.76	Yes	Bacteria	Actinobacteriota	Actinomycetia	Mycobacteriales	Mycobacteriaceae	Corynebacterium	Corynebacterium stationis	83.27	0.044
MAGs_co_331	199	1865179	31100	2068	53	4	67	1	95.47	Yes	Bacteria	Firmicutes	Bacilli	RF39	CAG-822	CAG-822	CAG-822 sp000432855	90.44	4.497
MAGs_co_332	131	2705183	29823	2338	129	0	42	1	N/A	Yes	Bacteria	Firmicutes A	Clostridia	Lachnospirales	Lachnospiraceae	Mediterraneibacter		81.5	4.093
MAGs_co_333	169	2319304	15902	2118	87	0	29	0	N/A	Yes	Bacteria	Firmicutes A	Clostridia	Lachnospirales	Lachnospiraceae	UMGS1370		81.4	2.215
MAGs_co_334	391	2018828	7349	1874	53	0	34	1	N/A	Yes	Bacteria	Firmicutes	Bacilli	Erysipelotrichales	Erysipelotrichaceae	Faecalitalea		80.37	5.597
MAGs_co_335	57	2519937	106801	2324	66	4	53	1	97.19	Yes	Bacteria	Firmicutes C	Negativicutes	Veillonellales	Megasphaeraceae	Megasphaera	Megasphaera stantonii	97.6	1.197
MAGs_co_336	409	1935543	6113	1792	66	1	30	0	98.99	No	Bacteria	Firmicutes A	Clostridia	Oscillospirales	Oscillospiraceae	UBA5446	UBA5446 sp900544295	84.89	0.671
MAGs_co_337	166	1426369	12710	1390	40	2	28	0	N/A	Yes	Bacteria	Firmicutes	Bacilli	Erysipelotrichales	Erysipelotrichaceae	Faecalicoccus		87.14	2.83
MAGs_co_338	503	2161179	4987	2088	91	1	19	1	98.91	Yes	Bacteria	Firmicutes A	Clostridia	Oscillospirales	Acutalibacteraceae	Anaeromassilibacillus	Anaeromassilibacillus sp002159845	81.87	6.977
MAGs_co_339	240	2304385	12447	2012	100	0	35	1	N/A	Yes	Bacteria	Firmicutes A	Clostridia	Lachnospirales	Lachnospiraceae	Mediterraneibacter		84.8	4.58
MAGs_co_340	155	2137977	42289	2025	71	0	41	1	N/A	Yes	Bacteria	Firmicutes A	Clostridia	Lachnospirales	Lachnospiraceae	Dorea		87.71	0.701
MAGs_co_341	732	4089850	19590	3899	176	6	24	2	N/A	Yes	Bacteria	Firmicutes A	Clostridia	Peptostreptococcales	Peptostreptococcaceae	Romboutsia		92.95	3.51
MAGs_co_342	181	1307003	9833	1255	40	0	16	0	95.95	Yes	Bacteria	Firmicutes	Bacilli	Lactobacillales	Lactobacillaceae	Limosilactobacillus	Limosilactobacillus reuteri	81.97	4.076
MAGs_co_343	143	1667620	16787	1474	55	4	37	0	N/A	Yes	Bacteria	Bacteroidota	Bacteroidia	Bacteroidales	UBA932	UBA1232		91.9	4.285
MAGs_co_344	185	1989734	12463	1839	56	0	8	2	97.88	Yes	Bacteria	Firmicutes	Bacilli	Staphylococcales	Staphylococcaceae	Staphylococcus	Staphylococcus urealyticus	91.71	6.353
MAGs_co_345	171	2281378	18986	1900	132	0	59	0	99.12	No	Bacteria	Bacteroidota	Bacteroidia	Bacteroidales	Bacteroidaceae	Phocaeicola	Phocaeicola barnesiae	87.09	0.746
MAGs_co_346	335	2315187	9642	2102	67	3	23	0	N/A	No	Bacteria	Firmicutes A	Clostridia	Oscillospirales	Oscillospiraceae	Pseudoflavonifractor		82.42	4.921
MAGs_co_347	327	1412256	5516	1275	49	0	11	0	N/A	Yes	Bacteria	Firmicutes	Bacilli	Lactobacillales	Streptococcaceae	Streptococcus		82.13	5.992
MAGs_co_348	234	1886925	13695	1694	84	2	46	0	N/A	Yes	Bacteria	Firmicutes A	Clostridia	Oscillospirales	Ruminococcaceae	Fournierella		90.39	0
MAGs_co_349	88	3403318	67075	2604	195	1	51	1	97.36	Yes	Bacteria	Bacteroidota	Bacteroidia	Bacteroidales	Bacteroidaceae	Bacteroides	Bacteroides sp900553815	85.14	0.929
MAGs_co_350	556	1921657	4169	1778	81	6	12	0	N/A	Yes	Bacteria	Firmicutes A	Clostridia	Peptostreptococcales	Peptostreptococcaceae	Romboutsia		80.2	1.478
MAGs_co_351	170	2098607	18028	1846	150	3	30	0	N/A	Yes	Bacteria	Firmicutes A	Clostridia	Oscillospirales	Acutalibacteraceae	UMGS1839		86.57	3.355
MAGs_co_352	241	1803341	11347	1681	54	2	27	0	97.72	Yes	Bacteria	Firmicutes C	Negativicutes	Veillonellales	Megasphaeraceae	Megasphaera	Megasphaera stantonii	90.15	1.796
MAGs_co_353	304	2392349	12332	1944	115	1	42	1	N/A	Yes	Bacteria	Bacteroidota	Bacteroidia	Bacteroidales	Bacteroidaceae			80.32	1.724
MAGs_co_354	137	1121333	14627	1111	34	3	29	0	98.04	Yes	Bacteria	Firmicutes	Bacilli	Lactobacillales	Lactobacillaceae	Ligilactobacillus	Ligilactobacillus salivarius	86.2	7.805
MAGs_co_355	1105	4155259	4281	4115	166	0	41	1	N/A	Yes	Bacteria	Actinobacteriota	Actinomycetia	Streptosporangiales	Streptosporangiaceae	Nocardiopsis		94.82	6.992
MAGs_co_356	73	1458977	26105	1316	58	2	20	1	N/A	No	Bacteria	Firmicutes	Bacilli	Lactobacillales	Lactobacillaceae	Limosilactobacillus		90.95	0.728
MAGs_co_357	27	2831956	154581	2563	78	0	43	1	98.2	No	Bacteria	Firmicutes A	Clostridia	Lachnospirales	Lachnospiraceae	Anaerobutyricum	Anaerobutyricum sp900016875	89.93	0.671
MAGs_co_358	736	2968532	5272	2639	61	0	67	1	98.74	Yes	Bacteria	Desulfobacterota	Desulfovibrionia	Desulfovibrionales	Desulfovibrionaceae	Desulfovibrio	Desulfovibrio sp900556755	98.24	3.748
MAGs_co_359	805	3409627	5954	2998	132	2	39	0	97.71	Yes	Bacteria	Proteobacteria	Gammaproteobacteria	Enterobacterales	Enterobacteriaceae	Escherichia	Escherichia coli	82.17	0.62
MAGs_co_360	151	1470888	18206	1358	46	2	35	0	99.18	No	Bacteria	Firmicutes	Bacilli	Lactobacillales	Lactobacillaceae	Limosilactobacillus	Limosilactobacillus vaginalis	90.69	3.26
MAGs_co_361	273	2088191	19194	1903	109	2	42	1	N/A	Yes	Bacteria	Firmicutes A	Clostridia	Oscillospirales	Ruminococcaceae	Faecalibacterium		92.15	3.388
MAGs_co_362	315	2318889	10083	2220	80	6	23	1	N/A	Yes	Bacteria	Firmicutes A	Clostridia	Peptostreptococcales	Peptostreptococcaceae	Romboutsia		86.64	1.056
MAGs_co_363	464	3134748	8883	3052	106	2	60	0	N/A	Yes	Bacteria	Actinobacteriota	Actinomycetia	Mycobacteriales	Mycobacteriaceae	Dietzia		86.62	7.941
MAGs_co_364	86	5735887	211606	4795	434	1	68	1	99.04	No	Bacteria	Bacteroidota	Bacteroidia	Bacteroidales	Bacteroidaceae	Phocaeicola	Phocaeicola dorei	99.62	0.751
MAGs_co_365	162	3318793	37800	2916	124	3	45	1	97.46	No	Bacteria	Firmicutes A	Clostridia A	Christensenellales	CAG-74	Firm-11	Firm-11 sp900540045	98.38	0.32
MAGs_co_366	397	1699426	6113	1626	59	1	32	1	N/A	Yes	Bacteria	Cyanobacteria	Vampirovibrionia	Gastranaerophilales	Gastranaerophilaceae			86.43	3.069
MAGs_co_367	117	1556412	25017	1466	42	1	33	1	N/A	Yes	Bacteria	Firmicutes A	Clostridia	Tissierellales	Helcococcaceae	Anaerococcus		94.36	1.219
MAGs_co_368	30	1296658	74698	1230	40	2	38	1	N/A	No	Bacteria	Firmicutes	Bacilli	Lactobacillales	Lactobacillaceae	Ligilactobacillus		96.49	1.047
MAGs_co_369	149	4752860	58347	4411	168	5	76	1	97.74	Yes	Bacteria	Proteobacteria	Gammaproteobacteria	Enterobacterales	Enterobacteriaceae	Escherichia	Escherichia flexneri	99.96	0.57
MAGs_co_370	200	2635177	23697	2269	56	2	48	0	97.64	Yes	Bacteria	Desulfobacterota	Desulfovibrionia	Desulfovibrionales	Desulfovibrionaceae	Desulfovibrio	Desulfovibrio sp002159665	95.73	0.021
MAGs_co_371	384	3075810	19427	2832	88	4	59	1	N/A	No	Bacteria	Proteobacteria	Gammaproteobacteria	Pseudomonadales	Pseudomonadaceae	Pseudomonas D		91.3	2.41
MAGs_co_372	243	1541451	7929	1259	60	0	26	1	98	Yes	Bacteria	Bacteroidota	Bacteroidia	Bacteroidales	Rikenellaceae	Alistipes	Alistipes sp900550925	83.18	2.564
MAGs_co_373	131	2344188	39382	2100	84	0	44	1	N/A	Yes	Bacteria	Firmicutes A	Clostridia	Oscillospirales	Ruminococcaceae	Ruthenibacterium		96.59	0
MAGs_co_374	272	1422607	6766	1275	50	1	23	1	N/A	Yes	Bacteria	Bacteroidota	Bacteroidia	Bacteroidales	UBA932	UBA1232		81.22	1.428
MAGs_co_375	54	1323412	38551	1351	53	1	26	1	95.75	Yes	Bacteria	Firmicutes	Bacilli	Lactobacillales	Lactobacillaceae	Limosilactobacillus	Limosilactobacillus reuteri	80.97	5.059
MAGs_co_376	178	1983695	36544	1878	86	2	42	1	97.44	Yes	Bacteria	Firmicutes	Bacilli	Lactobacillales	Lactobacillaceae	Limosilactobacillus	Limosilactobacillus ingluviei	98.36	3.457
MAGs_co_377	165	3138361	36244	3103	119	1	43	1	N/A	Yes	Bacteria	Firmicutes A	Clostridia	Lachnospirales	Lachnospiraceae	Anaerostipes		97.31	7.046
MAGs_co_378	486	2624004	7938	2404	55	0	45	1	N/A	Yes	Bacteria	Actinobacteriota	Actinomycetia	Actinomycetales	Brevibacteriaceae	Brevibacterium		82.21	4.554
MAGs_co_379	114	1809363	35164	1812	65	1	32	1	N/A	No	Bacteria	Cyanobacteria	Vampirovibrionia	Gastranaerophilales				93.16	2.279
MAGs_co_380	638	2231090	4269	1912	60	0	43	1	N/A	Yes	Bacteria	Firmicutes A	Clostridia	Lachnospirales	Lachnospiraceae			90.13	4.504
MAGs_co_381	132	1371797	14648	1350	41	2	29	1	N/A	Yes	Bacteria	Firmicutes	Bacilli	Lactobacillales	Lactobacillaceae	Limosilactobacillus		94.92	1.268
MAGs_co_382	371	1894135	8388	1733	42	0	39	1	N/A	Yes	Bacteria	Firmicutes A	Clostridia	Lachnospirales	Lachnospiraceae	CAG-81		86.04	2.34
MAGs_co_383	219	1683918	10149	1658	57	0	19	1	95.96	Yes	Bacteria	Firmicutes	Bacilli	Lactobacillales	Lactobacillaceae	Limosilactobacillus	Limosilactobacillus reuteri	89.55	1.834
MAGs_co_384	234	1369971	7138	1132	41	0	29	0	N/A	Yes	Bacteria	Firmicutes A	Clostridia A	Christensenellales	CAG-917	UMGS1688		81.98	4.753
MAGs_co_385	325	1806618	6188	1708	34	0	14	0	N/A	Yes	Bacteria	Firmicutes A	Clostridia	Oscillospirales	Ruminococcaceae	Anaerotruncus		84.22	0.559
MAGs_co_386	25	1039854	1007777	1003	36	5	51	1	98.23	Yes	Bacteria	Proteobacteria	Alphaproteobacteria	Rs-D84	Rs-D84	Rs-D84	Rs-D84 sp900546185	89.01	0
MAGs_co_387	111	1960010	23127	1522	114	3	29	0	N/A	Yes	Bacteria	Bacteroidota	Bacteroidia	Bacteroidales	UBA932	RC9		82.22	2.222
MAGs_co_388	276	3258753	18922	3126	113	0	46	1	98.35	Yes	Bacteria	Firmicutes A	Clostridia	Lachnospirales	Lachnospiraceae	Sellimonas	Sellimonas sp002161525	91.22	4.288
MAGs_co_389	361	1529285	7659	1431	50	2	49	1	97.62	Yes	Bacteria	Firmicutes	Bacilli	Lactobacillales	Lactobacillaceae	Limosilactobacillus	Limosilactobacillus ingluviei	88.67	1.755
MAGs_co_390	109	2012292	24234	1574	77	2	32	0	N/A	Yes	Bacteria	Bacteroidota	Bacteroidia	Bacteroidales	Bacteroidaceae	Prevotella		82.44	0.586
MAGs_co_391	84	1861418	54109	1766	67	1	31	1	97.44	Yes	Bacteria	Firmicutes	Bacilli	Lactobacillales	Lactobacillaceae	Limosilactobacillus	Limosilactobacillus ingluviei	97.54	0.068
MAGs_co_392	287	2837988	78583	2493	140	0	59	1	98.42	Yes	Bacteria	Firmicutes A	Clostridia	Oscillospirales	Ruminococcaceae	Gemmiger	Gemmiger sp900548355	97.34	0.34
MAGs_co_393	222	3000041	27088	2711	113	1	46	1	N/A	Yes	Bacteria	Firmicutes A	Clostridia	Lachnospirales	Lachnospiraceae	Mediterraneibacter		85.78	8.187
MAGs_co_394	215	1577404	10305	1586	40	0	23	0	98	Yes	Bacteria	Firmicutes	Bacilli	Erysipelotrichales	Erysipelotrichaceae	Faecalitalea	Faecalitalea cylindroides	93.73	2.156
MAGs_co_395	417	2179001	7151	1930	61	3	37	0	96.96	Yes	Bacteria	Proteobacteria	Gammaproteobacteria	Enterobacterales	Pasteurellaceae	Gallibacterium	Gallibacterium anatis	94.67	1.977
MAGs_co_396	313	1768112	8142	1664	63	0	17	1	96.11	Yes	Bacteria	Firmicutes	Bacilli	Lactobacillales	Lactobacillaceae	Lapidilactobacillus	Lapidilactobacillus dextrinicus	89.74	7.015
MAGs_co_397	334	3242428	21380	3139	88	0	31	1	97.83	Yes	Bacteria	Firmicutes A	Clostridia	Lachnospirales	Lachnospiraceae	Dorea	Dorea faecis	87.5	8.121
MAGs_co_398	256	2090199	9783	1912	115	4	26	0	N/A	Yes	Bacteria	Firmicutes A	Clostridia A	Christensenellales	CAG-74	OEMS01		93.35	1.165
MAGs_co_399	179	1776712	11933	1682	37	0	26	1	N/A	Yes	Bacteria	Firmicutes A	Clostridia	Lachnospirales	Lachnospiraceae			91.01	2.658
MAGs_co_400	129	3189619	44212	2995	119	1	49	1	N/A	Yes	Bacteria	Firmicutes A	Clostridia	Oscillospirales	Acutalibacteraceae			98.9	0.134
MAGs_co_401	120	2702200	40276	2143	121	1	38	1	95.32	Yes	Bacteria	Bacteroidota	Bacteroidia	Bacteroidales	Barnesiellaceae	Barnesiella	Barnesiella sp002159975	98.56	0
MAGs_co_402	188	1390105	9789	1257	64	0	18	0	N/A	Yes	Bacteria	Firmicutes A	Clostridia A	Christensenellales	UBA3700			84.01	4.647
MAGs_co_403	169	2163598	17535	2082	58	0	43	1	98.32	Yes	Bacteria	Firmicutes A	Clostridia	Lachnospirales	Lachnospiraceae	Dorea	Dorea faecis	82.39	2.105
MAGs_co_404	284	2206063	9865	2149	93	2	20	1	98.81	Yes	Bacteria	Firmicutes	Bacilli	Erysipelotrichales	Erysipelatoclostridiaceae	CHKCI006	CHKCI006 sp900018345	86.81	2.47
MAGs_co_405	208	2648789	15936	2426	65	0	29	1	99.38	No	Bacteria	Firmicutes A	Clostridia	Lachnospirales	Lachnospiraceae	UC5-1-2E3	UC5-1-2E3 sp001304875	90.22	0.443
MAGs_co_406	297	1599886	6494	1513	34	0	30	0	N/A	Yes	Bacteria	Firmicutes A	Clostridia	Lachnospirales	Lachnospiraceae			82.45	6.295
MAGs_co_407	95	2925491	249036	2222	176	1	45	1	N/A	No	Bacteria	Bacteroidota	Bacteroidia	Bacteroidales	Rikenellaceae	Alistipes		96.36	3.125
MAGs_co_408	88	1925586	36230	1803	58	2	43	1	N/A	Yes	Bacteria	Spirochaetota	Spirochaetia	Sphaerochaetales	Sphaerochaetaceae	Spiro-01		96.59	0
MAGs_co_409	52	2006405	70861	1816	74	6	50	1	N/A	Yes	Bacteria	Firmicutes	Bacilli	Lactobacillales	Lactobacillaceae	Lactobacillus		96.75	0.129
MAGs_co_410	684	1863316	3094	1710	93	0	23	1	N/A	Yes	Bacteria	Bacteroidota	Bacteroidia	Bacteroidales	Bacteroidaceae			81.73	3.742
MAGs_co_411	391	2238968	7002	1882	122	1	32	1	96.91	Yes	Bacteria	Bacteroidota	Bacteroidia	Bacteroidales	Muribaculaceae	CAG-279	CAG-279 sp900550025	85.3	1.572
MAGs_co_412	224	2242282	12905	2018	99	0	43	0	98.85	Yes	Bacteria	Firmicutes A	Clostridia	Oscillospirales	Acutalibacteraceae	Anaeromassilibacillus	Anaeromassilibacillus sp002159845	93.95	1.342
MAGs_co_413	82	1743465	52112	1670	64	3	37	1	97.43	Yes	Bacteria	Firmicutes	Bacilli	Lactobacillales	Lactobacillaceae	Ligilactobacillus	Ligilactobacillus salivarius	98.77	0
MAGs_co_414	292	1186265	5297	1174	30	4	36	1	N/A	Yes	Bacteria	Firmicutes	Bacilli	RF39	CAG-822	CAG-822		85.2	5.056
MAGs_co_415	172	1322132	9774	1152	52	0	23	1	N/A	Yes	Bacteria	Firmicutes A	Clostridia A	Christensenellales	CAG-917	UMGS1688		85.85	1.398
MAGs_co_416	352	1271423	4908	1196	49	0	14	1	99.02	No	Bacteria	Firmicutes	Bacilli	Lactobacillales	Streptococcaceae	Streptococcus	Streptococcus sp002300045	85.67	1.689
MAGs_co_417	349	1701046	5959	1609	66	0	34	1	N/A	Yes	Bacteria	Cyanobacteria	Vampirovibrionia	Gastranaerophilales				87.55	5.555
MAGs_co_418	89	2227178	53490	2113	80	3	50	1	97.49	Yes	Bacteria	Firmicutes C	Negativicutes	Selenomonadales	Selenomonadaceae	Megamonas	Megamonas funiformis	98.1	0
MAGs_co_419	277	2284877	10340	2044	72	0	37	1	N/A	Yes	Bacteria	Firmicutes A	Clostridia	Lachnospirales	Lachnospiraceae	Lachnoclostridium A		92.4	0.843
MAGs_co_420	188	1312269	8904	1128	45	1	27	0	98.32	Yes	Bacteria	Firmicutes A	Clostridia A	Christensenellales	CAG-314	CAG-1435	CAG-1435 sp000433775	91.53	0.403
MAGs_co_421	304	3125225	16320	2653	158	6	48	0	N/A	Yes	Bacteria	Bacteroidota	Bacteroidia	Bacteroidales	Bacteroidaceae	Phocaeicola		86.64	1.902
MAGs_co_422	378	3122624	31786	2740	140	26	81	0	98.89	Yes	Bacteria	Bacteroidota	Bacteroidia	Bacteroidales	Bacteroidaceae	Phocaeicola	Phocaeicola barnesiae	91.8	1.405
MAGs_co_423	363	2269121	7551	2020	65	0	36	0	N/A	No	Bacteria	Firmicutes A	Clostridia	Lachnospirales	Lachnospiraceae	Lachnoclostridium A		91.31	0.896
MAGs_co_424	94	2208982	34038	2030	96	0	35	1	98.38	No	Bacteria	Firmicutes A	Clostridia	Oscillospirales	Ruminococcaceae	Ruthenibacterium	Ruthenibacterium sp002315015	97.95	1.36
MAGs_co_425	104	2229361	42673	1930	164	2	58	1	N/A	Yes	Bacteria	Bacteroidota	Bacteroidia	Bacteroidales	Bacteroidaceae	Phocaeicola		91.65	0
MAGs_co_426	554	1938476	5453	1783	50	1	12	1	97.78	Yes	Bacteria	Firmicutes A	Clostridia	Oscillospirales	Ruminococcaceae	Negativibacillus	Negativibacillus sp900547455	84.98	6.04
MAGs_co_427	92	2512596	53015	2243	114	7	58	1	N/A	Yes	Bacteria	Firmicutes A	Clostridia	Oscillospirales	Ruminococcaceae	Faecalibacterium		97.95	0
MAGs_co_428	53	1249060	102729	1102	46	1	44	1	N/A	Yes	Bacteria	Firmicutes	Bacilli	RFN20	CAG-826			92.13	0.16
MAGs_co_429	207	2797451	26081	2557	117	2	51	1	98.73	Yes	Bacteria	Firmicutes A	Clostridia	Oscillospirales	Ruminococcaceae	Fournierella	Fournierella sp002161595	93.97	9.002
MAGs_co_430	136	2252437	25165	2206	72	3	35	1	99.26	No	Bacteria	Firmicutes	Bacilli	Staphylococcales	Staphylococcaceae	Staphylococcus A	Staphylococcus A lentus	90.23	1.104
MAGs_co_431	199	1775303	16352	1486	73	2	39	1	N/A	Yes	Bacteria	Firmicutes A	Clostridia A	Christensenellales	UBA3700			90.38	0.244
MAGs_co_432	431	2770647	8447	2389	105	0	19	0	N/A	Yes	Bacteria	Firmicutes A	Clostridia	Lachnospirales	Lachnospiraceae	UBA9502		81.16	8.75
MAGs_co_433	51	1932608	47800	1562	81	1	40	1	N/A	Yes	Bacteria	Firmicutes A	Clostridia A	Christensenellales	UBA3700			96.15	0.699
MAGs_co_434	421	3001954	10443	2730	101	0	43	0	97.01	Yes	Bacteria	Firmicutes A	Clostridia	Lachnospirales	Lachnospiraceae	Mediterraneibacter	Mediterraneibacter sp900555215	90.53	0.974
MAGs_co_435	89	2044669	32110	2021	71	4	27	1	N/A	Yes	Bacteria	Firmicutes	Bacilli	Lactobacillales	Enterococcaceae	Enterococcus E		94.6	6.125
MAGs_co_436	68	2630593	65170	1978	58	3	43	1	N/A	Yes	Bacteria	Bacteroidota	Bacteroidia	Bacteroidales	P3			96.23	0.537
MAGs_co_437	62	2855955	88729	2659	112	5	54	1	N/A	No	Bacteria	Firmicutes A	Clostridia A	Christensenellales	UBA1750	UBA7102		99.16	0.806
MAGs_co_438	180	1083806	9915	978	36	1	17	1	97.1	Yes	Bacteria	Firmicutes	Bacilli	Lactobacillales	Lactobacillaceae	Ligilactobacillus	Ligilactobacillus aviarius	87.49	2.722
MAGs_co_439	121	1975624	37423	1827	89	3	31	1	98.95	Yes	Bacteria	Firmicutes	Bacilli	Lactobacillales	Lactobacillaceae	Ligilactobacillus	Ligilactobacillus murinus	99.21	0.557
MAGs_co_440	159	4255240	45044	3542	310	0	43	1	N/A	Yes	Bacteria	Firmicutes A	Clostridia	Lachnospirales	Lachnospiraceae	Eisenbergiella		92.02	2.38
MAGs_co_441	128	1765433	36856	1441	68	10	53	1	N/A	Yes	Bacteria	Firmicutes A	Clostridia A	Christensenellales	DTU072			91.64	0.858
MAGs_co_442	63	1637556	47676	1615	76	1	37	0	N/A	Yes	Bacteria	Firmicutes	Bacilli	Lactobacillales	Lactobacillaceae	Lactobacillus		81.67	3.839
MAGs_co_443	30	2377290	170306	1952	105	0	52	1	N/A	Yes	Bacteria	Bacteroidota	Bacteroidia	Bacteroidales	Bacteroidaceae			99.03	0
MAGs_co_444	156	1409201	19631	1199	50	0	31	1	N/A	Yes	Bacteria	Firmicutes A	Clostridia A	Christensenellales	CAG-917	UMGS1688		87.8	0.806
MAGs_co_445	130	1469809	15735	1221	71	0	22	1	N/A	Yes	Bacteria	Bacteroidota	Bacteroidia	Bacteroidales	UBA932	RC9		86.61	0.476
MAGs_co_446	269	2223386	19792	1891	95	1	38	1	98.64	Yes	Bacteria	Firmicutes A	Clostridia	Lachnospirales	Lachnospiraceae	Mediterraneibacter	Mediterraneibacter sp002314255	84.16	6.072
MAGs_co_447	89	2368700	53845	2192	102	0	43	1	98.49	No	Bacteria	Firmicutes A	Clostridia	Oscillospirales	Ruminococcaceae	Ruthenibacterium	Ruthenibacterium sp002315015	97.92	0.722
MAGs_co_448	194	1653932	11109	1559	59	1	25	1	96.12	Yes	Bacteria	Firmicutes	Bacilli	Lactobacillales	Lactobacillaceae	Limosilactobacillus	Limosilactobacillus reuteri	92.32	3.6
MAGs_co_449	280	2447909	11098	2337	105	1	44	0	N/A	Yes	Bacteria	Firmicutes A	Clostridia A	Christensenellales	UBA1750	UBA7102		88.06	2.217
MAGs_co_450	250	1320509	6699	1130	42	0	27	0	99.15	No	Bacteria	Firmicutes A	Clostridia A	Christensenellales	CAG-314	UMGS929	UMGS929 sp900546875	80.57	0
MAGs_co_451	184	1543013	11789	1277	51	2	33	1	N/A	Yes	Bacteria	Firmicutes A	Clostridia A	Christensenellales	CAG-917	UMGS1688		86.85	0.671
MAGs_co_452	57	1229505	38725	1174	47	0	10	1	96.09	Yes	Bacteria	Firmicutes	Bacilli	Lactobacillales	Lactobacillaceae	Limosilactobacillus	Limosilactobacillus oris	87.27	0.552
MAGs_co_453	789	4535397	7652	3633	93	0	30	1	97.76	Yes	Bacteria	Bacteroidota	Bacteroidia	Bacteroidales	Marinifilaceae	Butyricimonas	Butyricimonas sp002161485	92.68	0.586
MAGs_co_454	404	2217657	9270	2047	97	1	42	1	98.71	Yes	Bacteria	Firmicutes A	Clostridia	Oscillospirales	Ruminococcaceae	Ruthenibacterium	Ruthenibacterium sp002315015	94.36	2.423
MAGs_co_455	203	3431382	24780	3001	141	0	35	1	N/A	Yes	Bacteria	Firmicutes A	Clostridia	Lachnospirales	Lachnospiraceae	GCA-900066135		92.9	3.322
MAGs_co_456	259	2098623	12338	1966	71	1	36	1	97.83	Yes	Bacteria	Actinobacteriota	Actinomycetia	Mycobacteriales	Mycobacteriaceae	Corynebacterium	Corynebacterium stationis	82.33	3.744
MAGs_co_457	402	3696240	21337	2506	86	3	45	1	N/A	Yes	Bacteria	Proteobacteria	Gammaproteobacteria	Enterobacterales	Succinivibrionaceae	Anaerobiospirillum		96.76	1.617
MAGs_co_458	289	2354632	10570	2024	62	0	32	0	N/A	No	Bacteria	Firmicutes A	Clostridia A	Christensenellales	CAG-74			90.05	1.209
MAGs_co_459	376	2532818	14279	2295	67	0	40	0	N/A	Yes	Bacteria	Firmicutes A	Clostridia	Lachnospirales	Lachnospiraceae	GCA-900066575		89.45	2.63
MAGs_co_460	208	1819633	12130	1551	52	1	38	1	N/A	Yes	Bacteria	Bacteroidota	Bacteroidia	Bacteroidales	UBA932	CAG-831		83.77	9.261
MAGs_co_461	433	2418491	7099	2069	100	0	40	1	N/A	Yes	Bacteria	Firmicutes A	Clostridia	Oscillospirales	Oscillospiraceae			86.36	9.268
MAGs_co_462	293	1960496	15369	1747	66	1	34	1	N/A	Yes	Bacteria	Firmicutes A	Clostridia A	Christensenellales	UBA3700			89.93	0.291
MAGs_co_463	152	1462398	13117	1448	47	0	29	1	98.26	Yes	Bacteria	Firmicutes	Bacilli	Lactobacillales	Lactobacillaceae	Lactobacillus	Lactobacillus gallinarum	81.69	0.703
MAGs_co_464	565	3734936	10221	3677	52	2	65	0	99.16	No	Bacteria	Proteobacteria	Gammaproteobacteria	Burkholderiales	Burkholderiaceae	Parasutterella	Parasutterella sp000980495	99.89	8.79
MAGs_co_465	542	1719872	3444	1550	46	1	25	0	N/A	Yes	Bacteria	Firmicutes A	Clostridia	Oscillospirales	Oscillospiraceae	UMGS1872		83.79	2.93
MAGs_co_466	543	1460103	3154	1339	36	0	25	1	96.92	Yes	Bacteria	Firmicutes C	Negativicutes	Acidaminococcales	Acidaminococcaceae	Phascolarctobacterium	Phascolarctobacterium sp000436095	88.54	7.954
MAGs_co_467	265	2811293	14662	2257	171	0	34	1	98.56	Yes	Bacteria	Bacteroidota	Bacteroidia	Bacteroidales	Rikenellaceae	Alistipes	Alistipes shahii	93.61	0.16
MAGs_co_468	298	1318620	4915	1213	50	0	11	0	N/A	Yes	Bacteria	Firmicutes A	Clostridia A	Christensenellales	Borkfalkiaceae	UBA11940		80.16	0.099
MAGs_co_469	671	3162498	6064	2765	95	1	27	0	98.91	Yes	Bacteria	Proteobacteria	Gammaproteobacteria	Enterobacterales	Enterobacteriaceae	Proteus	Proteus mirabilis	84.45	1.531
MAGs_co_470	482	2184785	5423	2043	140	0	20	0	N/A	Yes	Bacteria	Firmicutes A	Clostridia	Lachnospirales	Lachnospiraceae			80.02	8.075
MAGs_co_471	507	2332284	5528	2246	116	6	49	0	N/A	Yes	Bacteria	Firmicutes A	Clostridia	Oscillospirales	Ruminococcaceae	UBA1448		81.87	5.033
MAGs_co_472	49	2031960	86092	1702	61	0	28	1	99.43	No	Bacteria	Bacteroidota	Bacteroidia	Bacteroidales	Rikenellaceae	Alistipes	Alistipes sp900021155	89.66	0
MAGs_co_473	171	1705369	13686	1659	46	1	25	0	N/A	Yes	Bacteria	Firmicutes A	Clostridia	Oscillospirales	Butyricicoccaceae	Agathobaculum		80.01	5.536
MAGs_co_474	268	1447468	6320	1277	37	1	29	0	N/A	Yes	Bacteria	Bacteroidota	Bacteroidia	Bacteroidales	Rikenellaceae	Tidjanibacter		85.08	2.804
MAGs_co_475	96	1650706	72738	1480	74	0	38	1	N/A	Yes	Bacteria	Firmicutes A	Clostridia	Oscillospirales	Ruminococcaceae	Gemmiger		80.74	6.462
MAGs_co_476	268	6167698	41162	5526	214	2	70	1	N/A	No	Bacteria	Actinobacteriota	Actinomycetia	Streptosporangiales	Streptosporangiaceae	Nocardiopsis		98.62	0
MAGs_co_477	96	2515413	43781	2481	97	3	41	0	96.77	Yes	Bacteria	Firmicutes	Bacilli	Lactobacillales	Lactobacillaceae	Levilactobacillus	Levilactobacillus brevis	97.18	0.572
MAGs_co_478	80	3099282	57916	2493	211	0	60	1	99.19	No	Bacteria	Bacteroidota	Bacteroidia	Bacteroidales	Bacteroidaceae	Phocaeicola	Phocaeicola sp900546095	95.96	0
MAGs_co_479	153	1737232	17264	1549	39	0	33	1	N/A	Yes	Bacteria	Firmicutes A	Clostridia	Lachnospirales	Lachnospiraceae			84.01	2.953
MAGs_co_480	163	2140193	35316	1942	59	3	49	1	97.57	Yes	Bacteria	Firmicutes C	Negativicutes	Veillonellales	Megasphaeraceae	Megasphaera	Megasphaera stantonii	96.8	4.24
MAGs_co_481	72	1608955	31569	1292	42	1	40	1	N/A	Yes	Bacteria	Firmicutes A	Clostridia A	Christensenellales	CAG-917	UMGS1688		87.65	0.762
MAGs_co_482	741	2055309	3379	1967	69	0	41	1	98.74	Yes	Bacteria	Bacteroidota	Bacteroidia	Bacteroidales	Muribaculaceae	CAG-279	CAG-279 sp900541555	89.1	7.782
MAGs_co_483	86	2679453	52066	2487	141	0	34	2	N/A	No	Bacteria	Firmicutes A	Clostridia	Oscillospirales	Ruminococcaceae	UMGS1826		96.64	1.677
MAGs_co_484	37	1605136	117661	1537	43	0	35	1	N/A	Yes	Bacteria	Campylobacterota	Campylobacteria	Campylobacterales	Helicobacteraceae	Helicobacter G		96.65	0.138
MAGs_co_485	222	2717094	15488	2441	81	0	37	0	98.79	No	Bacteria	Firmicutes A	Clostridia	Lachnospirales	Lachnospiraceae	Enterocloster	Enterocloster sp900547035	83.99	0.632
MAGs_co_486	267	1612539	8125	1609	54	1	26	0	98.07	Yes	Bacteria	Firmicutes	Bacilli	Erysipelotrichales	Erysipelotrichaceae	Faecalitalea	Faecalitalea cylindroides	90.81	2.83
MAGs_co_487	124	1508141	32127	1285	64	6	39	0	N/A	Yes	Bacteria	Firmicutes A	Clostridia A	Christensenellales	UBA3700			89.98	0
MAGs_co_488	180	2519679	40598	2392	75	3	45	0	97.35	Yes	Bacteria	Firmicutes A	Clostridia	Oscillospirales	Butyricicoccaceae	Agathobaculum	Agathobaculum sp900555465	97.76	1.733
MAGs_co_489	5	951428	377207	937	29	1	45	1	97.63	No	Bacteria	Proteobacteria	Alphaproteobacteria	Rs-D84	Rs-D84	Rs-D84	Rs-D84 sp900546185	89.01	0
MAGs_co_490	385	1907681	6257	1730	62	0	21	1	N/A	Yes	Bacteria	Firmicutes A	Clostridia	Lachnospirales	Lachnospiraceae	OF09-33XD		79.45	1.898
MAGs_co_491	21	1802926	112192	1730	66	4	28	1	98.19	Yes	Bacteria	Firmicutes	Bacilli	Lactobacillales	Lactobacillaceae	Ligilactobacillus	Ligilactobacillus salivarius	99.47	0
MAGs_co_492	146	2575637	26627	2111	151	1	59	0	N/A	Yes	Bacteria	Bacteroidota	Bacteroidia	Bacteroidales	Bacteroidaceae	Phocaeicola		93.15	0.749
MAGs_co_493	304	2006447	9684	1757	33	1	37	1	97.57	Yes	Bacteria	Proteobacteria	Gammaproteobacteria	Burkholderiales	Burkholderiaceae	Sutterella	Sutterella sp900543805	93.62	2
MAGs_co_494	567	4652535	19286	4462	142	26	62	0	97.85	Yes	Bacteria	Proteobacteria	Gammaproteobacteria	Enterobacterales	Enterobacteriaceae	Escherichia	Escherichia flexneri	91.43	2.226
MAGs_co_495	222	1572806	16597	1593	26	2	20	1	N/A	Yes	Bacteria	Firmicutes	Bacilli	Staphylococcales	Salinicoccaceae	Nosocomiicoccus		84.57	4.335
MAGs_co_496	306	1959883	9894	1741	43	1	42	1	95.31	Yes	Bacteria	Actinobacteriota	Coriobacteriia	Coriobacteriales	Coriobacteriaceae	Enorma	Enorma massiliensis	82.19	2.016
MAGs_co_497	71	2684051	55531	2384	138	0	36	1	98.07	Yes	Bacteria	Firmicutes A	Clostridia	Lachnospirales	Lachnospiraceae	Fusicatenibacter	Fusicatenibacter sp900543115	95.88	0.949
MAGs_co_498	59	2995019	73424	2427	178	2	69	1	98.77	Yes	Bacteria	Bacteroidota	Bacteroidia	Bacteroidales	Bacteroidaceae	Phocaeicola	Phocaeicola sp900540105	97.5	0.249
MAGs_co_499	660	1666032	3064	1617	61	1	30	0	N/A	Yes	Bacteria	Firmicutes	Bacilli	Erysipelotrichales	Erysipelotrichaceae	Merdibacter		80.7	3.301
MAGs_co_500	365	2687726	9646	2663	132	2	80	2	N/A	Yes	Bacteria	Firmicutes	Bacilli	Acholeplasmatales	Anaeroplasmataceae			84	7.555
MAGs_co_501	217	2157612	14187	2174	66	1	42	0	98.55	No	Bacteria	Firmicutes	Bacilli	Erysipelotrichales	Erysipelatoclostridiaceae	Massiliomicrobiota	Massiliomicrobiota sp002160815	94.63	1.078
MAGs_co_502	394	1904629	8077	1739	36	0	29	1	98.62	Yes	Bacteria	Firmicutes A	Clostridia A	Christensenellales	CAG-138	UBA5394	UBA5394 sp003150565	88.97	0.322
MAGs_co_503	155	2098298	41560	1954	34	7	35	1	98.3	No	Bacteria	Firmicutes A	Clostridia	Peptostreptococcales	Anaerovoracaceae	CAG-145	CAG-145 sp900542565	95.74	0
MAGs_co_504	68	2659301	58436	2426	108	0	48	1	N/A	No	Bacteria	Firmicutes A	Clostridia	Lachnospirales	Lachnospiraceae	Mediterraneibacter		92.06	0.584
MAGs_co_505	81	1520854	36429	1375	29	1	42	1	98.4	Yes	Bacteria	Proteobacteria	Gammaproteobacteria	Burkholderiales	Burkholderiaceae	CAG-521	CAG-521 sp002329575	90.2	0.625
MAGs_co_506	378	2203220	10774	2072	47	4	57	1	98.02	Yes	Bacteria	Firmicutes A	Clostridia	Oscillospirales	Ruminococcaceae	Negativibacillus	Negativibacillus sp900547455	91.61	4.944
MAGs_co_507	134	1593960	16349	1463	68	1	25	0	N/A	Yes	Bacteria	Firmicutes A	Clostridia	Oscillospirales	Acutalibacteraceae			80.2	0.671
MAGs_co_508	263	2068823	8902	2014	75	1	34	0	N/A	Yes	Bacteria	Firmicutes	Bacilli	Erysipelotrichales	Erysipelatoclostridiaceae	Erysipelatoclostridium		84.19	7.169
MAGs_co_509	368	1949051	6733	1818	114	1	26	1	97.82	Yes	Bacteria	Firmicutes A	Clostridia	Oscillospirales	Acutalibacteraceae	Acutalibacter	Acutalibacter sp000435395	89.1	2.908
MAGs_co_510	313	2316754	10584	2160	67	0	34	0	N/A	Yes	Bacteria	Firmicutes A	Clostridia	Oscillospirales	Oscillospiraceae	UBA1777		86.17	1.006
MAGs_co_511	62	2328936	63775	2134	98	2	39	1	N/A	Yes	Bacteria	Firmicutes A	Clostridia	Oscillospirales	Oscillospiraceae	NK3B98		99.49	0
MAGs_co_512	102	1982574	27893	1940	40	0	27	0	N/A	Yes	Bacteria	Firmicutes A	Clostridia	Oscillospirales	Oscillospiraceae	Oscillibacter		84.11	0.671
MAGs_co_513	240	2244786	13228	2142	96	2	40	1	98.77	Yes	Bacteria	Firmicutes	Bacilli	Erysipelotrichales	Erysipelatoclostridiaceae	CHKCI006	CHKCI006 sp900018345	89.75	1.415
MAGs_co_514	525	1693410	4559	1596	85	1	31	0	N/A	Yes	Bacteria	Firmicutes A	Clostridia	Oscillospirales	Acutalibacteraceae	CAG-180		90.21	4.232
MAGs_co_515	243	2474554	15259	2316	71	0	26	1	N/A	Yes	Bacteria	Firmicutes A	Clostridia	Lachnospirales	Lachnospiraceae	Dorea		81.29	8.187
MAGs_co_516	237	2627691	15726	1977	48	2	41	1	N/A	Yes	Bacteria	Bacteroidota	Bacteroidia	Bacteroidales	P3			96.7	2.688
MAGs_co_517	297	2995308	16769	2901	95	1	22	1	98.68	Yes	Bacteria	Firmicutes	Bacilli	Staphylococcales	Staphylococcaceae	Staphylococcus	Staphylococcus urealyticus	97.79	1.371
MAGs_co_518	16	1739967	171337	1364	51	0	45	0	N/A	Yes	Bacteria	Firmicutes A	Clostridia A	Christensenellales	DTU072	CAG-1782		93.95	0.026
MAGs_co_519	367	2092537	7236	1979	121	0	28	1	98.2	Yes	Bacteria	Firmicutes A	Clostridia	Oscillospirales	Acutalibacteraceae	Acutalibacter	Acutalibacter sp000435395	88.15	0.894
MAGs_co_520	363	2501859	8603	2129	106	0	28	1	N/A	Yes	Bacteria	Firmicutes A	Clostridia	Lachnospirales	Lachnospiraceae			82.29	3.059
MAGs_co_521	577	2803039	6812	2347	167	0	49	1	98.15	Yes	Bacteria	Bacteroidota	Bacteroidia	Bacteroidales	Bacteroidaceae	Prevotella	Prevotella sp000431975	95.7	8.164
MAGs_co_522	119	1568757	26231	1276	61	0	19	0	N/A	Yes	Bacteria	Firmicutes A	Clostridia A	Christensenellales	DTU072			87.9	0.832
MAGs_co_523	206	2246477	14141	2117	39	1	24	1	N/A	Yes	Bacteria	Firmicutes A	Clostridia	Peptostreptococcales	Anaerovoracaceae			93.14	2.504
MAGs_co_524	61	1444564	42651	1224	49	1	39	1	N/A	Yes	Bacteria	Firmicutes A	Clostridia A	Christensenellales	CAG-917	UMGS1688		88.94	0.407
MAGs_co_525	295	3186034	17238	2649	194	0	46	1	98.41	Yes	Bacteria	Bacteroidota	Bacteroidia	Bacteroidales	Bacteroidaceae	Phocaeicola	Phocaeicola coprophilus	91.94	0.684
MAGs_co_526	80	2391920	53336	1980	123	1	46	1	N/A	Yes	Bacteria	Bacteroidota	Bacteroidia	Bacteroidales	Muribaculaceae			85.47	2.012
MAGs_co_527	58	2449843	59992	2332	92	5	51	1	97.71	Yes	Bacteria	Firmicutes C	Negativicutes	Selenomonadales	Selenomonadaceae	Megamonas	Megamonas funiformis	100	0.632
MAGs_co_528	295	1611407	6568	1546	84	1	22	0	98.03	Yes	Bacteria	Firmicutes A	Clostridia	Oscillospirales	Acutalibacteraceae	CAG-180	CAG-180 sp002314305	81.17	2.181
MAGs_co_529	112	2201332	42743	1955	106	3	52	1	N/A	No	Bacteria	Firmicutes A	Clostridia	Oscillospirales	Ruminococcaceae	Faecalibacterium		94.98	1.043
MAGs_co_530	428	2288597	12226	2184	69	0	39	0	N/A	Yes	Bacteria	Firmicutes A	Clostridia	Oscillospirales	Oscillospiraceae	Lawsonibacter		91.36	0.167
MAGs_co_531	61	2368703	55871	2265	64	0	38	1	N/A	No	Bacteria	Firmicutes A	Clostridia	Oscillospirales	Oscillospiraceae	UBA5446		90.07	0
MAGs_co_532	382	2532234	9102	2243	107	3	51	1	N/A	No	Bacteria	Firmicutes A	Clostridia	Oscillospirales	Ruminococcaceae	UBA1448		93.15	1.51
MAGs_co_533	78	2895570	82519	2649	101	1	51	0	N/A	No	Bacteria	Firmicutes A	Clostridia	Lachnospirales	Lachnospiraceae	Blautia A		96.2	0.632
MAGs_co_534	34	1578447	82530	1490	51	1	21	1	N/A	No	Bacteria	Firmicutes	Bacilli	Lactobacillales	Lactobacillaceae	Levilactobacillus		85.6	1.988
MAGs_co_535	19	2081607	181648	1723	142	1	37	0	N/A	Yes	Bacteria	Bacteroidota	Bacteroidia	Bacteroidales	Rikenellaceae	Alistipes		90.86	0.48
MAGs_co_536	380	2855274	13369	2298	141	1	42	1	N/A	Yes	Bacteria	Bacteroidota	Bacteroidia	Bacteroidales	Barnesiellaceae	Barnesiella		95.44	3.001
MAGs_co_537	205	1759186	13026	1769	59	1	35	1	N/A	Yes	Bacteria	Cyanobacteria	Vampirovibrionia	Gastranaerophilales	Gastranaerophilaceae	CAG-484		87.17	2.136
MAGs_co_538	351	2490054	9846	2203	107	0	23	0	N/A	No	Bacteria	Firmicutes A	Clostridia A	Christensenellales	CAG-74	SFFH01		97.1	0
MAGs_co_539	387	2798023	9371	2749	64	2	42	0	N/A	Yes	Bacteria	Firmicutes A	Clostridia	Oscillospirales	Oscillospiraceae	Lawsonibacter		87.65	5.257
MAGs_co_540	258	2326611	12199	2083	83	0	43	1	N/A	Yes	Bacteria	Firmicutes A	Clostridia	Lachnospirales	Lachnospiraceae	Lachnoclostridium A		93.35	2.373
MAGs_co_541	171	3091687	29796	2394	46	1	53	1	N/A	Yes	Bacteria	Desulfobacterota	Desulfovibrionia	Desulfovibrionales	Desulfovibrionaceae	Desulfovibrio		95.88	2.958
MAGs_co_542	29	2173084	137156	1735	97	3	46	1	N/A	Yes	Bacteria	Actinobacteriota	Actinomycetia	Actinomycetales	Bifidobacteriaceae	Bifidobacterium		98.1	0.909
MAGs_co_543	485	2159077	8813	1935	113	2	36	1	N/A	Yes	Bacteria	Firmicutes A	Clostridia	Oscillospirales	Ruminococcaceae	Faecalibacterium		85.26	2.334
MAGs_co_544	220	2591674	23924	2434	127	0	32	1	97.6	Yes	Bacteria	Firmicutes A	Clostridia	Lachnospirales	Lachnospiraceae	Mediterraneibacter	Mediterraneibacter sp002159505	85.42	2.339
MAGs_co_545	255	1826477	8425	1508	93	0	28	1	97.18	Yes	Bacteria	Firmicutes A	Clostridia	Oscillospirales	CAG-382	UMGS882	UMGS882 sp003343885	80.03	2.684
MAGs_co_546	29	2438132	106329	2270	127	2	45	1	99.1	No	Bacteria	Firmicutes A	Clostridia	Oscillospirales	Acutalibacteraceae	Eubacterium R	Eubacterium R sp900539845	97.31	0.671
MAGs_co_547	86	1436250	22199	1394	49	0	22	0	N/A	No	Bacteria	Firmicutes	Bacilli	Lactobacillales	Lactobacillaceae	Limosilactobacillus		92.11	2.445
MAGs_co_548	183	2230239	24474	2062	114	2	50	0	N/A	Yes	Bacteria	Firmicutes A	Clostridia	Oscillospirales	Ruminococcaceae	UBA1448		88.27	1.006
MAGs_co_549	92	2445552	32996	2268	85	0	36	1	98.82	No	Bacteria	Firmicutes A	Clostridia	Lachnospirales	Lachnospiraceae	Sellimonas	Sellimonas sp002161525	87.72	0.974
MAGs_co_550	284	1445491	7792	1408	33	3	33	1	96.79	Yes	Bacteria	Firmicutes C	Negativicutes	Acidaminococcales	Acidaminococcaceae	Phascolarctobacterium	Phascolarctobacterium sp000436095	83.97	1.236
MAGs_co_551	218	1813167	12269	1796	68	0	21	0	95.41	Yes	Bacteria	Firmicutes	Bacilli	Lactobacillales	Lactobacillaceae	Limosilactobacillus	Limosilactobacillus reuteri	94.28	4.184
MAGs_co_552	54	2039512	72099	1733	93	1	40	1	N/A	Yes	Bacteria	Bacteroidota	Bacteroidia	Bacteroidales	Paludibacteraceae	RUG163		98.74	0
MAGs_co_553	42	4050598	178148	3315	289	4	46	0	98.88	No	Bacteria	Bacteroidota	Bacteroidia	Bacteroidales	Bacteroidaceae	Bacteroides	Bacteroides uniformis	95.93	0.743
MAGs_co_554	134	2804632	48500	2397	71	5	53	1	N/A	Yes	Bacteria	Bacteroidota	Bacteroidia	Bacteroidales	Marinifilaceae	Butyricimonas		98.36	0.268
MAGs_co_555	172	1740012	19812	1607	51	0	33	1	99.02	No	Bacteria	Firmicutes	Bacilli	Lactobacillales	Lactobacillaceae	Limosilactobacillus	Limosilactobacillus vaginalis	96.23	2.355
MAGs_co_556	551	1695773	3797	1475	86	6	43	1	97.42	Yes	Bacteria	Firmicutes	Bacilli	Lactobacillales	Lactobacillaceae	Ligilactobacillus	Ligilactobacillus agilis	81.52	4.232
MAGs_co_557	350	2169971	9314	2096	92	1	59	1	99.08	No	Bacteria	Firmicutes A	Clostridia	Clostridiales	Savagellaceae	Savagella	Savagella sp001655775	89.59	0
MAGs_co_558	778	2059165	3055	1872	109	0	42	0	N/A	Yes	Bacteria	Firmicutes A	Clostridia	Oscillospirales	Ruminococcaceae	Faecalibacterium		85.94	5.055
MAGs_co_559	171	2901961	32371	2605	167	0	39	1	N/A	No	Bacteria	Firmicutes A	Clostridia	Lachnospirales	Lachnospiraceae	UMGS1472		95.96	0.057
MAGs_co_560	180	2119534	14478	1929	88	0	34	1	N/A	Yes	Bacteria	Firmicutes A	Clostridia	Lachnospirales	Lachnospiraceae	Hungatella A		85.96	1.582
MAGs_co_561	116	2249535	57267	2060	77	0	49	0	N/A	No	Bacteria	Firmicutes A	Clostridia	Lachnospirales	Lachnospiraceae	Mediterraneibacter		94.03	0.487
MAGs_co_562	44	2185132	128489	2025	47	4	47	1	N/A	Yes	Bacteria	Firmicutes A	Clostridia	Oscillospirales	Oscillospiraceae			82.15	2.055
MAGs_co_563	264	2147091	12968	1987	71	1	36	1	97.94	Yes	Bacteria	Actinobacteriota	Actinomycetia	Mycobacteriales	Mycobacteriaceae	Corynebacterium	Corynebacterium stationis	86.83	1.48
MAGs_co_564	43	1591450	189995	1573	13	2	44	0	N/A	Yes	Archaea	Thermoplasmatota	Thermoplasmata	Methanomassiliicoccales	Methanomethylophilaceae	UBA71		83.38	6.854
MAGs_co_565	211	1337618	12128	1157	58	8	32	1	N/A	Yes	Bacteria	Firmicutes A	Clostridia A	Christensenellales	UBA3700			87.83	0.874
MAGs_co_566	69	2155348	49598	1930	100	3	52	1	N/A	No	Bacteria	Firmicutes A	Clostridia	Oscillospirales	Ruminococcaceae	Faecalibacterium		95.23	0.136
MAGs_co_567	53	1355823	42463	1382	44	3	42	1	N/A	No	Bacteria	Firmicutes	Bacilli	RF39	CAG-822	CAG-822		92.69	2.808
MAGs_co_568	27	1803348	85618	1557	79	0	42	1	N/A	Yes	Bacteria	Bacteroidota	Bacteroidia	Bacteroidales	UBA932	RC9		93.55	0
MAGs_co_569	124	1969974	20911	1793	87	1	36	1	N/A	Yes	Bacteria	Firmicutes A	Clostridia	Oscillospirales	Acutalibacteraceae	Acutalibacter		87.01	0.335
MAGs_co_570	71	1889176	45227	1932	58	3	36	1	99.16	No	Bacteria	Firmicutes	Bacilli	Lactobacillales	Lactobacillaceae	Latilactobacillus	Latilactobacillus curvatus	99.45	2.626
MAGs_co_571	237	2976279	21027	2568	180	0	31	0	N/A	No	Bacteria	Firmicutes A	Clostridia	Lachnospirales	Lachnospiraceae	SZUA-448		95.74	1.733
MAGs_co_572	207	3069361	41420	2543	158	1	56	0	97.11	Yes	Bacteria	Bacteroidota	Bacteroidia	Bacteroidales	Tannerellaceae	Parabacteroides	Parabacteroides sp900552415	93.84	1.177
MAGs_co_573	441	3701892	12355	2859	281	2	58	1	97.28	Yes	Bacteria	Bacteroidota	Bacteroidia	Bacteroidales	Tannerellaceae	Parabacteroides	Parabacteroides sp000436495	89.64	7.564
MAGs_co_574	53	1274288	41283	1223	54	2	16	1	99.01	No	Bacteria	Firmicutes	Bacilli	Lactobacillales	Lactobacillaceae	Pediococcus	Pediococcus pentosaceus	80.65	2.623
MAGs_co_575	143	1404163	21374	1298	45	5	31	1	N/A	No	Bacteria	Firmicutes	Bacilli	Lactobacillales	Lactobacillaceae	Ligilactobacillus		97.33	2.94
MAGs_co_576	529	1870710	4018	1741	108	1	28	0	N/A	Yes	Bacteria	Firmicutes A	Clostridia A	Christensenellales	CAG-74	OEMS01		80.75	5.186
MAGs_co_577	358	2267213	8762	2045	64	3	29	1	97.43	Yes	Bacteria	Proteobacteria	Gammaproteobacteria	Enterobacterales	Pasteurellaceae	Gallibacterium	Gallibacterium anatis	96.23	3.86
MAGs_co_578	392	2695786	13776	2299	71	2	45	0	N/A	No	Bacteria	Firmicutes A	Clostridia A	Christensenellales	CAG-74			96.1	1.469
MAGs_co_579	202	1802935	22339	1670	90	1	45	1	97.2	Yes	Bacteria	Firmicutes	Bacilli	Lactobacillales	Lactobacillaceae	Ligilactobacillus	Ligilactobacillus agilis	92.87	4.999
MAGs_co_580	90	2436326	35699	1926	135	5	39	1	N/A	Yes	Bacteria	Bacteroidota	Bacteroidia	Bacteroidales	Tannerellaceae	Parabacteroides		80.86	0.384
MAGs_co_581	76	3276380	79519	2665	197	6	73	0	96.21	Yes	Bacteria	Bacteroidota	Bacteroidia	Bacteroidales	Bacteroidaceae	Phocaeicola	Phocaeicola sp900066445	97.01	1.554
MAGs_co_582	93	1126581	16671	959	41	1	37	1	N/A	Yes	Bacteria	Firmicutes	Bacilli	RFN20	CAG-288	UBA7642		80.89	1.123
MAGs_co_583	348	2427727	8617	2105	106	3	33	1	N/A	Yes	Bacteria	Bacteroidota	Bacteroidia	Sphingobacteriales	Sphingobacteriaceae	Sphingobacterium		80.67	0.476
MAGs_co_584	294	2374538	23467	2057	87	2	28	0	N/A	Yes	Bacteria	Firmicutes A	Clostridia A	Christensenellales	Borkfalkiaceae	Borkfalkia		84.66	4.353
MAGs_co_585	210	2223454	15356	1886	65	0	18	0	N/A	Yes	Bacteria	Firmicutes A	Clostridia	Lachnospirales	Lachnospiraceae	Anaerobutyricum		84.86	0.782
MAGs_co_586	548	1882313	5357	1780	30	1	33	1	N/A	Yes	Bacteria	Proteobacteria	Gammaproteobacteria	Burkholderiales	Burkholderiaceae	Duodenibacillus		88.94	2.291
MAGs_co_587	568	2034037	4161	1877	37	1	31	1	98.82	Yes	Bacteria	Firmicutes C	Negativicutes	Acidaminococcales	Acidaminococcaceae	Phascolarctobacterium	Phascolarctobacterium faecium	87.6	3.218
MAGs_co_588	441	1597236	4726	1451	64	0	26	0	N/A	Yes	Bacteria	Bacteroidota	Bacteroidia	Flavobacteriales	Weeksellaceae	Planobacterium		80.61	4.411
MAGs_co_589	110	1719025	24255	1699	47	3	39	0	96.28	Yes	Bacteria	Firmicutes	Bacilli	Erysipelotrichales	Erysipelotrichaceae	Faecalicoccus	Faecalicoccus pleomorphus	96.63	2.964
MAGs_co_590	437	1638119	5360	1406	78	0	26	0	N/A	Yes	Bacteria	Firmicutes A	Clostridia A	Christensenellales	UBA3700			80.2	3.423
MAGs_co_591	170	1837327	17494	1741	50	0	27	1	95.8	Yes	Bacteria	Firmicutes A	Clostridia	Lachnospirales	Lachnospiraceae	Dorea	Dorea sp900312975	93.33	0.233
MAGs_co_592	326	2223881	11685	2004	157	0	23	0	N/A	Yes	Bacteria	Firmicutes A	Clostridia	Lachnospirales	Lachnospiraceae			85.96	3.357
MAGs_co_593	204	1451393	12910	1395	54	2	20	1	95.99	Yes	Bacteria	Firmicutes	Bacilli	Lactobacillales	Lactobacillaceae	Limosilactobacillus	Limosilactobacillus oris	85.72	1.343
MAGs_co_594	74	2384484	53164	2083	134	1	48	0	N/A	Yes	Bacteria	Firmicutes A	Clostridia	Oscillospirales	Acutalibacteraceae	An200		97.31	0
MAGs_co_595	179	2151779	19565	2026	76	0	36	1	96.62	No	Bacteria	Actinobacteriota	Actinomycetia	Mycobacteriales	Mycobacteriaceae	Corynebacterium	Corynebacterium phoceense	83.29	0.513
MAGs_co_596	161	2033552	25269	1774	76	1	42	1	N/A	Yes	Bacteria	Actinobacteriota	Coriobacteriia	Coriobacteriales	Coriobacteriaceae	An7		96.47	1.612
MAGs_co_597	303	2586146	12368	2270	139	0	47	1	N/A	Yes	Bacteria	Firmicutes A	Clostridia	Oscillospirales	Ruminococcaceae	Gemmiger		94.27	4.795
MAGs_co_598	235	2156430	11608	2008	90	0	44	1	98.61	Yes	Bacteria	Firmicutes A	Clostridia	Lachnospirales	Lachnospiraceae	Mediterraneibacter	Mediterraneibacter sp002159505	80.31	2.69
MAGs_co_599	59	2273643	59471	1836	155	0	41	1	99.11	No	Bacteria	Bacteroidota	Bacteroidia	Bacteroidales	UBA11471	UBA11471	UBA11471 sp900542765	97.55	2.075
MAGs_co_600	281	1837110	8595	1607	94	1	36	0	N/A	Yes	Bacteria	Bacteroidota	Bacteroidia	Bacteroidales	UBA11471	UBA11471		87.89	0.011
MAGs_co_601	164	1662303	17462	1653	60	0	37	1	N/A	Yes	Bacteria	Firmicutes	Bacilli	Lactobacillales	Lactobacillaceae	Lactobacillus		81.28	2.669
MAGs_co_602	594	2576803	10999	2401	55	5	29	1	97.5	Yes	Bacteria	Firmicutes A	Clostridia	Oscillospirales	Ruminococcaceae	Negativibacillus	Negativibacillus sp900547455	87.87	0
MAGs_co_603	146	2432386	24988	2316	48	1	30	0	97.81	No	Bacteria	Firmicutes A	Clostridia	Oscillospirales	Oscillospiraceae	Oscillibacter	Oscillibacter sp900556925	92.28	2.839
MAGs_co_604	249	2334767	11038	1914	167	1	45	0	98.36	Yes	Bacteria	Bacteroidota	Bacteroidia	Bacteroidales	Tannerellaceae	Parabacteroides A	Parabacteroides A chartae	82.14	2.019
MAGs_co_605	340	2037677	7219	1719	72	1	34	0	N/A	Yes	Bacteria	Firmicutes A	Clostridia	Oscillospirales	Oscillospiraceae			88.48	2.013
MAGs_co_606	225	2054669	12044	1917	88	2	38	0	97.31	Yes	Bacteria	Firmicutes A	Clostridia	Oscillospirales	Acutalibacteraceae	Ruminococcus H	Ruminococcus H sp900552925	89.33	3.747
MAGs_co_607	263	1983992	18916	1817	52	6	31	0	97.67	Yes	Bacteria	Firmicutes A	Clostridia	Oscillospirales	Ruminococcaceae	Negativibacillus	Negativibacillus sp900547455	85.34	3.355
MAGs_co_608	383	3076122	10797	2809	145	0	20	0	N/A	Yes	Bacteria	Firmicutes A	Clostridia	Oscillospirales	Ruminococcaceae	UBA866		93.73	2.196
MAGs_co_609	230	1966648	13027	1794	47	1	42	0	96.91	Yes	Bacteria	Actinobacteriota	Coriobacteriia	Coriobacteriales	Coriobacteriaceae	Enorma	Enorma sp900538305	91.6	0.839
MAGs_co_610	858	2489215	3861	2437	109	4	45	1	N/A	Yes	Bacteria	Firmicutes	Bacilli	Lactobacillales	Lactobacillaceae	Ligilactobacillus		87.39	8.481
MAGs_co_611	520	1842331	4010	1701	47	2	33	0	98.04	Yes	Bacteria	Firmicutes A	Clostridia	Oscillospirales	Ruminococcaceae	Negativibacillus	Negativibacillus sp900547455	82.43	4.703
MAGs_co_612	204	1638778	10479	1419	58	3	29	0	N/A	Yes	Bacteria	Firmicutes A	Clostridia	Oscillospirales	Oscillospiraceae	CAG-110		85.34	1.901
MAGs_co_613	285	1919251	11269	1711	31	1	35	1	98.12	Yes	Bacteria	Proteobacteria	Gammaproteobacteria	Burkholderiales	Burkholderiaceae	Sutterella	Sutterella sp900543805	88.67	0.777
MAGs_co_614	649	2221254	4588	2191	92	2	31	1	N/A	Yes	Bacteria	Firmicutes	Bacilli	Lactobacillales	Lactobacillaceae	Ligilactobacillus		83.4	6.609
MAGs_co_615	129	1809564	35011	1628	73	1	29	2	N/A	Yes	Bacteria	Firmicutes A	Clostridia	Oscillospirales	Acutalibacteraceae	UBA4871		85.23	0.692
MAGs_co_616	68	2595860	68456	2239	55	4	62	1	99.13	No	Bacteria	Desulfobacterota	Desulfovibrionia	Desulfovibrionales	Desulfovibrionaceae	Desulfovibrio	Desulfovibrio piger A	98.22	0.591
MAGs_co_617	707	2893387	5543	2934	84	4	46	1	N/A	Yes	Bacteria	Firmicutes	Bacilli	Lactobacillales	Lactobacillaceae	Limosilactobacillus		90.09	9.554
MAGs_co_618	81	1564984	43849	1503	33	1	37	1	96.66	Yes	Bacteria	Firmicutes C	Negativicutes	Acidaminococcales	Acidaminococcaceae	Phascolarctobacterium	Phascolarctobacterium sp000436095	92.79	0
MAGs_co_619	221	1938984	40075	1623	71	13	48	0	N/A	Yes	Bacteria	Firmicutes A	Clostridia A	Christensenellales	UBA3700			91.93	0.026
MAGs_co_620	436	2580132	7915	2173	46	1	50	0	N/A	Yes	Bacteria	Desulfobacterota	Desulfovibrionia	Desulfovibrionales	Desulfovibrionaceae	Desulfovibrio		91.4	5.245
MAGs_co_621	661	2770423	5245	2589	50	0	39	0	N/A	Yes	Bacteria	Desulfobacterota	Desulfovibrionia	Desulfovibrionales	Desulfovibrionaceae	Desulfovibrio		84.79	0.295
MAGs_co_622	128	1312134	21823	1393	13	2	44	0	N/A	Yes	Archaea	Halobacteriota	Methanomicrobia	Methanomicrobiales	Methanocorpusculaceae	Methanocorpusculum		90.28	1.359
MAGs_co_623	264	2803353	38678	2569	141	1	42	1	N/A	No	Bacteria	Firmicutes A	Clostridia	Oscillospirales	Ruminococcaceae	UMGS1826		94.05	3.859
MAGs_co_624	289	2605320	10958	2371	120	0	30	0	97.17	Yes	Bacteria	Firmicutes A	Clostridia	Lachnospirales	Lachnospiraceae	Mediterraneibacter	Mediterraneibacter sp002159505	82.45	3.559
MAGs_co_625	350	3050967	15748	2878	94	3	60	1	95.73	No	Bacteria	Actinobacteriota	Actinomycetia	Mycobacteriales	Mycobacteriaceae	Corynebacterium	Corynebacterium variabile	95.13	2.252
MAGs_co_626	323	2428891	9097	2211	58	0	36	0	N/A	Yes	Bacteria	Actinobacteriota	Actinomycetia	Actinomycetales	Brevibacteriaceae	Brevibacterium		89.09	1.541
MAGs_co_627	913	4113800	6512	3344	348	1	30	0	98.4	Yes	Bacteria	Bacteroidota	Bacteroidia	Bacteroidales	Bacteroidaceae	Phocaeicola	Phocaeicola dorei	81.35	2.926
MAGs_co_628	277	2313989	10595	2027	136	1	36	1	N/A	Yes	Bacteria	Firmicutes A	Clostridia	Oscillospirales	Ruminococcaceae	Gemmiger		90.93	4.535
MAGs_co_629	151	2026208	16276	1948	63	0	20	1	99	No	Bacteria	Firmicutes A	Clostridia	Lachnospirales	Lachnospiraceae	UBA7182	UBA7182 sp002160135	85.8	0.158
MAGs_co_630	132	2387372	28573	2140	70	1	37	0	N/A	No	Bacteria	Firmicutes A	Clostridia	Oscillospirales	Oscillospiraceae	Intestinimonas		93.82	1.518
MAGs_co_631	150	2048261	19739	1832	82	1	29	0	N/A	Yes	Bacteria	Firmicutes	Bacilli	Haloplasmatales	Turicibacteraceae	Turicibacter		82.75	0
MAGs_co_632	14	1055149	646074	980	29	2	44	1	N/A	Yes	Bacteria	Proteobacteria	Alphaproteobacteria	Rs-D84	Rs-D84	Rs-D84		89.01	0
MAGs_co_633	295	2206597	9959	2013	63	0	24	0	N/A	Yes	Bacteria	Firmicutes A	Clostridia	Lachnospirales	Lachnospiraceae	Lachnoclostridium A		80.28	4.43
MAGs_co_634	101	2994162	58670	2483	180	1	58	2	N/A	Yes	Bacteria	Bacteroidota	Bacteroidia	Bacteroidales	Tannerellaceae	Parabacteroides		95.44	2.5
MAGs_co_635	280	2042261	8474	1826	115	0	29	1	98.74	Yes	Bacteria	Firmicutes A	Clostridia	Oscillospirales	Ruminococcaceae	Gemmiger	Gemmiger sp900548355	83.21	2.721
MAGs_co_636	616	3433519	7615	3231	123	2	47	1	98.07	Yes	Bacteria	Proteobacteria	Gammaproteobacteria	Enterobacterales	Enterobacteriaceae	Escherichia	Escherichia flexneri	83.72	0.817
MAGs_co_637	444	2129589	6085	2041	66	3	23	1	95.3	Yes	Bacteria	Actinobacteriota	Actinomycetia	Mycobacteriales	Mycobacteriaceae	Corynebacterium	Corynebacterium amycolatum	83.32	5.456
MAGs_co_638	76	1728665	93802	1421	81	0	35	0	97.47	No	Bacteria	Firmicutes A	Clostridia A	Christensenellales	Borkfalkiaceae	UBA11940	UBA11940 sp900549005	93.07	0.026
MAGs_co_639	73	2221608	37016	2027	101	3	54	1	N/A	No	Bacteria	Firmicutes A	Clostridia	Oscillospirales	Ruminococcaceae	Faecalibacterium		95.57	1.687
MAGs_co_640	153	2610245	92485	2423	79	6	50	1	N/A	No	Bacteria	Firmicutes A	Clostridia	Lachnospirales	Lachnospiraceae	Mediterraneibacter		98.24	0.877
MAGs_co_641	173	1430630	10181	1463	25	0	22	1	N/A	Yes	Bacteria	Campylobacterota	Campylobacteria	Campylobacterales	Arcobacteraceae	Aliarcobacter		81.11	2.777
MAGs_co_642	352	1946819	7081	1777	39	0	31	1	98.78	Yes	Bacteria	Firmicutes A	Clostridia A	Christensenellales	CAG-138	UBA5394	UBA5394 sp003150565	92.29	3.83
MAGs_co_643	160	2589702	35042	2392	104	0	42	1	97.54	Yes	Bacteria	Firmicutes A	Clostridia	Lachnospirales	Lachnospiraceae	Mediterraneibacter	Mediterraneibacter sp002159505	85.57	1.949
MAGs_co_644	356	1839040	6790	1754	75	2	31	0	N/A	Yes	Bacteria	Firmicutes A	Clostridia	Oscillospirales	Ruminococcaceae	UBA1375		89.01	0.02
MAGs_co_645	250	2447749	12093	2122	98	0	27	1	N/A	Yes	Bacteria	Firmicutes A	Clostridia	Lachnospirales	Lachnospiraceae	CHKCI001		90.12	2.426
MAGs_co_646	91	2693623	123402	2371	47	1	30	1	N/A	No	Bacteria	Firmicutes	Bacilli	Exiguobacterales				98.27	0.229
MAGs_co_647	649	2257029	4119	1989	102	1	17	0	N/A	Yes	Bacteria	Firmicutes A	Clostridia	Lachnospirales	Lachnospiraceae	UBA7096		83.28	2.348
MAGs_co_648	60	2358860	61923	2149	92	2	39	1	N/A	No	Bacteria	Firmicutes A	Clostridia	Oscillospirales	Acutalibacteraceae	Acutalibacter		95.72	0
MAGs_co_649	138	2266065	29561	2225	86	3	27	1	97.45	No	Bacteria	Firmicutes	Bacilli	Lactobacillales	Enterococcaceae	Enterococcus E	Enterococcus E cecorum	88.57	2.163
MAGs_co_650	114	2143495	25578	1691	98	0	25	2	N/A	Yes	Bacteria	Bacteroidota	Bacteroidia	Bacteroidales	UBA932	RC9		87.84	1.761
MAGs_co_651	228	2957753	16751	2822	119	0	50	0	98.71	Yes	Bacteria	Firmicutes A	Clostridia	Lachnospirales	Lachnospiraceae	Sellimonas	Sellimonas sp002161525	83.43	6.297
MAGs_co_652	406	2040459	6463	1859	56	0	23	1	N/A	Yes	Bacteria	Firmicutes A	Clostridia	Oscillospirales	Oscillospiraceae			86.66	4.362
MAGs_co_653	49	1471713	52344	1531	44	0	31	0	96.79	Yes	Archaea	Methanobacteriota	Methanobacteria	Methanobacteriales	Methanobacteriaceae	Methanobrevibacter A	Methanobrevibacter A woesei	100	0
MAGs_co_654	319	3228287	15591	2765	169	3	58	0	N/A	Yes	Bacteria	Bacteroidota	Bacteroidia	Bacteroidales	Tannerellaceae	Parabacteroides		96.89	1.934
MAGs_co_655	140	1509906	21844	1416	29	1	38	1	96.51	Yes	Bacteria	Firmicutes C	Negativicutes	Acidaminococcales	Acidaminococcaceae	Phascolarctobacterium	Phascolarctobacterium sp000436095	88.52	1.317
MAGs_co_656	59	2592929	80529	2067	149	3	46	1	98.19	No	Bacteria	Bacteroidota	Bacteroidia	Bacteroidales	Rikenellaceae	Alistipes	Alistipes sp002161445	97.68	0.721
MAGs_co_657	46	1907683	91674	1848	73	3	46	1	97.26	Yes	Bacteria	Firmicutes	Bacilli	Lactobacillales	Lactobacillaceae	Limosilactobacillus	Limosilactobacillus ingluviei	99.18	0.546
MAGs_co_658	94	3911720	108608	3175	279	1	49	0	98.39	No	Bacteria	Bacteroidota	Bacteroidia	Bacteroidales	Bacteroidaceae	Bacteroides	Bacteroides uniformis	90.8	0.516
MAGs_co_659	32	2286674	105985	1923	94	0	47	0	N/A	Yes	Bacteria	Bacteroidota	Bacteroidia	Bacteroidales	Bacteroidaceae			98.67	0.125
MAGs_co_660	319	2256391	9286	2262	70	2	32	0	N/A	Yes	Bacteria	Firmicutes A	Clostridia	Oscillospirales	Oscillospiraceae	UBA5446		85.53	0.894
MAGs_co_661	519	1956175	5751	1785	52	0	11	1	98	Yes	Bacteria	Firmicutes A	Clostridia	Oscillospirales	Ruminococcaceae	Negativibacillus	Negativibacillus sp900547455	87.44	1.845
MAGs_co_662	501	2419790	5782	2127	69	0	31	1	N/A	Yes	Bacteria	Firmicutes A	Clostridia A	Christensenellales	CAG-74			83.05	8.333
MAGs_co_663	113	975934	10949	976	26	1	26	1	N/A	Yes	Bacteria	Firmicutes	Bacilli	RF39	CAG-611	CAG-988		85.33	3.333
MAGs_co_664	310	2963026	17472	2710	125	0	36	1	97.11	No	Bacteria	Firmicutes A	Clostridia	Lachnospirales	Lachnospiraceae	Mediterraneibacter	Mediterraneibacter sp002159505	88.91	1.622
MAGs_co_665	372	3189285	12478	2808	105	0	29	1	98.66	Yes	Bacteria	Firmicutes A	Clostridia	Lachnospirales	Lachnospiraceae	Enterocloster	Enterocloster sp900547035	86.33	8.285
MAGs_co_666	128	2340782	28612	2100	63	0	50	1	97.3	Yes	Bacteria	Firmicutes C	Negativicutes	Veillonellales	Megasphaeraceae	Megasphaera	Megasphaera stantonii	98.8	3.013
MAGs_co_667	474	2163154	6191	2050	32	1	39	1	98.91	Yes	Bacteria	Proteobacteria	Gammaproteobacteria	Burkholderiales	Burkholderiaceae	Parasutterella	Parasutterella sp000980495	89.87	0.71
MAGs_co_668	185	1312182	10207	1251	36	0	19	1	98.32	Yes	Bacteria	Firmicutes	Bacilli	Lactobacillales	Lactobacillaceae	Limosilactobacillus	Limosilactobacillus timonensis	84.16	1.63
MAGs_co_669	418	2093046	5845	1961	106	1	29	0	N/A	Yes	Bacteria	Firmicutes A	Clostridia	Oscillospirales	Ruminococcaceae	UMGS1826		83.95	9.787
MAGs_co_670	528	2156666	12330	1923	124	1	45	1	N/A	Yes	Bacteria	Firmicutes A	Clostridia	Oscillospirales	Ruminococcaceae	Faecalibacterium		86.32	5.648
MAGs_co_671	342	1511942	5072	1431	84	0	18	0	98.05	Yes	Bacteria	Firmicutes A	Clostridia	Oscillospirales	Acutalibacteraceae	CAG-180	CAG-180 sp002314305	82.42	1.062
MAGs_co_672	133	2572406	72636	2282	83	0	37	1	N/A	Yes	Bacteria	Firmicutes A	Clostridia	Lachnospirales	Lachnospiraceae	OF09-33XD		98.71	2.215
MAGs_co_673	230	1834098	9790	1654	92	0	36	1	N/A	Yes	Bacteria	Firmicutes A	Clostridia	Oscillospirales	Ruminococcaceae	Faecalibacterium		88.6	0.288
MAGs_co_674	300	2091821	10609	1947	57	0	21	1	98.71	Yes	Bacteria	Firmicutes A	Clostridia	Lachnospirales	Lachnospiraceae	Dorea	Dorea faecis	84.21	1.771
MAGs_co_675	524	2435003	8313	2310	50	0	26	0	97.9	Yes	Bacteria	Firmicutes A	Clostridia	Oscillospirales	Oscillospiraceae	Flavonifractor	Flavonifractor sp002161215	85.83	4.161
MAGs_co_676	472	2132574	7107	2048	119	3	29	1	97.69	Yes	Bacteria	Firmicutes A	Clostridia	Oscillospirales	Acutalibacteraceae	Acutalibacter	Acutalibacter sp000435395	80.23	2.293
MAGs_co_677	410	1379556	4529	1386	31	0	33	1	97.73	Yes	Bacteria	Campylobacterota	Campylobacteria	Campylobacterales	Campylobacteraceae	Campylobacter D	Campylobacter D jejuni	89.18	2.126
MAGs_co_678	482	1517219	4249	1294	74	0	14	1	N/A	Yes	Bacteria	Firmicutes A	Clostridia A	Christensenellales	UBA3700			83.6	1.325
MAGs_co_679	34	3296230	289408	2593	190	1	46	1	97.75	Yes	Bacteria	Bacteroidota	Bacteroidia	Bacteroidales	Rikenellaceae	Alistipes	Alistipes finegoldii	100	0
MAGs_co_680	174	1844850	12757	1674	74	2	42	1	99.07	No	Bacteria	Firmicutes A	Clostridia	Oscillospirales	Ruminococcaceae	Anaerofilum	Anaerofilum sp002160015	85.21	2.267
MAGs_co_681	521	1807381	5375	1651	34	1	35	1	98.77	Yes	Bacteria	Firmicutes A	Clostridia A	Christensenellales	CAG-138	UBA5394	UBA5394 sp003150565	84.9	0.274
MAGs_co_682	80	4236761	104926	3495	301	1	45	0	97.67	Yes	Bacteria	Bacteroidota	Bacteroidia	Bacteroidales	Bacteroidaceae	Bacteroides	Bacteroides uniformis	98.67	0.123
MAGs_co_683	111	2968739	49884	2701	112	4	62	1	N/A	No	Bacteria	Firmicutes A	Clostridia	Oscillospirales	Ruminococcaceae	Faecalibacterium		99.31	0.68
MAGs_co_684	206	1889931	12797	1625	48	0	39	1	98.1	Yes	Bacteria	Proteobacteria	Gammaproteobacteria	Enterobacterales	Succinivibrionaceae	Succinatimonas	Succinatimonas hippei	89.03	0
MAGs_co_685	244	2431749	14028	1849	126	0	31	0	98.7	Yes	Bacteria	Bacteroidota	Bacteroidia	Bacteroidales	Rikenellaceae	Rikenella	Rikenella microfusus	95.8	0
MAGs_co_686	893	3437503	5095	2972	211	2	62	0	96.35	Yes	Bacteria	Bacteroidota	Bacteroidia	Bacteroidales	Tannerellaceae	Parabacteroides	Parabacteroides sp900552415	96.21	9.535
MAGs_co_687	131	2210020	26907	1729	129	1	32	0	N/A	Yes	Bacteria	Bacteroidota	Bacteroidia	Bacteroidales	UBA932	RC9		85.71	0.396
MAGs_co_688	220	2119938	12203	1920	101	1	36	0	N/A	Yes	Bacteria	Firmicutes A	Clostridia	Lachnospirales	Lachnospiraceae	UBA7160		85.13	3.597
MAGs_co_689	547	1984765	4281	1680	142	0	22	1	98	Yes	Bacteria	Bacteroidota	Bacteroidia	Bacteroidales	Rikenellaceae	Alistipes	Alistipes sp900546065	82.04	1.388
MAGs_co_690	317	1845136	9456	1649	98	2	35	1	N/A	Yes	Bacteria	Firmicutes A	Clostridia	Oscillospirales	Ruminococcaceae	Faecalibacterium		87.2	2.891
MAGs_co_691	173	1824498	15328	1695	38	2	44	1	96.77	No	Bacteria	Firmicutes C	Negativicutes	Acidaminococcales	Acidaminococcaceae	Phascolarctobacterium	Phascolarctobacterium sp000436095	98.38	1.397
MAGs_co_692	21	2259550	196272	2084	54	0	33	1	N/A	Yes	Bacteria	Deferribacterota	Deferribacteres	Deferribacterales	Mucispirillaceae	Mucispirillum		97.41	3.448
MAGs_co_693	264	1869343	8536	1819	65	0	26	0	N/A	Yes	Bacteria	Firmicutes A	Clostridia	Oscillospirales	Oscillospiraceae	UBA5446		83.06	4.649
MAGs_co_694	254	1788308	9235	1743	34	0	32	1	97.89	Yes	Bacteria	Firmicutes A	Clostridia	Oscillospirales	Ruminococcaceae	UMGS966	UMGS966 sp900547185	84.56	2.628
MAGs_co_695	49	1915886	168760	1487	60	3	47	0	N/A	Yes	Bacteria	Firmicutes A	Clostridia A	Christensenellales	DTU072			92.71	0.806
MAGs_co_696	606	3154188	6220	2800	236	1	35	1	99.02	No	Bacteria	Bacteroidota	Bacteroidia	Bacteroidales	Bacteroidaceae	Phocaeicola	Phocaeicola sp900546095	81.19	7.359
MAGs_co_697	410	2389234	11804	2322	109	5	78	1	N/A	Yes	Bacteria	Firmicutes	Bacilli	Lactobacillales	Lactobacillaceae	Lactobacillus		82.24	8.034
MAGs_co_698	72	1689010	38854	1696	37	0	45	0	N/A	Yes	Bacteria	Proteobacteria	Alphaproteobacteria	Rickettsiales	UBA1997			94.5	2.197
MAGs_co_699	110	2302905	28260	2244	62	1	39	0	N/A	Yes	Bacteria	Firmicutes A	Clostridia	Lachnospirales	Lachnospiraceae	Anaerostipes		86.91	1.342
MAGs_co_700	33	2710794	168537	2251	144	0	47	1	N/A	Yes	Bacteria	Bacteroidota	Bacteroidia	Bacteroidales	Paludibacteraceae			98.92	0
MAGs_co_701	373	2160443	9440	1778	91	1	41	1	98.28	Yes	Bacteria	Bacteroidota	Bacteroidia	Bacteroidales	Rikenellaceae	Alistipes	Alistipes sp900542505	92.11	2.15
MAGs_co_702	415	1661475	6731	1532	81	2	32	0	N/A	Yes	Bacteria	Firmicutes A	Clostridia	Oscillospirales	Acutalibacteraceae	Acutalibacter		83.03	4.068
MAGs_co_703	71	2497357	59354	2282	78	2	43	0	95.97	Yes	Bacteria	Firmicutes A	Clostridia	Oscillospirales	Butyricicoccaceae	Butyricicoccus	Butyricicoccus pullicaecorum	97.31	0.391
MAGs_co_704	107	2045318	52516	1979	74	2	59	1	N/A	Yes	Bacteria	Firmicutes	Bacilli	Erysipelotrichales	Erysipelotrichaceae	Bulleidia		93.8	0.453
MAGs_co_705	313	2451390	9873	2347	84	0	30	1	98.55	Yes	Bacteria	Firmicutes A	Clostridia	Lachnospirales	Lachnospiraceae	UBA7182	UBA7182 sp002160135	82.31	2.267
MAGs_co_706	295	2520894	9537	2267	81	0	31	0	98.68	Yes	Bacteria	Firmicutes A	Clostridia	Lachnospirales	Lachnospiraceae	GCA-900066575	GCA-900066575 sp002160765	81.11	2.426
MAGs_co_707	735	2525005	4333	2198	187	0	18	0	N/A	Yes	Bacteria	Firmicutes A	Clostridia	Lachnospirales	Lachnospiraceae			85.88	3.062
MAGs_co_708	299	2153706	9649	1852	44	1	49	0	98.65	Yes	Bacteria	Desulfobacterota	Desulfovibrionia	Desulfovibrionales	Desulfovibrionaceae	Desulfovibrio	Desulfovibrio sp900556755	88.75	2.958
MAGs_co_709	158	948829	7439	851	30	1	14	0	N/A	Yes	Bacteria	Firmicutes A	Clostridia A	Christensenellales	CAG-314	CAG-1435		80.1	0.672
MAGs_co_710	532	3039984	6943	2614	165	0	30	0	N/A	Yes	Bacteria	Firmicutes A	Clostridia	Lachnospirales	Lachnospiraceae	Fusicatenibacter		80.52	6.228
MAGs_co_711	128	1426705	24283	1256	66	3	26	0	N/A	Yes	Bacteria	Firmicutes A	Clostridia A	Christensenellales	UBA3700			85.45	0.062
MAGs_co_712	452	1227502	3085	1180	60	0	4	1	N/A	Yes	Bacteria	Firmicutes A	Clostridia A	Christensenellales	UBA3700			80.09	4.193
MAGs_co_713	222	2377490	16646	2051	95	0	18	1	N/A	Yes	Bacteria	Firmicutes A	Clostridia	Lachnospirales	Lachnospiraceae	MCWD5		93.72	0.632
MAGs_co_714	267	2286675	12684	1908	91	0	25	0	N/A	Yes	Bacteria	Firmicutes A	Clostridia	Lachnospirales	Lachnospiraceae	Mediterraneibacter		81.53	0.779
MAGs_co_715	180	2101256	18741	1753	28	2	54	1	98.63	Yes	Bacteria	Proteobacteria	Gammaproteobacteria	Burkholderiales	Burkholderiaceae	Sutterella	Sutterella parvirubra	87.66	2.122
MAGs_co_716	72	1744748	45615	1575	32	0	27	1	N/A	Yes	Bacteria	Firmicutes A	Clostridia	Peptostreptococcales	Anaerovoracaceae			87.94	1.182
MAGs_co_717	277	2675537	29677	2408	97	2	63	1	N/A	Yes	Bacteria	Actinobacteriota	Coriobacteriia	Coriobacteriales	Atopobiaceae	Olsenella E		90.03	3.629
MAGs_co_718	52	3490772	149330	2745	158	4	44	1	97.85	Yes	Bacteria	Bacteroidota	Bacteroidia	Bacteroidales	Bacteroidaceae	Prevotella	Prevotella sp001275135	99.25	0.555
MAGs_co_719	366	2181376	7241	1993	102	0	20	1	N/A	Yes	Bacteria	Firmicutes A	Clostridia	Lachnospirales	Lachnospiraceae	UBA7096		81.13	4.026
MAGs_co_720	42	2222308	103965	2103	66	0	47	1	N/A	No	Bacteria	Firmicutes A	Clostridia	Lachnospirales	Lachnospiraceae	Dorea		93.42	0
MAGs_co_721	52	759378	26965	748	23	0	43	0	N/A	Yes	Bacteria	Proteobacteria	Alphaproteobacteria	Rs-D84	Rs-D84	Rs-D84		82.55	0
MAGs_co_722	755	2089895	3257	1926	33	0	36	1	97.83	Yes	Bacteria	Proteobacteria	Gammaproteobacteria	Burkholderiales	Burkholderiaceae	Sutterella	Sutterella sp900543805	84.28	1.895
MAGs_co_723	234	2393710	20065	2272	76	0	30	1	98.51	Yes	Bacteria	Firmicutes A	Clostridia	Lachnospirales	Lachnospiraceae	UBA7182	UBA7182 sp002160135	93.6	0.83
MAGs_co_724	445	1487868	4009	1399	51	0	17	1	N/A	Yes	Bacteria	Firmicutes A	Clostridia	Oscillospirales	CAG-382	UCG-010		82.57	4.418
MAGs_co_725	140	2479096	25022	2267	83	0	37	1	N/A	No	Bacteria	Firmicutes A	Clostridia	Lachnospirales	Lachnospiraceae	Ruminococcus G		92.72	0.632
MAGs_co_726	784	4469100	7411	4557	128	1	53	2	N/A	Yes	Bacteria	Proteobacteria	Gammaproteobacteria	Burkholderiales	Rhodocyclaceae	Thauera		84.57	9.482
MAGs_co_727	63	4892004	165768	3873	386	1	62	1	99.17	No	Bacteria	Bacteroidota	Bacteroidia	Bacteroidales	Bacteroidaceae	Phocaeicola	Phocaeicola dorei	98.49	0.939
MAGs_co_728	11	2259531	574027	1945	64	1	46	1	N/A	No	Bacteria	Bacteroidota	Bacteroidia	Bacteroidales	Rikenellaceae			99.5	0.358
MAGs_co_729	325	3056506	12952	2739	93	0	45	1	98.79	Yes	Bacteria	Firmicutes A	Clostridia	Lachnospirales	Lachnospiraceae	Enterocloster	Enterocloster sp900547035	86.64	3.765
MAGs_co_730	1017	2647713	3449	2707	65	1	54	1	N/A	Yes	Bacteria	Proteobacteria	Gammaproteobacteria	Pseudomonadales	Pseudomonadaceae	Pseudomonas D		78.21	4.193
MAGs_co_731	151	1775639	15658	1710	64	1	35	0	N/A	Yes	Bacteria	Firmicutes A	Clostridia	Oscillospirales	Oscillospiraceae	UBA5446		80.46	1.677
MAGs_co_732	171	1511155	11342	1487	55	1	45	0	N/A	Yes	Bacteria	Proteobacteria	Alphaproteobacteria	RF32	CAG-239	CAG-495		89.94	2.069
MAGs_co_733	239	1699797	10171	1627	63	0	37	1	N/A	Yes	Bacteria	Cyanobacteria	Vampirovibrionia	Gastranaerophilales				87.46	1.709
MAGs_co_734	13	2470477	352135	1983	164	0	40	1	97.97	Yes	Bacteria	Bacteroidota	Bacteroidia	Bacteroidales	Rikenellaceae	Alistipes	Alistipes sp900546065	99.03	0.961
MAGs_co_735	80	1306651	30295	1159	48	0	31	0	98.45	Yes	Bacteria	Firmicutes A	Clostridia A	Christensenellales	CAG-917	UMGS1688	UMGS1688 sp900554085	85.76	1.403
MAGs_co_736	87	1502165	25454	1400	43	3	19	0	N/A	Yes	Bacteria	Firmicutes	Bacilli	Lactobacillales	Lactobacillaceae	Limosilactobacillus		82.85	0.543
MAGs_co_737	116	2355142	46270	2326	111	1	39	1	97.5	Yes	Bacteria	Firmicutes	Bacilli	Lactobacillales	Lactobacillaceae	Lactobacillus	Lactobacillus johnsonii	99.22	3.898
MAGs_co_738	14	1713472	994660	1487	52	2	52	1	98.02	Yes	Bacteria	Firmicutes A	Clostridia A	Christensenellales	CAG-917	UMGS1688	UMGS1688 sp900545885	90.13	0
MAGs_co_739	30	926353	43539	903	35	0	16	1	96.46	Yes	Bacteria	Firmicutes	Bacilli	Lactobacillales	Lactobacillaceae	Limosilactobacillus	Limosilactobacillus oris	81.76	0
MAGs_co_740	293	1547938	8850	1438	58	3	36	0	95.81	Yes	Bacteria	Firmicutes	Bacilli	Lactobacillales	Lactobacillaceae	Limosilactobacillus	Limosilactobacillus oris	88.15	2.034
MAGs_co_741	433	2074297	5894	1994	57	2	40	0	N/A	Yes	Bacteria	Firmicutes A	Clostridia	Oscillospirales	Oscillospiraceae	UBA5446		90.23	2.007
MAGs_co_742	800	3364816	5002	3337	145	1	53	0	N/A	Yes	Bacteria	Actinobacteriota	Actinomycetia	Actinomycetales	Cellulomonadaceae	Krasilnikoviella		81	7.412
MAGs_co_743	259	1799277	8059	1757	21	0	17	0	N/A	Yes	Bacteria	Firmicutes A	Clostridia	Peptostreptococcales	Anaerovoracaceae	Emergencia		81.38	1.418
MAGs_co_744	110	1581310	24218	1591	66	0	34	0	99.04	No	Bacteria	Firmicutes	Bacilli	Lactobacillales	Lactobacillaceae	Lactobacillus	Lactobacillus johnsonii	90.39	7.105
MAGs_co_745	173	2249883	19832	1915	77	0	38	1	N/A	Yes	Bacteria	Firmicutes A	Clostridia	Oscillospirales	Oscillospiraceae			96.91	1.342
MAGs_co_746	83	2750554	59686	2327	157	5	57	1	98.4	No	Bacteria	Bacteroidota	Bacteroidia	Bacteroidales	Bacteroidaceae	Phocaeicola	Phocaeicola sp002161765	84.25	0.312
MAGs_co_747	144	1739013	30000	1501	77	2	35	1	N/A	Yes	Bacteria	Firmicutes A	Clostridia A	Christensenellales	CAG-552	UMGS1880		99.68	4.529
MAGs_co_748	263	2490525	13074	2379	82	2	42	1	98.47	Yes	Bacteria	Actinobacteriota	Actinomycetia	Mycobacteriales	Mycobacteriaceae	Corynebacterium	Corynebacterium glutamicum	87.82	3.171
MAGs_co_749	69	1656771	86963	1689	41	2	43	1	97.64	No	Bacteria	Campylobacterota	Campylobacteria	Campylobacterales	Campylobacteraceae	Campylobacter D	Campylobacter D jejuni	99.48	0.282
MAGs_co_750	29	1995651	523796	1964	85	0	39	1	95.87	Yes	Bacteria	Firmicutes	Bacilli	Lactobacillales	Lactobacillaceae	Limosilactobacillus	Limosilactobacillus coleohominis	99.45	1.639
MAGs_co_751	386	2102543	7043	1991	116	2	33	1	97.85	Yes	Bacteria	Firmicutes A	Clostridia	Oscillospirales	Acutalibacteraceae	Acutalibacter	Acutalibacter sp000435395	85.52	3.152
MAGs_co_752	243	2671709	16698	2259	26	0	42	0	N/A	Yes	Bacteria	Actinobacteriota	Coriobacteriia	Coriobacteriales	Eggerthellaceae	Raoultibacter		82.7	3.145
MAGs_co_753	63	1688686	73556	1653	73	3	37	1	N/A	Yes	Bacteria	Firmicutes	Bacilli	Lactobacillales	Lactobacillaceae	Limosilactobacillus		99.45	2.367
MAGs_co_754	337	2703738	11046	2407	86	0	36	0	98.46	Yes	Bacteria	Firmicutes A	Clostridia	Lachnospirales	Lachnospiraceae	Enterocloster	Enterocloster sp900547035	87.28	1.956
MAGs_co_755	58	2069863	43616	1944	64	0	34	1	N/A	No	Bacteria	Firmicutes A	Clostridia	Lachnospirales	Lachnospiraceae	Ruminococcus G		87.34	0
MAGs_co_756	303	2406339	33490	1938	96	20	43	1	N/A	Yes	Bacteria	Bacteroidota	Bacteroidia	Bacteroidales	UBA932	CAG-831		84.39	9.275
MAGs_co_757	131	1706753	40278	1705	67	1	31	2	N/A	Yes	Bacteria	Cyanobacteria	Vampirovibrionia	Gastranaerophilales				91.07	3.995
MAGs_co_758	143	2358901	28594	2247	36	1	34	0	N/A	No	Bacteria	Firmicutes A	Clostridia	Oscillospirales	Butyricicoccaceae	AM07-15		90.6	0
MAGs_co_759	145	1900310	22958	1557	85	1	30	1	N/A	Yes	Bacteria	Bacteroidota	Bacteroidia	Bacteroidales	UBA932	RC9		93.39	0.714
MAGs_co_760	84	1535501	44960	1545	41	0	34	0	98.81	No	Bacteria	Campylobacterota	Campylobacteria	Campylobacterales	Campylobacteraceae	Campylobacter D	Campylobacter D coli	92.92	0.38
MAGs_co_761	144	1952447	20783	1785	63	1	42	0	98.78	No	Bacteria	Actinobacteriota	Coriobacteriia	Coriobacteriales	Atopobiaceae	Olsenella E	Olsenella E sp900119915	95.96	0.921
MAGs_co_762	215	2128169	14632	1680	112	1	34	0	N/A	Yes	Bacteria	Bacteroidota	Bacteroidia	Bacteroidales	UBA932	RC9		88.36	1.428
MAGs_co_763	384	2429824	7922	2215	84	2	29	0	97.99	No	Bacteria	Firmicutes A	Clostridia A	Christensenellales	CAG-74	Firm-11	Firm-11 sp900540045	85.31	4.606
MAGs_co_764	175	1451559	11092	1279	73	0	10	0	N/A	Yes	Bacteria	Firmicutes A	Clostridia A	Christensenellales	UBA3700			84	1.773
MAGs_co_765	24	2396957	199478	1934	111	2	52	1	98.87	Yes	Bacteria	Bacteroidota	Bacteroidia	Bacteroidales	Barnesiellaceae	Barnesiella	Barnesiella sp900542255	98.86	0
MAGs_co_766	190	2112591	29494	1833	56	1	47	1	N/A	Yes	Bacteria	Actinobacteriota	Actinomycetia	Mycobacteriales	Mycobacteriaceae	Corynebacterium		97.03	3.546
MAGs_co_767	122	2518443	45285	2292	86	1	44	0	N/A	No	Bacteria	Firmicutes A	Clostridia	Lachnospirales	Lachnospiraceae	Blautia A		96.08	2.215
MAGs_co_768	488	2317378	5895	2037	42	1	44	0	95.82	Yes	Bacteria	Desulfobacterota	Desulfovibrionia	Desulfovibrionales	Desulfovibrionaceae	Desulfovibrio	Desulfovibrio piger	92.25	2.016
MAGs_co_769	111	1695446	32346	1358	61	0	35	2	N/A	Yes	Bacteria	Firmicutes A	Clostridia A	Christensenellales	DTU072			91.23	0.806
MAGs_co_770	18	2357104	192511	1935	97	0	43	1	98.98	Yes	Bacteria	Bacteroidota	Bacteroidia	Bacteroidales	Rikenellaceae	Alistipes	Alistipes sp900542505	99.03	0
MAGs_co_771	93	1345824	30045	1279	49	3	37	0	N/A	Yes	Bacteria	Elusimicrobiota	Elusimicrobia	Elusimicrobiales	Elusimicrobiaceae			95.5	1.123
MAGs_co_772	151	1686752	18312	1665	59	0	30	1	95.61	No	Bacteria	Firmicutes	Bacilli	Lactobacillales	Lactobacillaceae	Limosilactobacillus	Limosilactobacillus reuteri	97.19	0.271
MAGs_co_773	417	1848572	6139	1712	37	0	19	0	98.35	Yes	Bacteria	Firmicutes A	Clostridia	Oscillospirales	Oscillospiraceae	Evtepia	Evtepia sp900546255	80.65	2.237
MAGs_co_774	321	3011979	14445	2481	188	8	49	0	97.33	Yes	Bacteria	Bacteroidota	Bacteroidia	Bacteroidales	Bacteroidaceae	Phocaeicola	Phocaeicola sp002161565	81.87	1.123
MAGs_co_775	55	1764714	134024	1731	66	1	33	1	N/A	No	Bacteria	Cyanobacteria	Vampirovibrionia	Gastranaerophilales				93.16	1.139
MAGs_co_776	184	1567775	14151	1314	62	0	23	0	N/A	Yes	Bacteria	Firmicutes A	Clostridia A	Christensenellales	UBA3700			86.11	0
MAGs_co_777	49	2202562	1787188	2138	75	19	46	1	N/A	No	Bacteria	Cyanobacteria	Vampirovibrionia	Gastranaerophilales				91.28	0.854
MAGs_co_778	323	2897439	11037	2380	227	0	34	1	N/A	Yes	Bacteria	Verrucomicrobiota	Lentisphaeria	Victivallales	Victivallaceae	Victivallis		82.28	4.222
MAGs_co_779	141	2359649	22291	2028	134	1	24	1	N/A	Yes	Bacteria	Firmicutes A	Clostridia	Lachnospirales	Lachnospiraceae	Eisenbergiella		86.32	0.862
MAGs_co_780	181	3788381	29789	2985	252	3	60	0	97.79	No	Bacteria	Bacteroidota	Bacteroidia	Bacteroidales	Tannerellaceae	Parabacteroides	Parabacteroides merdae	90.89	0.384
MAGs_co_781	519	2699319	19867	2514	118	4	24	0	N/A	Yes	Bacteria	Firmicutes A	Clostridia	Peptostreptococcales	Peptostreptococcaceae	Romboutsia		95.07	2.582
MAGs_co_782	407	1436907	4930	1296	49	1	12	1	97.34	Yes	Bacteria	Firmicutes	Bacilli	Lactobacillales	Lactobacillaceae	Limosilactobacillus	Limosilactobacillus ingluviei	82.98	0.819
MAGs_co_783	412	2171832	6184	2064	119	0	24	0	N/A	Yes	Bacteria	Firmicutes	Bacilli	Lactobacillales	Lactobacillaceae	Ligilactobacillus		84.03	6.98
MAGs_co_784	58	2729296	100106	2193	39	3	56	1	N/A	Yes	Bacteria	Proteobacteria	Gammaproteobacteria	Burkholderiales	Burkholderiaceae	Sutterella		96.27	0.155
MAGs_co_785	101	1668766	28641	1569	62	3	26	1	N/A	Yes	Bacteria	Firmicutes	Bacilli	Lactobacillales	Enterococcaceae	Enterococcus E		95.86	1.214
MAGs_co_786	38	1323949	62056	1203	52	2	29	1	N/A	Yes	Bacteria	Firmicutes	Bacilli	Lactobacillales	Lactobacillaceae	Lactobacillus		85.06	0
MAGs_co_787	131	2356393	29295	1913	159	0	37	1	97.87	Yes	Bacteria	Bacteroidota	Bacteroidia	Bacteroidales	Rikenellaceae	Alistipes	Alistipes sp900546065	94.56	1.442
MAGs_co_788	359	3728586	17485	3525	125	1	57	1	N/A	Yes	Bacteria	Actinobacteriota	Actinomycetia	Mycobacteriales	Mycobacteriaceae	Dietzia		91.27	0.833
MAGs_co_789	126	1377310	30252	1267	55	2	41	1	96.14	Yes	Bacteria	Firmicutes	Bacilli	Lactobacillales	Lactobacillaceae	Ligilactobacillus	Ligilactobacillus aviarius	94.28	2.169
MAGs_co_790	467	1809502	5364	1707	72	0	26	0	98.47	Yes	Bacteria	Firmicutes A	Clostridia	Oscillospirales	Ruminococcaceae	Ruthenibacterium	Ruthenibacterium sp002315015	87.75	3.139
MAGs_co_791	54	2063545	80295	1700	101	0	52	1	97.01	No	Bacteria	Actinobacteriota	Actinomycetia	Actinomycetales	Bifidobacteriaceae	Bifidobacterium	Bifidobacterium gallinarum	97.87	0.189
MAGs_co_792	44	2547825	150693	2318	74	3	53	1	N/A	No	Bacteria	Actinobacteriota	Actinomycetia	Actinomycetales	Micrococcaceae	Rothia		99.33	0
MAGs_co_793	367	3234525	12040	2788	162	0	37	0	N/A	Yes	Bacteria	Firmicutes A	Clostridia	Lachnospirales	Lachnospiraceae	UBA7096		93.44	1.677
MAGs_co_794	320	4006222	19339	3388	72	1	51	0	98.79	No	Bacteria	Desulfobacterota	Desulfovibrionia	Desulfovibrionales	Desulfovibrionaceae	Bilophila	Bilophila wadsworthia	99.38	0
MAGs_co_795	388	2894304	14398	2002	80	1	29	0	N/A	Yes	Bacteria	Proteobacteria	Gammaproteobacteria	Enterobacterales	Succinivibrionaceae	Anaerobiospirillum		85.6	2.773
MAGs_co_796	327	2414673	10907	2043	126	0	27	1	N/A	Yes	Bacteria	Firmicutes A	Clostridia	Lachnospirales	Lachnospiraceae	Mediterraneibacter		92.62	3.255
MAGs_co_797	380	2023271	10175	1872	41	1	30	0	N/A	No	Bacteria	Firmicutes A	Clostridia	Lachnospirales	Anaerotignaceae	UMGS1670		89.72	0.559
MAGs_co_798	58	2565707	111352	2479	41	1	43	1	97.42	Yes	Bacteria	Firmicutes B	Peptococcia	Peptococcales	Peptococcaceae	UMGS1590	UMGS1590 sp900552455	81.16	1.53
MAGs_co_799	261	1807107	12122	1632	50	1	48	1	96.92	Yes	Bacteria	Actinobacteriota	Coriobacteriia	Coriobacteriales	Atopobiaceae	Olsenella E	Olsenella E sp002160255	81.24	3.629
MAGs_co_800	62	1917506	84357	1696	102	1	35	1	N/A	No	Bacteria	Firmicutes A	Clostridia	Oscillospirales	Acutalibacteraceae	CAG-180		97.98	0
MAGs_co_801	150	1483005	18553	1284	45	5	30	0	97.98	Yes	Bacteria	Firmicutes A	Clostridia A	Christensenellales	CAG-314	CAG-1435	CAG-1435 sp000433775	92.47	0
MAGs_co_802	65	1618189	56158	1524	42	0	36	1	N/A	Yes	Bacteria	Campylobacterota	Campylobacteria	Campylobacterales	Helicobacteraceae	Helicobacter G		96.3	0.088
MAGs_co_803	201	2657510	16118	2424	73	0	46	1	98.47	No	Bacteria	Firmicutes A	Clostridia	Lachnospirales	Lachnospiraceae	Anaerobutyricum	Anaerobutyricum sp900016875	88.14	1.342
MAGs_co_804	378	1913698	6612	1813	62	0	36	1	N/A	Yes	Bacteria	Firmicutes A	Clostridia	Lachnospirales	Lachnospiraceae	Dorea		81.82	5.194
MAGs_co_805	205	3084466	23197	2434	162	6	43	1	99.13	No	Bacteria	Bacteroidota	Bacteroidia	Bacteroidales	Barnesiellaceae	Barnesiella	Barnesiella intestinihominis	97.27	0.839
MAGs_co_806	39	2041252	178676	1622	90	0	52	1	97.13	Yes	Bacteria	Actinobacteriota	Actinomycetia	Actinomycetales	Bifidobacteriaceae	Bifidobacterium	Bifidobacterium gallinarum	98.63	0.126
MAGs_co_807	472	1713006	4797	1750	54	1	28	1	N/A	Yes	Bacteria	Proteobacteria	Gammaproteobacteria	Burkholderiales	Burkholderiaceae	Oxalobacter		85.89	1.87
MAGs_co_808	101	3077327	88232	2604	135	4	66	0	N/A	Yes	Bacteria	Bacteroidota	Bacteroidia	Bacteroidales	Tannerellaceae	Parabacteroides		98.14	1.538
MAGs_co_809	218	2561993	15838	2323	70	0	41	1	N/A	Yes	Bacteria	Firmicutes A	Clostridia	Lachnospirales	Lachnospiraceae	Enterocloster		85.86	0
MAGs_co_810	234	2350362	15267	1973	114	3	40	0	97.47	Yes	Bacteria	Bacteroidota	Bacteroidia	Bacteroidales	Muribaculaceae	CAG-279	CAG-279 sp900550025	90.62	3.534
MAGs_co_811	116	1195891	17835	1236	31	0	27	1	N/A	Yes	Bacteria	Firmicutes	Bacilli	RF39	CAG-611	CAG-451		87.07	3.691
MAGs_co_812	21	1466157	90002	1409	56	3	35	1	95.97	No	Bacteria	Firmicutes	Bacilli	Lactobacillales	Lactobacillaceae	Ligilactobacillus	Ligilactobacillus aviarius	98.02	1.047
MAGs_co_813	510	2367645	5878	2373	48	1	25	0	97.14	Yes	Bacteria	Firmicutes A	Clostridia	Oscillospirales	Oscillospiraceae	Oscillibacter	Oscillibacter sp900556925	83.92	5.984
MAGs_co_814	580	3443526	8984	2354	93	5	41	1	N/A	Yes	Bacteria	Proteobacteria	Gammaproteobacteria	Enterobacterales	Succinivibrionaceae	Anaerobiospirillum		93.33	2.058
MAGs_co_815	30	2801253	275994	2564	74	3	54	1	N/A	No	Bacteria	Actinobacteriota	Actinomycetia	Mycobacteriales	Mycobacteriaceae	Corynebacterium		98.87	0.45
MAGs_co_816	340	1966298	8124	1800	89	3	37	0	N/A	Yes	Bacteria	Firmicutes A	Clostridia	Oscillospirales	Acutalibacteraceae	CAG-180		90.48	4.311
MAGs_co_817	379	1750822	5787	1573	76	0	51	1	97.29	Yes	Bacteria	Actinobacteriota	Actinomycetia	Actinomycetales	Bifidobacteriaceae	Bifidobacterium	Bifidobacterium gallinarum	89.7	5.22
MAGs_co_818	247	3279924	17673	2795	67	1	46	1	N/A	No	Bacteria	Desulfobacterota	Desulfovibrionia	Desulfovibrionales	Desulfovibrionaceae	Bilophila		96.19	5.029
MAGs_co_819	327	1694778	7979	1554	80	1	16	0	N/A	Yes	Bacteria	Firmicutes A	Clostridia A	Christensenellales	Borkfalkiaceae	UBA11940		85.49	1.68
MAGs_co_820	93	2412220	35696	1881	152	0	33	1	N/A	Yes	Bacteria	Bacteroidota	Bacteroidia	Bacteroidales	UBA932	RC9		85.55	0.952
MAGs_co_821	72	2494109	54094	2365	93	4	52	1	97.55	Yes	Bacteria	Firmicutes C	Negativicutes	Selenomonadales	Selenomonadaceae	Megamonas	Megamonas funiformis	99.36	1.898
MAGs_co_822	284	2288152	24221	1823	92	1	39	1	N/A	Yes	Bacteria	Verrucomicrobiota	Kiritimatiellae	RFP12	W1P29-020	W1P29-020		85.52	2.364
MAGs_co_823	383	2587496	10695	2467	120	1	39	1	99.2	No	Bacteria	Firmicutes A	Clostridia	Clostridiales	Savagellaceae	Savagella	Savagella sp001655775	97.11	1.923
MAGs_co_824	275	2297330	19298	2117	85	3	24	1	N/A	Yes	Bacteria	Firmicutes A	Clostridia	Peptostreptococcales	Peptostreptococcaceae	Romboutsia		94.36	1.826
MAGs_co_825	220	1668469	9784	1562	33	0	32	0	N/A	Yes	Bacteria	Firmicutes A	Clostridia	Lachnospirales	Lachnospiraceae			88.28	1.898
MAGs_co_826	429	6466275	62958	6262	218	1	77	1	97.51	Yes	Bacteria	Proteobacteria	Gammaproteobacteria	Enterobacterales	Enterobacteriaceae	Escherichia	Escherichia flexneri	98.52	3.683
MAGs_co_827	227	2156552	12204	2077	88	2	25	1	N/A	Yes	Bacteria	Firmicutes A	Clostridia	Oscillospirales	Acutalibacteraceae	Acutalibacter		82.41	1.342
MAGs_co_828	120	2846463	32110	2379	60	0	54	1	N/A	Yes	Bacteria	Desulfobacterota	Desulfovibrionia	Desulfovibrionales	Desulfovibrionaceae	Desulfovibrio		97.04	0.591
MAGs_co_829	368	1787649	5811	1771	52	0	23	1	97.95	Yes	Bacteria	Firmicutes	Bacilli	Erysipelotrichales	Erysipelotrichaceae	Traorella	Traorella massiliensis	83	8.018
MAGs_co_830	732	2414436	3932	2400	51	0	29	1	98.1	Yes	Bacteria	Firmicutes A	Clostridia	Lachnospirales	Anaerotignaceae	Anaerotignum	Anaerotignum lactatifermentans	87.8	9.06
MAGs_co_831	133	2070060	31694	1814	47	2	47	1	N/A	Yes	Bacteria	Spirochaetota	Spirochaetia	Treponematales	Treponemataceae	Treponema F		92.99	0.699
MAGs_co_832	123	2277956	44995	1901	88	2	32	1	99.06	No	Bacteria	Bacteroidota	Bacteroidia	Bacteroidales	Rikenellaceae	Alistipes	Alistipes sp900021155	90.02	5.256
MAGs_co_833	344	1845292	6705	1725	54	0	35	0	99.15	No	Bacteria	Firmicutes A	Clostridia	Oscillospirales	Oscillospiraceae	UBA5446	UBA5446 sp900544295	83.66	2.46
MAGs_co_834	105	1550761	22565	1475	60	3	23	1	97.81	Yes	Bacteria	Firmicutes	Bacilli	Lactobacillales	Lactobacillaceae	Ligilactobacillus	Ligilactobacillus salivarius	97.33	1.047
MAGs_co_835	235	1511569	7252	1396	77	1	19	0	97.84	Yes	Bacteria	Firmicutes A	Clostridia	Oscillospirales	Acutalibacteraceae	CAG-180	CAG-180 sp002314305	80.18	2.908
MAGs_co_836	905	3814416	5661	3219	231	1	29	0	97.38	Yes	Bacteria	Bacteroidota	Bacteroidia	Bacteroidales	Tannerellaceae	Parabacteroides	Parabacteroides distasonis	85.43	0.384
MAGs_co_837	52	1748822	103503	1843	40	0	35	1	97.58	No	Bacteria	Campylobacterota	Campylobacteria	Campylobacterales	Campylobacteraceae	Campylobacter D	Campylobacter D jejuni	99.56	0.114
MAGs_co_838	594	2059410	5684	1903	51	1	23	1	97.92	Yes	Bacteria	Firmicutes A	Clostridia	Oscillospirales	Ruminococcaceae	Negativibacillus	Negativibacillus sp900547455	92.34	4.026
MAGs_co_839	405	2602908	8059	2299	102	0	35	1	N/A	Yes	Bacteria	Firmicutes A	Clostridia	Lachnospirales	Lachnospiraceae	Mediterraneibacter		87.97	6.14
MAGs_co_840	317	2352312	17960	2038	127	0	39	1	N/A	Yes	Bacteria	Firmicutes A	Clostridia	Oscillospirales	Ruminococcaceae	Gemmiger		95.14	3.011
MAGs_co_841	536	1516506	3510	1504	50	0	32	0	N/A	Yes	Bacteria	Cyanobacteria	Vampirovibrionia	Gastranaerophilales	Gastranaerophilaceae			79.55	3.418
MAGs_co_842	113	2398055	35685	2098	83	0	41	1	N/A	Yes	Bacteria	Firmicutes A	Clostridia	Lachnospirales	Lachnospiraceae	OF09-33XD		96.28	7.594
MAGs_co_843	266	1865619	11493	1775	69	1	36	1	N/A	Yes	Bacteria	Spirochaetota	Spirochaetia	Sphaerochaetales	Sphaerochaetaceae	Spiro-01		85.6	3.615
MAGs_co_844	180	1451673	10078	1388	45	1	28	1	95.6	Yes	Bacteria	Firmicutes	Bacilli	Lactobacillales	Lactobacillaceae	Limosilactobacillus	Limosilactobacillus reuteri	84.95	0.271
MAGs_co_845	140	2089347	23197	1732	108	0	37	1	N/A	Yes	Bacteria	Bacteroidota	Bacteroidia	Bacteroidales	Bacteroidaceae	Bacteroides E		81.42	2.48
MAGs_co_846	63	2070854	53833	2090	79	2	45	2	N/A	Yes	Bacteria	Firmicutes A	Clostridia	TANB77	CAG-508	CAG-354		81.36	2.796
MAGs_co_847	185	1458461	11657	1293	69	1	25	1	N/A	Yes	Bacteria	Firmicutes A	Clostridia A	Christensenellales	UBA3700			88.92	1.342
MAGs_co_848	128	1616984	24819	1588	51	0	33	1	98.09	Yes	Bacteria	Campylobacterota	Campylobacteria	Campylobacterales	Helicobacteraceae	Helicobacter D	Helicobacter D pullorum	99.11	0.03
MAGs_co_849	343	2430634	10156	1992	88	1	46	1	98.71	Yes	Bacteria	Verrucomicrobiota	Verrucomicrobiae	Verrucomicrobiales	Akkermansiaceae	Akkermansia	Akkermansia sp900548895	88.73	2.07
MAGs_co_850	154	2315015	19541	2237	70	0	36	0	N/A	Yes	Bacteria	Firmicutes A	Clostridia	Lachnospirales	Lachnospiraceae	Anaerostipes		89.5	6.04
MAGs_co_851	95	2914263	46646	2383	183	1	57	1	N/A	Yes	Bacteria	Bacteroidota	Bacteroidia	Bacteroidales	Tannerellaceae	Parabacteroides		93.91	1.346
MAGs_co_852	449	2891618	9336	2481	111	0	46	1	97.97	Yes	Bacteria	Firmicutes A	Clostridia	Lachnospirales	Lachnospiraceae	Mediterraneibacter	Mediterraneibacter sp002161355	94.74	3.157
MAGs_co_853	356	2346707	9083	2122	42	3	42	1	98.37	Yes	Bacteria	Firmicutes A	Clostridia A	Christensenellales	CAG-138	UBA5394	UBA5394 sp003150565	98.11	2.849
MAGs_co_854	48	1705877	51783	1600	51	3	37	1	N/A	Yes	Bacteria	Firmicutes	Bacilli	Lactobacillales	Lactobacillaceae	Limosilactobacillus		94.97	2.626
MAGs_co_855	212	3178702	42205	2656	170	5	69	0	98.86	Yes	Bacteria	Bacteroidota	Bacteroidia	Bacteroidales	Bacteroidaceae	Phocaeicola	Phocaeicola barnesiae	97.35	0.883
MAGs_co_856	168	2904701	79940	2772	114	3	23	1	N/A	Yes	Bacteria	Firmicutes	Bacilli	Lactobacillales	Lactobacillaceae	Companilactobacillus		91.84	3.612
MAGs_co_857	361	1466244	4981	1366	60	0	28	0	N/A	Yes	Bacteria	Firmicutes A	Clostridia A	Christensenellales	Borkfalkiaceae	UBA11940		84.04	1.209
MAGs_co_858	670	2745037	4931	2420	85	0	28	1	N/A	Yes	Bacteria	Firmicutes A	Clostridia	Lachnospirales	Lachnospiraceae	Enterocloster		83.98	5.485
MAGs_co_859	134	1769959	23966	1646	32	0	31	1	99.39	No	Bacteria	Proteobacteria	Gammaproteobacteria	Burkholderiales	Burkholderiaceae	Parasutterella	Parasutterella sp000980495	90.82	0
MAGs_co_860	305	2758670	15324	2255	152	2	53	1	98.14	Yes	Bacteria	Bacteroidota	Bacteroidia	Bacteroidales	Bacteroidaceae	Prevotella	Prevotella sp000431975	93.97	2.413
MAGs_co_861	148	1681406	14020	1546	50	0	33	1	98.72	Yes	Bacteria	Firmicutes A	Clostridia A	Christensenellales	CAG-138	UMGS1241	UMGS1241 sp900549955	89.35	1.832
MAGs_co_862	206	1725546	16092	1592	79	0	20	1	N/A	No	Bacteria	Firmicutes A	Clostridia	Oscillospirales	Acutalibacteraceae	CAG-180		91.94	0
MAGs_co_863	808	2177048	3132	2195	132	0	33	1	98.18	Yes	Bacteria	Firmicutes A	Clostridia	Oscillospirales	Acutalibacteraceae	Acutalibacter	Acutalibacter sp000435395	87.24	6.553
MAGs_co_864	128	2579141	30797	2261	136	0	39	0	N/A	No	Bacteria	Firmicutes A	Clostridia	Oscillospirales	Ruminococcaceae	Gemmiger		90.37	3.174
MAGs_co_865	543	2381096	5110	2036	43	0	39	1	N/A	Yes	Bacteria	Desulfobacterota	Desulfovibrionia	Desulfovibrionales	Desulfovibrionaceae	Desulfovibrio		85.67	3.687
MAGs_co_866	78	1210384	20607	1230	27	2	35	1	N/A	No	Bacteria	Firmicutes	Bacilli	RF39	CAG-822	CAG-822		91.57	2.808
MAGs_co_867	155	2107658	17149	2024	45	0	32	0	97.69	No	Bacteria	Firmicutes A	Clostridia	Oscillospirales	Oscillospiraceae	Oscillibacter	Oscillibacter sp900556925	85.84	5.369
MAGs_co_868	350	3237791	20841	2890	61	1	50	1	96.73	Yes	Bacteria	Actinobacteriota	Actinomycetia	Actinomycetales	Brevibacteriaceae	Brevibacterium	Brevibacterium epidermidis	90.42	3.536
MAGs_co_869	312	3207881	13066	2867	95	0	57	0	98.34	Yes	Bacteria	Firmicutes A	Clostridia	Lachnospirales	Lachnospiraceae	Enterocloster	Enterocloster sp900547035	90.13	8.353
MAGs_co_870	236	2686374	14673	2345	118	0	28	1	N/A	Yes	Bacteria	Firmicutes A	Clostridia	Lachnospirales	Lachnospiraceae	Blautia A		80.58	1.853
MAGs_co_871	197	2712416	21186	2365	111	0	33	1	N/A	No	Bacteria	Firmicutes A	Clostridia	Lachnospirales	Lachnospiraceae			93.81	0.632
MAGs_co_872	335	1705344	8470	1493	73	1	21	0	97.41	Yes	Bacteria	Firmicutes	Bacilli	Lactobacillales	Aerococcaceae	Aerococcus	Aerococcus urinaeequi	82.54	3.393
MAGs_co_873	238	2099138	16986	1799	90	0	30	1	N/A	Yes	Bacteria	Firmicutes A	Clostridia	Lachnospirales	Lachnospiraceae	Mediterraneibacter		88.28	1.461
MAGs_co_874	38	1843311	65367	1631	71	1	33	1	N/A	No	Bacteria	Firmicutes A	Clostridia A	Christensenellales	Borkfalkiaceae	Borkfalkia		92.33	0.832
MAGs_co_875	346	1726336	7996	1590	80	2	34	0	N/A	Yes	Bacteria	Firmicutes A	Clostridia	Oscillospirales	Acutalibacteraceae	UBA737		86.77	2.371
MAGs_co_876	278	1316890	5804	1113	42	0	26	0	N/A	Yes	Bacteria	Firmicutes A	Clostridia A	Christensenellales	CAG-917	UMGS1688		82.8	3.914
MAGs_co_877	56	1770326	40537	1554	76	1	29	1	N/A	No	Bacteria	Firmicutes A	Clostridia A	Christensenellales	Borkfalkiaceae	Borkfalkia		88.3	0.146
MAGs_co_878	624	3079625	5589	2783	80	2	40	1	97.21	Yes	Bacteria	Proteobacteria	Gammaproteobacteria	Pseudomonadales	Moraxellaceae	Acinetobacter	Acinetobacter pittii	87.82	4.6
MAGs_co_879	660	2600481	5501	2572	34	2	12	1	N/A	Yes	Bacteria	Firmicutes	Bacilli	Bacillales	Planococcaceae			90.53	6.742
MAGs_co_880	260	1347443	6701	1232	56	0	20	1	96.92	Yes	Bacteria	Firmicutes	Bacilli	Lactobacillales	Lactobacillaceae	Ligilactobacillus	Ligilactobacillus aviarius	92.43	5.493
MAGs_co_881	103	1891619	23336	1781	73	0	27	1	99.27	No	Bacteria	Firmicutes A	Clostridia	Lachnospirales	Lachnospiraceae	Sellimonas	Sellimonas sp002159995	83.65	2.056
MAGs_co_882	112	1589501	20162	1521	48	2	26	1	99.1	No	Bacteria	Firmicutes	Bacilli	Lactobacillales	Lactobacillaceae	Limosilactobacillus	Limosilactobacillus vaginalis	95.28	1.615
MAGs_co_883	528	2389816	5622	2300	101	3	30	0	N/A	Yes	Bacteria	Firmicutes A	Clostridia	Oscillospirales	Acutalibacteraceae	Acutalibacter		81.33	5.94
MAGs_co_884	324	2319555	9237	2081	88	0	17	0	N/A	Yes	Bacteria	Firmicutes A	Clostridia	Lachnospirales	Lachnospiraceae	OF09-33XD		82.59	4.588
MAGs_co_885	234	1692846	18506	1592	52	2	44	1	97.83	Yes	Bacteria	Firmicutes	Bacilli	Lactobacillales	Lactobacillaceae	Limosilactobacillus	Limosilactobacillus ingluviei	94.71	3.816
MAGs_co_886	117	2317582	43416	2160	75	3	61	1	97.4	Yes	Bacteria	Actinobacteriota	Actinomycetia	Mycobacteriales	Mycobacteriaceae	Corynebacterium	Corynebacterium stationis	96.5	0.195
MAGs_co_887	273	2052703	10423	1900	53	1	38	1	97.6	Yes	Bacteria	Firmicutes C	Negativicutes	Veillonellales	Megasphaeraceae	Megasphaera	Megasphaera stantonii	93.09	1.85
MAGs_co_888	86	1845848	48283	1448	64	3	41	0	N/A	Yes	Bacteria	Firmicutes A	Clostridia A	Christensenellales	DTU072			92.71	0.806
MAGs_co_889	148	1626721	16090	1543	55	1	29	1	99.18	No	Bacteria	Firmicutes	Bacilli	Lactobacillales	Lactobacillaceae	Limosilactobacillus	Limosilactobacillus vaginalis	93.68	0.815
MAGs_co_890	292	2669794	11436	2374	146	2	52	0	97.81	Yes	Bacteria	Firmicutes A	Clostridia	Oscillospirales	Ruminococcaceae	Faecalibacterium	Faecalibacterium sp002160895	90.04	7.653
MAGs_co_891	119	2462148	36011	2160	80	0	43	1	N/A	No	Bacteria	Firmicutes A	Clostridia A	Christensenellales	CAG-74	SFFH01		98.18	0.268
MAGs_co_892	145	1480159	16127	1500	30	3	23	1	N/A	Yes	Bacteria	Firmicutes	Bacilli	Staphylococcales	Salinicoccaceae	Nosocomiicoccus		91.43	1.158
MAGs_co_893	296	1253571	5162	1207	36	0	30	0	98.55	Yes	Bacteria	Firmicutes	Bacilli	Erysipelotrichales	Erysipelotrichaceae	Faecalitalea	Faecalitalea cylindroides	80.48	2.83
MAGs_co_894	134	1573833	26722	1562	67	2	22	1	98.13	Yes	Bacteria	Firmicutes	Bacilli	Lactobacillales	Lactobacillaceae	Lactobacillus	Lactobacillus gallinarum	84.4	1.357
MAGs_co_895	73	1782754	42946	1781	65	1	34	0	N/A	Yes	Bacteria	Cyanobacteria	Vampirovibrionia	Gastranaerophilales				93.16	4.558
MAGs_co_896	176	2014847	14431	1865	58	0	34	1	N/A	Yes	Bacteria	Firmicutes A	Clostridia	Lachnospirales	Lachnospiraceae	OF09-33XD		92.83	2.762
MAGs_co_897	427	2304089	6168	2004	110	1	25	0	N/A	Yes	Bacteria	Firmicutes A	Clostridia	Oscillospirales	Acutalibacteraceae			82.47	1.342
MAGs_co_898	63	1942780	151565	1698	70	1	47	1	N/A	Yes	Bacteria	Spirochaetota	Spirochaetia					100	0
MAGs_co_899	55	2843603	73964	2637	124	0	40	1	N/A	No	Bacteria	Firmicutes A	Clostridia	Lachnospirales	Lachnospiraceae	Mediterraneibacter		89.85	2.046
MAGs_co_900	256	3070860	15172	2632	160	0	37	0	N/A	Yes	Bacteria	Firmicutes A	Clostridia	Lachnospirales	Lachnospiraceae	GCA-900066135		92.4	5.063
MAGs_co_901	181	2632866	19782	2406	115	0	50	1	N/A	No	Bacteria	Firmicutes A	Clostridia	Lachnospirales	Lachnospiraceae	Mediterraneibacter		88.45	7.407
MAGs_co_902	278	1709243	8341	1607	102	0	40	0	99.32	No	Bacteria	Firmicutes A	Clostridia	Clostridiales	Savagellaceae	Savagella	Savagella sp001655775	92.62	3.365
MAGs_co_903	399	2358640	7395	1944	121	0	31	0	97.69	Yes	Bacteria	Bacteroidota	Bacteroidia	Bacteroidales	Rikenellaceae	Rikenella	Rikenella microfusus	84.57	1.382
MAGs_co_904	623	2022251	3958	1790	126	1	40	1	97.46	Yes	Bacteria	Bacteroidota	Bacteroidia	Bacteroidales	Bacteroidaceae	Prevotella	Prevotella sp000435635	90.82	5.994
MAGs_co_905	74	2704303	130854	2399	94	2	58	1	97.37	Yes	Bacteria	Firmicutes	Bacilli	Lactobacillales	Lactobacillaceae	Levilactobacillus	Levilactobacillus spicheri	98.37	1.632
MAGs_co_906	592	2203045	5702	2227	60	2	44	1	N/A	Yes	Bacteria	Actinobacteriota	Actinomycetia	Mycobacteriales	Mycobacteriaceae	Corynebacterium		91.4	3.046
MAGs_co_907	319	2227577	9808	2005	39	4	43	0	98.22	Yes	Bacteria	Desulfobacterota	Desulfovibrionia	Desulfovibrionales	Desulfovibrionaceae	Desulfovibrio	Desulfovibrio sp002159665	90.04	0
MAGs_co_908	79	1607578	108699	1398	43	2	46	0	N/A	Yes	Bacteria	Firmicutes A	Clostridia A	Christensenellales	CAG-917	UMGS1688		89.91	0.776
MAGs_co_909	250	2491035	19205	2277	46	2	44	1	97.94	Yes	Bacteria	Proteobacteria	Gammaproteobacteria	Pseudomonadales	Moraxellaceae	Acinetobacter	Acinetobacter lwoffii B	94.38	1.161
MAGs_co_910	427	5059134	25559	4876	175	2	55	1	97.62	Yes	Bacteria	Proteobacteria	Gammaproteobacteria	Enterobacterales	Enterobacteriaceae	Escherichia	Escherichia flexneri	92.81	1.097
MAGs_co_911	120	2138339	28911	1845	73	2	41	1	98.17	Yes	Bacteria	Bacteroidota	Bacteroidia	Bacteroidales	Muribaculaceae	CAG-279	CAG-279 sp900541555	97.14	0.839
MAGs_co_912	626	3200730	6207	2858	132	0	33	1	N/A	Yes	Bacteria	Firmicutes A	Clostridia	Lachnospirales	Lachnospiraceae	UBA7096		81.27	5.121
MAGs_co_913	286	3619994	22363	3123	154	3	77	2	N/A	Yes	Bacteria	Bacteroidota	Bacteroidia	Bacteroidales	Bacteroidaceae	Bacteroides		95.67	4.209
MAGs_co_914	505	3277352	9284	2994	158	1	41	0	97.18	Yes	Bacteria	Actinobacteriota	Actinomycetia	Actinomycetales	Dermabacteraceae	Brachybacterium	Brachybacterium massiliense	89.42	3.177
MAGs_co_915	539	2093641	4803	1969	45	1	42	1	97.95	Yes	Bacteria	Firmicutes A	Clostridia	Oscillospirales	Ruminococcaceae	Negativibacillus	Negativibacillus sp900547455	89.54	3.264
MAGs_co_916	368	1988149	6786	1739	70	2	30	0	N/A	Yes	Bacteria	Firmicutes A	Clostridia A	Christensenellales	CAG-74	UMGS1603		80.29	2.688
MAGs_co_917	206	2173696	22619	1820	66	1	33	1	99.35	No	Bacteria	Bacteroidota	Bacteroidia	Bacteroidales	Rikenellaceae	Alistipes	Alistipes sp900021155	89.1	2.11
MAGs_co_918	114	2539848	37459	2305	59	1	32	1	N/A	Yes	Bacteria	Deferribacterota	Deferribacteres	Deferribacterales	Mucispirillaceae	Mucispirillum		96.28	3.448
MAGs_co_919	647	1604773	2852	1537	76	2	22	0	N/A	Yes	Bacteria	Firmicutes A	Clostridia	Oscillospirales	Acutalibacteraceae	CAG-180		84.88	2.091
MAGs_co_920	696	2163928	4651	1908	109	1	23	1	N/A	Yes	Bacteria	Firmicutes A	Clostridia	Oscillospirales	Ruminococcaceae	UBA1448		87.5	4.474
MAGs_co_921	35	1926895	1210109	1572	87	0	47	1	N/A	Yes	Bacteria	Verrucomicrobiota	Verrucomicrobiae	Opitutales	UBA953	W0P29-029		93.24	0.675
MAGs_co_922	967	3451966	4087	3494	105	0	36	3	N/A	Yes	Bacteria	Proteobacteria	Gammaproteobacteria	Burkholderiales	Rhodocyclaceae	Azonexus		81.84	4.383
MAGs_co_923	413	3445748	10633	3030	184	2	57	0	99.07	No	Bacteria	Actinobacteriota	Actinomycetia	Actinomycetales	Dermabacteraceae	Brachybacterium	Brachybacterium faecium	87.57	1.754
MAGs_co_924	117	2204754	25253	2151	89	0	23	1	97.09	No	Bacteria	Firmicutes	Bacilli	Lactobacillales	Enterococcaceae	Enterococcus E	Enterococcus E cecorum	95.52	0.331
MAGs_co_925	543	3221555	9137	2707	65	0	31	1	98.98	Yes	Bacteria	Desulfobacterota	Desulfovibrionia	Desulfovibrionales	Desulfovibrionaceae	Bilophila	Bilophila wadsworthia	89.04	1.512
MAGs_co_926	101	2274313	33661	1701	91	0	46	1	N/A	Yes	Bacteria	Verrucomicrobiota	Kiritimatiellae	RFP12	W1P29-020	W1P29-020		91.21	0.705
MAGs_co_927	802	2216385	3247	2178	125	1	34	0	98.25	Yes	Bacteria	Firmicutes A	Clostridia	Oscillospirales	Acutalibacteraceae	Acutalibacter	Acutalibacter sp000435395	89.28	5.72
MAGs_co_928	82	1849702	57578	1807	62	3	44	0	98.93	No	Bacteria	Proteobacteria	Alphaproteobacteria	RF32	CAG-239	CAG-495	CAG-495 sp001917125	95.69	0
MAGs_co_929	50	1572240	84361	1491	45	0	35	1	N/A	Yes	Bacteria	Campylobacterota	Campylobacteria	Campylobacterales	Helicobacteraceae	Helicobacter G		96.65	0.088
MAGs_co_930	61	1970544	63586	1952	66	3	32	1	N/A	No	Bacteria	Cyanobacteria	Vampirovibrionia	Gastranaerophilales				91.45	1.424
MAGs_co_931	85	2996470	62735	2888	61	1	47	0	98.53	No	Bacteria	Firmicutes A	Clostridia	Oscillospirales	Oscillospiraceae	Flavonifractor	Flavonifractor plautii	98.32	1.497
MAGs_co_932	198	1569299	9711	1377	68	0	32	1	N/A	Yes	Bacteria	Bacteroidota	Bacteroidia	Bacteroidales	Paludibacteraceae	RUG163		86.55	2.526
MAGs_co_933	770	1917781	2882	1931	109	1	25	0	97.93	Yes	Bacteria	Firmicutes A	Clostridia	Oscillospirales	Acutalibacteraceae	Acutalibacter	Acutalibacter sp000435395	80.55	4.25
MAGs_co_934	141	4617049	78705	3742	335	1	59	0	98.18	Yes	Bacteria	Bacteroidota	Bacteroidia	Bacteroidales	Bacteroidaceae	Bacteroides	Bacteroides uniformis	95.63	4.584
MAGs_co_935	235	2315538	25440	2017	42	1	46	1	98.33	Yes	Bacteria	Desulfobacterota	Desulfovibrionia	Desulfovibrionales	Desulfovibrionaceae	Desulfovibrio	Desulfovibrio sp002159665	92.18	1.873
MAGs_co_936	358	2521575	9342	2246	74	0	34	0	N/A	Yes	Bacteria	Firmicutes A	Clostridia	Lachnospirales	Lachnospiraceae	Enterocloster		81.41	1.449
MAGs_co_937	501	1738672	4748	1732	57	1	30	1	N/A	Yes	Bacteria	Cyanobacteria	Vampirovibrionia	Gastranaerophilales				81.61	4.125
MAGs_co_938	159	2464349	31321	2249	57	1	32	1	N/A	Yes	Bacteria	Deferribacterota	Deferribacteres	Deferribacterales	Mucispirillaceae	Mucispirillum		98.2	3.448
MAGs_co_939	160	3250890	60382	2897	94	0	41	1	N/A	Yes	Bacteria	Firmicutes A	Clostridia	Lachnospirales	Lachnospiraceae	Enterocloster		96.41	0.883
MAGs_co_940	182	2515527	17927	2279	65	0	32	1	98.68	No	Bacteria	Firmicutes A	Clostridia	Lachnospirales	Lachnospiraceae	GCA-900066575	GCA-900066575 sp002160765	90.95	1.424
MAGs_co_941	412	3279437	10288	2786	236	0	29	1	98.11	Yes	Bacteria	Firmicutes A	Clostridia	Lachnospirales	Lachnospiraceae	Eisenbergiella	Eisenbergiella sp900544445	89.46	2.203
MAGs_co_942	344	2011045	6970	1582	46	1	31	1	N/A	Yes	Bacteria	Bacteroidota	Bacteroidia	Bacteroidales	P3			83.67	0.537
MAGs_co_943	629	1800984	2993	1770	38	0	23	0	96.71	Yes	Bacteria	Synergistota	Synergistia	Synergistales	Synergistaceae	An23	An23 sp900544635	82.2	3.728
MAGs_co_944	32	3073213	131160	2587	71	1	47	1	99.25	No	Bacteria	Desulfobacterota	Desulfovibrionia	Desulfovibrionales	Desulfovibrionaceae	Mailhella	Mailhella sp900541395	98.52	0.197
MAGs_co_945	231	1727821	10538	1665	57	2	20	1	95.81	Yes	Bacteria	Firmicutes	Bacilli	Lactobacillales	Lactobacillaceae	Limosilactobacillus	Limosilactobacillus reuteri	80.6	1.358
MAGs_co_946	180	2261555	18453	1877	137	3	62	0	99.35	No	Bacteria	Bacteroidota	Bacteroidia	Bacteroidales	Bacteroidaceae	Phocaeicola	Phocaeicola barnesiae	82.73	0.932
MAGs_co_947	273	1997535	9767	1669	144	1	32	1	N/A	Yes	Bacteria	Bacteroidota	Bacteroidia	Bacteroidales	Rikenellaceae	Alistipes		81.47	7.478
MAGs_co_948	348	2356120	8110	2129	94	2	16	1	96.18	Yes	Bacteria	Firmicutes	Bacilli	Lactobacillales	Lactobacillaceae	Lactiplantibacillus	Lactiplantibacillus plantarum	87.96	7.664
MAGs_co_949	393	1974405	6097	1827	47	1	20	0	98.05	Yes	Bacteria	Firmicutes A	Clostridia	Oscillospirales	Ruminococcaceae	Negativibacillus	Negativibacillus sp900547455	88.84	2.013
MAGs_co_950	60	2154209	67079	1811	59	1	37	1	N/A	Yes	Bacteria	Bacteroidota	Bacteroidia	Bacteroidales	UBA932	UBA3382		96.9	1.19
MAGs_co_951	32	1642473	100659	1645	53	0	35	1	98.26	Yes	Bacteria	Campylobacterota	Campylobacteria	Campylobacterales	Helicobacteraceae	Helicobacter F	Helicobacter F sp002287135	98.7	0.117
MAGs_co_952	397	1873889	5690	1606	60	0	36	1	N/A	Yes	Bacteria	Firmicutes A	Clostridia	Oscillospirales	Oscillospiraceae			83.39	6.314
MAGs_co_953	692	1753143	3542	1562	46	0	11	1	97.92	Yes	Bacteria	Firmicutes A	Clostridia	Oscillospirales	Ruminococcaceae	Negativibacillus	Negativibacillus sp900547455	81.92	5
MAGs_co_954	656	2613790	4895	2048	160	1	28	1	N/A	Yes	Bacteria	Bacteroidota	Bacteroidia	Bacteroidales	Paludibacteraceae			83.8	1.075
MAGs_co_955	179	4393108	35980	4002	159	4	59	0	N/A	Yes	Bacteria	Proteobacteria	Gammaproteobacteria	Enterobacterales	Enterobacteriaceae	Kosakonia		93.54	4.332
MAGs_co_956	108	1920117	25591	1643	123	1	51	0	N/A	Yes	Bacteria	Bacteroidota	Bacteroidia	Bacteroidales	Bacteroidaceae	Phocaeicola		83.37	0.332
MAGs_co_957	99	2539940	37537	2418	54	3	44	1	97.85	No	Bacteria	Firmicutes A	Clostridia	Lachnospirales	Anaerotignaceae	Anaerotignum	Anaerotignum lactatifermentans	95.3	0
MAGs_co_958	390	2545500	12075	2369	70	0	42	1	N/A	Yes	Bacteria	Firmicutes A	Clostridia	Lachnospirales	Lachnospiraceae	GCA-900066575		84.8	3.612
MAGs_co_959	277	2100434	15421	1949	29	2	50	1	98.31	Yes	Bacteria	Proteobacteria	Gammaproteobacteria	Burkholderiales	Burkholderiaceae	Duodenibacillus	Duodenibacillus sp900538905	92.53	4.861
MAGs_co_960	25	1877361	161894	1650	36	0	40	1	N/A	Yes	Bacteria	Firmicutes A	Clostridia	Lachnospirales	Lachnospiraceae			94.56	0.474
MAGs_co_961	20	2371922	172346	1920	114	1	43	1	98.11	Yes	Bacteria	Bacteroidota	Bacteroidia	Bacteroidales	Rikenellaceae	Alistipes	Alistipes sp900544265	100	0.961
MAGs_co_962	19	2659845	667888	2264	109	4	54	1	98.83	Yes	Bacteria	Bacteroidota	Bacteroidia	Bacteroidales	Barnesiellaceae	Barnesiella	Barnesiella sp900538705	98.86	0.125
MAGs_co_963	154	2307233	22965	2067	77	0	28	1	N/A	No	Bacteria	Firmicutes A	Clostridia	Lachnospirales	Lachnospiraceae	Blautia A		80.62	1.002
MAGs_co_964	241	788198	4922	1257	16	0	25	1	N/A	Yes	Bacteria	Firmicutes	Bacilli	Mycoplasmatales	Mycoplasmoidaceae	Ureaplasma		88.71	4.358
MAGs_co_965	95	3058277	56691	2438	219	0	62	1	99.11	No	Bacteria	Bacteroidota	Bacteroidia	Bacteroidales	Bacteroidaceae	Phocaeicola	Phocaeicola sp900546095	81.03	0
MAGs_co_966	215	2077817	11677	1810	121	0	36	1	N/A	Yes	Bacteria	Firmicutes A	Clostridia	Oscillospirales	Ruminococcaceae	Gemmiger		83.07	2.891
MAGs_co_967	205	1631729	14471	1456	81	1	30	1	N/A	Yes	Bacteria	Firmicutes A	Clostridia	Oscillospirales	Acutalibacteraceae	CAG-180		90.31	0
MAGs_co_968	46	2420495	88988	2285	71	0	50	1	N/A	No	Bacteria	Firmicutes A	Clostridia	Lachnospirales	Lachnospiraceae	Ruminococcus G		91.77	0.632
MAGs_co_969	274	1746362	8589	1581	47	1	44	1	N/A	No	Bacteria	Actinobacteriota	Actinomycetia	Mycobacteriales	Mycobacteriaceae	Corynebacterium		82.76	1.541
MAGs_co_970	509	2031237	6014	1937	43	0	36	1	98.09	Yes	Bacteria	Firmicutes A	Clostridia	Lachnospirales	Anaerotignaceae	Anaerotignum	Anaerotignum lactatifermentans	88.07	0.132
MAGs_co_971	159	1620171	14941	1443	70	1	29	1	N/A	Yes	Bacteria	Firmicutes A	Clostridia	Oscillospirales	UBA644	QAKR01		88.21	0.894
MAGs_co_972	44	1688764	66831	1704	49	1	38	1	98.11	Yes	Bacteria	Campylobacterota	Campylobacteria	Campylobacterales	Campylobacteraceae	Campylobacter D	Campylobacter D avium	99.51	0.561
MAGs_co_973	252	2366411	12554	1968	46	1	55	1	98.66	Yes	Bacteria	Desulfobacterota	Desulfovibrionia	Desulfovibrionales	Desulfovibrionaceae	Desulfovibrio	Desulfovibrio sp900556755	96.27	2.038
MAGs_co_974	327	1579574	6365	1427	72	0	6	1	96.12	Yes	Bacteria	Firmicutes	Bacilli	Lactobacillales	Streptococcaceae	Streptococcus	Streptococcus pneumoniae D	83.09	6.098
MAGs_co_975	303	2204025	10327	1912	128	0	43	1	N/A	Yes	Bacteria	Firmicutes A	Clostridia	Oscillospirales	Ruminococcaceae	Gemmiger		95.23	3.401
MAGs_co_976	359	1772546	6199	1629	52	0	13	0	N/A	Yes	Bacteria	Firmicutes A	Clostridia	Lachnospirales	Lachnospiraceae	992a		83.69	3.355
MAGs_co_977	405	2859225	10145	2764	101	0	49	1	N/A	Yes	Bacteria	Actinobacteriota	Actinomycetia	Actinomycetales	Microbacteriaceae	Microbacterium		95.96	7.828
MAGs_co_978	37	2325449	105981	1938	98	0	47	0	N/A	Yes	Bacteria	Bacteroidota	Bacteroidia	Bacteroidales	Bacteroidaceae			98.3	0.503
MAGs_co_979	358	3178587	12957	2829	100	1	43	0	98.29	Yes	Bacteria	Firmicutes A	Clostridia	Lachnospirales	Lachnospiraceae	Enterocloster	Enterocloster sp900547035	91.13	2.795
MAGs_co_980	245	1461319	9776	1426	48	2	43	0	N/A	Yes	Bacteria	Elusimicrobiota	Elusimicrobia	Elusimicrobiales	Elusimicrobiaceae			91.76	0.102
MAGs_co_981	505	2486698	5909	2284	130	0	17	0	N/A	Yes	Bacteria	Firmicutes A	Clostridia	Lachnospirales	Lachnospiraceae	Roseburia		82.03	1.811
MAGs_co_982	368	2398988	9079	2289	96	2	38	1	N/A	Yes	Bacteria	Firmicutes A	Clostridia	Oscillospirales	Oscillospiraceae	CAG-110		90	1.901
MAGs_co_983	85	2703435	83223	2368	74	3	45	1	N/A	Yes	Bacteria	Bacteroidota	Bacteroidia	Bacteroidales	UBA932	CAG-831		97.38	0.952
MAGs_co_984	268	1983387	14072	1782	102	5	65	1	N/A	Yes	Bacteria	Firmicutes A	Clostridia	Oscillospirales	Ruminococcaceae	Faecalibacterium		91.08	2.006
MAGs_co_985	519	2835088	7647	2713	92	0	33	0	N/A	Yes	Bacteria	Firmicutes A	Clostridia	Oscillospirales	Oscillospiraceae	CAG-110		90.49	1.342
MAGs_co_986	316	2136762	11022	1936	44	0	37	1	N/A	Yes	Bacteria	Firmicutes A	Clostridia	Lachnospirales	Lachnospiraceae			93.14	3.538
MAGs_co_987	34	1854513	74208	1582	79	1	42	0	N/A	Yes	Bacteria	Bacteroidota	Bacteroidia	Bacteroidales	UBA932	RC9		93.55	0.634
MAGs_co_988	301	1519281	8272	1460	58	2	33	1	96.03	Yes	Bacteria	Firmicutes	Bacilli	Lactobacillales	Lactobacillaceae	Weissella	Weissella thailandensis	84.1	3.113
MAGs_co_989	113	1274978	16552	1251	46	0	17	1	N/A	Yes	Bacteria	Firmicutes	Bacilli	Lactobacillales	Lactobacillaceae	Limosilactobacillus		83.2	1.752
MAGs_co_990	37	1385600	79596	1313	54	3	29	1	96.51	Yes	Bacteria	Firmicutes	Bacilli	Lactobacillales	Lactobacillaceae	Ligilactobacillus	Ligilactobacillus aviarius	98.42	1.047
MAGs_co_991	426	2124008	6422	1944	99	1	42	1	N/A	Yes	Bacteria	Firmicutes A	Clostridia	Oscillospirales	Ruminococcaceae	Faecalibacterium		96.48	3.422
MAGs_co_992	260	1942310	11582	1605	39	1	27	1	97.4	Yes	Bacteria	Proteobacteria	Gammaproteobacteria	Pseudomonadales	Moraxellaceae	Psychrobacter	Psychrobacter pasteurii	81.39	1.671
MAGs_co_993	31	1565452	71727	1304	56	1	46	1	N/A	Yes	Bacteria	Firmicutes A	Clostridia A	Christensenellales	CAG-917	UMGS1688		90.13	0
MAGs_co_994	173	1972703	22906	1762	68	0	42	0	97.63	Yes	Bacteria	Firmicutes A	Clostridia	Lachnospirales	Lachnospiraceae	Mediterraneibacter	Mediterraneibacter sp900555215	84.44	0.682
MAGs_co_995	138	1420196	12960	1297	64	2	24	1	N/A	Yes	Bacteria	Firmicutes	Bacilli	Lactobacillales	Lactobacillaceae	Lactobacillus		87.32	0.521
MAGs_co_996	681	2748435	5348	2459	161	0	42	0	98.54	Yes	Bacteria	Firmicutes A	Clostridia	Lachnospirales	UBA1390	UBA1390	UBA1390 sp002305315	95.91	8.226
MAGs_co_997	220	3460029	24707	3167	114	2	52	1	N/A	No	Bacteria	Actinobacteriota	Actinomycetia	Mycobacteriales	Mycobacteriaceae	Dietzia		94.25	2.058
MAGs_co_998	71	4333897	306346	3613	306	4	57	0	98.7	Yes	Bacteria	Bacteroidota	Bacteroidia	Bacteroidales	Bacteroidaceae	Bacteroides	Bacteroides clarus	94.98	0.392
MAGs_co_999	44	2099938	173228	1728	91	0	57	1	96.02	No	Bacteria	Actinobacteriota	Actinomycetia	Actinomycetales	Bifidobacteriaceae	Bifidobacterium	Bifidobacterium gallinarum	98.22	0.518
MAGs_co_1000	618	2973576	17859	2554	146	1	34	1	N/A	Yes	Bacteria	Firmicutes A	Clostridia	Lachnospirales	Lachnospiraceae	Mediterraneibacter		89.84	8.768
MAGs_co_1001	122	2963954	50459	2794	93	3	53	1	N/A	Yes	Bacteria	Firmicutes A	Clostridia	Oscillospirales	Acutalibacteraceae	Clostridium A		89.93	0
MAGs_co_1002	459	2927420	8567	2582	137	2	37	1	N/A	No	Bacteria	Firmicutes A	Clostridia	Oscillospirales	Acutalibacteraceae			92.59	1.733
MAGs_co_1003	296	2449250	20667	2183	120	0	35	1	N/A	Yes	Bacteria	Firmicutes A	Clostridia	Lachnospirales	Lachnospiraceae	UMGS1472		86.66	0.777
MAGs_co_1004	55	2075673	312362	1949	92	1	45	1	N/A	Yes	Bacteria	Firmicutes A	Clostridia	Oscillospirales	Acutalibacteraceae	CAG-180		98.65	0
MAGs_co_1005	117	2327464	32265	2143	101	1	40	1	98.23	No	Bacteria	Firmicutes A	Clostridia	Oscillospirales	Acutalibacteraceae	Acutalibacter	Acutalibacter sp900543555	96.81	0.335
MAGs_co_1006	504	2079797	4808	1941	55	0	22	1	N/A	Yes	Bacteria	Firmicutes A	Clostridia	Lachnospirales	Lachnospiraceae	GCA-900066575		82.59	1.888
MAGs_co_1007	208	2574931	16269	2424	43	1	39	0	N/A	Yes	Bacteria	Actinobacteriota	Actinomycetia	Actinomycetales	Micrococcaceae	Enteractinococcus		80.75	4.079
MAGs_co_1008	350	1828861	7427	1608	49	0	23	0	N/A	Yes	Bacteria	Firmicutes A	Clostridia	Lachnospirales	Lachnospiraceae			87.03	1.238
MAGs_co_1009	61	2572542	61340	2253	95	1	43	1	N/A	No	Bacteria	Firmicutes A	Clostridia	Oscillospirales	Oscillospiraceae			95.97	1.342
MAGs_co_1010	50	2211062	66346	1865	55	4	42	1	N/A	Yes	Bacteria	Bacteroidota	Bacteroidia	Bacteroidales	UBA932	CAG-831		97.38	0.396
MAGs_co_1011	283	1792372	8397	1623	74	0	27	1	98.06	Yes	Bacteria	Firmicutes C	Negativicutes	Selenomonadales	Selenomonadaceae	Megamonas	Megamonas funiformis	87.69	1.793
MAGs_co_1012	207	1993665	12254	1777	126	0	33	1	N/A	Yes	Bacteria	Firmicutes A	Clostridia	Lachnospirales	Lachnospiraceae			80.24	2.629
MAGs_co_1013	156	1976889	15421	1855	68	0	34	0	N/A	Yes	Bacteria	Firmicutes A	Clostridia	Lachnospirales	Lachnospiraceae	Anaerostipes		80.87	8.277
MAGs_co_1014	43	2036091	112058	1687	110	1	46	1	98.05	Yes	Bacteria	Bacteroidota	Bacteroidia	Bacteroidales	Bacteroidaceae	CAG-617	CAG-617 sp000431275	87.65	0.185
MAGs_co_1015	425	2428782	9145	2332	53	1	34	0	97.76	Yes	Bacteria	Firmicutes A	Clostridia	Oscillospirales	Oscillospiraceae	Flavonifractor	Flavonifractor sp002161215	88.78	1.461
MAGs_co_1016	35	2390413	123205	1980	104	0	53	1	N/A	Yes	Bacteria	Bacteroidota	Bacteroidia	Bacteroidales	Bacteroidaceae			99.03	0
MAGs_co_1017	547	1876510	3797	1816	109	0	28	0	98.14	Yes	Bacteria	Firmicutes A	Clostridia	Oscillospirales	Acutalibacteraceae	Acutalibacter	Acutalibacter sp000435395	82.4	3.02
MAGs_co_1018	111	2291739	30015	2035	89	0	35	1	99.16	No	Bacteria	Bacteroidota	Bacteroidia	Flavobacteriales	Weeksellaceae	Kaistella	Kaistella sp001898255	89.96	1.633
MAGs_co_1019	629	4084813	9364	3895	108	0	44	1	99.15	No	Bacteria	Proteobacteria	Alphaproteobacteria	Rhizobiales	Rhizobiaceae	Ochrobactrum A	Ochrobactrum A pseudogrignonense	91.95	0.062
MAGs_co_1020	284	2022995	9453	1948	57	0	24	1	N/A	Yes	Bacteria	Firmicutes A	Clostridia	Oscillospirales	Butyricicoccaceae	Agathobaculum		80.24	3.701
MAGs_co_1021	38	3211859	251915	2700	188	1	59	1	98.98	Yes	Bacteria	Bacteroidota	Bacteroidia	Bacteroidales	Bacteroidaceae	Phocaeicola	Phocaeicola sp900540105	98.87	0.374
MAGs_co_1022	417	2389553	12383	2220	70	0	48	0	N/A	Yes	Bacteria	Firmicutes A	Clostridia	Lachnospirales	Lachnospiraceae	GCA-900066575		85.56	1.55
MAGs_co_1023	282	2183825	11584	2092	68	2	40	0	99.02	No	Bacteria	Firmicutes A	Clostridia	Oscillospirales	Oscillospiraceae	UBA5446	UBA5446 sp900546615	90.52	1.775
MAGs_co_1024	365	3993812	18959	3272	323	1	40	0	98.25	Yes	Bacteria	Bacteroidota	Bacteroidia	Bacteroidales	Bacteroidaceae	Bacteroides	Bacteroides uniformis	91.08	2.498
MAGs_co_1025	458	2237006	6192	1998	140	0	34	1	N/A	Yes	Bacteria	Firmicutes A	Clostridia	Lachnospirales	Lachnospiraceae	Eisenbergiella		84.94	1.273
MAGs_co_1026	38	2514562	252531	2097	111	2	49	1	98.21	No	Bacteria	Bacteroidota	Bacteroidia	Bacteroidales	Rikenellaceae	Alistipes	Alistipes sp900544265	99.03	0.961
MAGs_co_1027	89	3182776	52737	2642	183	3	60	0	N/A	Yes	Bacteria	Bacteroidota	Bacteroidia	Bacteroidales	Tannerellaceae	Parabacteroides		97.88	0.961
MAGs_co_1028	248	1786524	10743	1699	56	0	24	1	N/A	Yes	Bacteria	Firmicutes A	Clostridia	Oscillospirales	Butyricicoccaceae	Agathobaculum		87.85	0
MAGs_co_1029	897	2262442	2984	1780	40	2	27	0	97.87	Yes	Bacteria	Proteobacteria	Gammaproteobacteria	Pseudomonadales	Moraxellaceae	Psychrobacter	Psychrobacter pasteurii	86.07	5.258
MAGs_co_1030	55	2788185	70451	2268	120	4	57	1	N/A	Yes	Bacteria	Bacteroidota	Bacteroidia	Bacteroidales	Muribaculaceae	CAG-279		98.86	0.703
MAGs_co_1031	211	2533443	25925	2360	80	0	39	2	98.35	Yes	Bacteria	Firmicutes A	Clostridia	Lachnospirales	Lachnospiraceae	Dorea	Dorea phocaeensis	90.7	9.844
MAGs_co_1032	53	2331280	66176	1879	125	1	42	2	N/A	Yes	Bacteria	Bacteroidota	Bacteroidia	Bacteroidales	UBA932	RC9		95.47	0.714
MAGs_co_1033	288	2681047	12288	2396	76	0	30	1	98.73	Yes	Bacteria	Firmicutes A	Clostridia	Lachnospirales	Lachnospiraceae	Enterocloster	Enterocloster sp900547035	89.31	0.316
MAGs_co_1034	462	2236778	7661	2144	81	1	45	1	98.1	Yes	Bacteria	Actinobacteriota	Actinomycetia	Mycobacteriales	Mycobacteriaceae	Corynebacterium	Corynebacterium stationis	88.03	0.19
MAGs_co_1035	419	2323979	10116	2114	108	3	34	1	99.07	No	Bacteria	Firmicutes A	Clostridia	Oscillospirales	Ruminococcaceae	UBA1409	UBA1409 sp002338885	94.29	3.458
MAGs_co_1036	280	3096290	16984	2760	92	0	31	1	98.66	Yes	Bacteria	Firmicutes A	Clostridia	Lachnospirales	Lachnospiraceae	Enterocloster	Enterocloster sp900547035	92.29	2.689
MAGs_co_1037	36	2141148	86294	1696	102	0	53	1	96.93	No	Bacteria	Actinobacteriota	Actinomycetia	Actinomycetales	Bifidobacteriaceae	Bifidobacterium	Bifidobacterium gallinarum	97.72	0.075
MAGs_co_1038	516	1666060	4544	1729	24	0	24	0	N/A	Yes	Bacteria	Firmicutes A	Clostridia	Oscillospirales	Butyricicoccaceae			77.56	0.368
MAGs_co_1039	56	2454945	68932	2236	70	5	50	1	96.48	Yes	Bacteria	Firmicutes C	Negativicutes	Veillonellales	Megasphaeraceae	Megasphaera	Megasphaera stantonii	98.2	1.397
MAGs_co_1040	86	2105538	42547	1999	63	0	33	1	N/A	No	Bacteria	Firmicutes A	Clostridia	TANB77	CAG-508	CAG-269		82.59	8.165
MAGs_co_1041	390	2301725	10654	1971	58	6	34	1	N/A	Yes	Bacteria	Bacteroidota	Bacteroidia	Bacteroidales	UBA932	CAG-831		88.06	3.732
MAGs_co_1042	126	2946621	36659	2727	125	0	37	1	98.61	Yes	Bacteria	Firmicutes A	Clostridia	Lachnospirales	Lachnospiraceae	Blautia	Blautia sp002161285	94.67	0
MAGs_co_1043	543	1555145	4011	1468	72	1	20	1	N/A	Yes	Bacteria	Firmicutes A	Clostridia	Oscillospirales	Acutalibacteraceae	CAG-180		80.77	1.845
MAGs_co_1044	102	1413950	34339	1346	58	1	37	0	99.28	No	Bacteria	Firmicutes A	Clostridia	Clostridiales	Savagellaceae	Savagella	Savagella sp001655775	86.73	0.48
MAGs_co_1045	279	2528482	21195	2395	76	0	34	1	97.95	Yes	Bacteria	Firmicutes A	Clostridia	Lachnospirales	Lachnospiraceae	Dorea	Dorea faecis	81.85	5.397
MAGs_co_1046	447	1860427	4884	1745	44	3	29	0	98.18	Yes	Bacteria	Firmicutes A	Clostridia	Oscillospirales	Ruminococcaceae	Negativibacillus	Negativibacillus sp900547455	81.1	5.541
MAGs_co_1047	351	2014541	6728	1697	65	0	38	0	N/A	Yes	Bacteria	Firmicutes A	Clostridia	Oscillospirales	Oscillospiraceae			88.05	1.342
MAGs_co_1048	45	4383101	396673	3557	325	2	61	0	97.95	No	Bacteria	Bacteroidota	Bacteroidia	Bacteroidales	Bacteroidaceae	Bacteroides	Bacteroides uniformis	96.31	0
MAGs_co_1049	473	2145852	5828	1912	54	0	30	1	N/A	Yes	Bacteria	Firmicutes A	Clostridia	Lachnospirales	Lachnospiraceae			94.15	3.481
MAGs_co_1050	455	2353933	19554	2095	126	4	61	1	97.67	Yes	Bacteria	Firmicutes	Bacilli	Erysipelotrichales	Erysipelotrichaceae	Merdibacter	Merdibacter sp900543035	93.01	5.471
MAGs_co_1051	437	2093178	5593	1798	70	0	25	1	N/A	Yes	Bacteria	Spirochaetota	Brachyspirae	Brachyspirales	Brachyspiraceae	Brachyspira		88.77	0.026
MAGs_co_1052	87	2271021	47251	2071	93	1	39	1	N/A	Yes	Bacteria	Firmicutes A	Clostridia	Oscillospirales	Ruminococcaceae	Ruthenibacterium		98.63	0.68
MAGs_co_1053	284	3173724	19330	2746	224	0	32	1	98.67	No	Bacteria	Firmicutes A	Clostridia	Lachnospirales	Lachnospiraceae	Eisenbergiella	Eisenbergiella sp900544445	90.63	0.722
MAGs_co_1054	239	1537155	7510	1381	57	1	29	1	96.17	Yes	Bacteria	Bacteroidota	Bacteroidia	Bacteroidales	UBA932	UBA3382	UBA3382 sp002159555	82.04	2.38
MAGs_co_1055	39	2576451	107779	2143	137	1	50	1	N/A	Yes	Bacteria	Bacteroidota	Bacteroidia	Bacteroidales	Muribaculaceae			99.62	0
MAGs_co_1056	305	2023253	10541	1937	86	1	25	1	97.25	Yes	Bacteria	Firmicutes	Bacilli	Lactobacillales	Lactobacillaceae	Ligilactobacillus	Ligilactobacillus salivarius	95.81	4.428
MAGs_co_1057	162	3724312	66432	3472	174	1	38	1	98.18	No	Bacteria	Firmicutes A	Clostridia	Lachnospirales	Lachnospiraceae	Blautia	Blautia sp002161285	97.25	1.91
MAGs_co_1058	188	3332152	38173	3004	142	2	51	0	98.83	Yes	Bacteria	Firmicutes A	Clostridia	Oscillospirales	Acutalibacteraceae	Anaeromassilibacillus	Anaeromassilibacillus sp002159845	97.98	1.342
MAGs_co_1059	279	2844236	15346	2438	72	1	51	1	N/A	Yes	Bacteria	Desulfobacterota	Desulfovibrionia	Desulfovibrionales	Desulfovibrionaceae	Desulfovibrio		92.14	1.818
MAGs_co_1060	120	2397396	41017	1889	126	0	37	1	98.3	Yes	Bacteria	Bacteroidota	Bacteroidia	Bacteroidales	Rikenellaceae	Alistipes	Alistipes sp002161445	87.66	1.736
MAGs_co_1061	668	3647126	8835	3247	257	0	32	1	N/A	Yes	Bacteria	Firmicutes A	Clostridia	Lachnospirales	Lachnospiraceae	Eisenbergiella		87.22	8.304
MAGs_co_1062	345	1817686	6719	1786	64	2	25	1	98.16	Yes	Bacteria	Firmicutes	Bacilli	Erysipelotrichales	Erysipelatoclostridiaceae	Massiliomicrobiota	Massiliomicrobiota sp002160815	84.23	8.876
MAGs_co_1063	196	2402934	18948	2196	123	4	38	0	N/A	Yes	Bacteria	Firmicutes A	Clostridia A	Christensenellales	CAG-74	OEMS01		93.7	3.03
MAGs_co_1064	206	1451654	8570	1255	54	1	6	0	97.32	Yes	Bacteria	Firmicutes	Bacilli	Lactobacillales	Aerococcaceae	Aerococcus	Aerococcus urinaeequi	84.06	4.945
MAGs_co_1065	331	2147186	8775	1992	95	4	34	1	97.51	No	Bacteria	Firmicutes A	Clostridia	Oscillospirales	Acutalibacteraceae	Ruminococcus H	Ruminococcus H sp900552925	96.97	2.705
MAGs_co_1066	32	1914131	483801	1786	51	2	50	1	96.4	Yes	Bacteria	Firmicutes C	Negativicutes	Acidaminococcales	Acidaminococcaceae	Phascolarctobacterium	Phascolarctobacterium sp000436095	99.4	0.842
MAGs_co_1067	208	2071772	14638	1992	113	4	26	1	97.24	Yes	Bacteria	Firmicutes	Bacilli	Lactobacillales	Lactobacillaceae	Ligilactobacillus	Ligilactobacillus salivarius	82.63	0.261
MAGs_co_1068	339	1877624	11915	1675	102	1	34	1	N/A	Yes	Bacteria	Firmicutes A	Clostridia	Oscillospirales	Ruminococcaceae	Faecalibacterium		87.77	2.267
MAGs_co_1069	166	1066336	8470	1044	20	1	16	0	98.22	Yes	Bacteria	Firmicutes	Bacilli	RF39	CAG-611	CAG-988	CAG-988 sp003149915	85.39	0
MAGs_co_1070	46	1587890	63773	1557	40	0	37	1	N/A	Yes	Bacteria	Proteobacteria	Alphaproteobacteria	RF32	CAG-239	CAG-495		82.85	0
MAGs_co_1071	372	2154708	8469	1981	81	1	39	0	N/A	Yes	Bacteria	Firmicutes A	Clostridia A	Christensenellales	Borkfalkiaceae	UBA11940		86.69	0.476
MAGs_co_1072	52	1972866	84457	1927	70	2	40	1	95.83	No	Bacteria	Firmicutes	Bacilli	Lactobacillales	Lactobacillaceae	Limosilactobacillus	Limosilactobacillus oris	99.44	0
MAGs_co_1073	48	1449371	48876	1415	47	0	40	0	N/A	Yes	Bacteria	Proteobacteria	Alphaproteobacteria	RF32	CAG-239			94.62	0
MAGs_co_1074	120	2233884	29269	1900	64	2	40	1	N/A	Yes	Bacteria	Bacteroidota	Bacteroidia	Bacteroidales	UBA932	CAG-831		94.22	1.349
MAGs_co_1075	46	1545996	88669	1494	65	3	42	1	N/A	Yes	Bacteria	Firmicutes	Bacilli	Lactobacillales	Lactobacillaceae	Ligilactobacillus		99.47	1.587
MAGs_co_1076	221	1617439	11179	1626	46	0	20	1	95.97	Yes	Bacteria	Firmicutes	Bacilli	Lactobacillales	Lactobacillaceae	Limosilactobacillus	Limosilactobacillus reuteri	81.51	3.369
MAGs_co_1077	344	4175739	30888	3512	240	11	68	1	97.43	Yes	Bacteria	Bacteroidota	Bacteroidia	Bacteroidales	Bacteroidaceae	Phocaeicola	Phocaeicola sp002161565	96.25	0
MAGs_co_1078	458	2976178	9275	2821	86	1	50	1	N/A	No	Bacteria	Actinobacteriota	Actinomycetia	Mycobacteriales	Mycobacteriaceae	Dietzia		90.03	3.921
MAGs_co_1079	340	3532413	14350	2828	253	2	46	1	97.76	Yes	Bacteria	Bacteroidota	Bacteroidia	Bacteroidales	Tannerellaceae	Parabacteroides	Parabacteroides merdae	91.29	1.153
MAGs_co_1080	356	1537072	5277	1295	60	0	14	1	97.85	Yes	Bacteria	Bacteroidota	Bacteroidia	Flavobacteriales	UBA1820	UBA1820	UBA1820 sp002314265	87.07	1.362
MAGs_co_1081	444	2160644	5596	1895	105	1	26	1	N/A	Yes	Bacteria	Bacteroidota	Bacteroidia	Bacteroidales	Barnesiellaceae	Barnesiella		84.19	0.514
MAGs_co_1082	155	1851898	13554	1453	118	0	27	0	N/A	Yes	Bacteria	Bacteroidota	Bacteroidia	Bacteroidales	UBA932	RC9		80.03	3.015
MAGs_co_1083	339	2647456	22028	2315	85	1	50	1	N/A	Yes	Bacteria	Bacteroidota	Bacteroidia	Bacteroidales	Marinifilaceae	Odoribacter		94.87	2.867
MAGs_co_1084	90	2353421	130074	2377	82	1	52	1	N/A	Yes	Bacteria	Cyanobacteria	Vampirovibrionia	Gastranaerophilales	Gastranaerophilaceae	CAG-484		88.88	0.854
MAGs_co_1085	255	1653817	13933	1572	82	1	23	1	N/A	Yes	Bacteria	Firmicutes	Bacilli	Erysipelotrichales	Erysipelotrichaceae	Merdibacter		84.09	2.358
MAGs_co_1086	97	1840004	29819	1607	86	7	30	0	N/A	Yes	Bacteria	Firmicutes A	Clostridia A	Christensenellales	Borkfalkiaceae	UBA11940		91.66	0.806
MAGs_co_1087	405	1901877	5779	1696	93	0	34	1	N/A	Yes	Bacteria	Firmicutes A	Clostridia	Oscillospirales	Ruminococcaceae	Faecalibacterium		88.77	2.834
MAGs_co_1088	60	1553280	34298	1350	44	1	36	1	N/A	Yes	Bacteria	Bacteroidota	Bacteroidia	Bacteroidales	Rikenellaceae	Tidjanibacter		90.25	0.817
MAGs_co_1089	568	1545221	3291	1443	86	0	18	0	N/A	Yes	Bacteria	Firmicutes A	Clostridia	Oscillospirales	Acutalibacteraceae	Eubacterium R		83.32	1.067
MAGs_co_1090	397	2249171	7380	2001	71	0	30	0	N/A	Yes	Bacteria	Firmicutes A	Clostridia	Lachnospirales	Lachnospiraceae	Lachnoclostridium A		83.47	2.109
MAGs_co_1091	111	3276480	74170	2908	109	3	47	1	97.79	No	Bacteria	Firmicutes A	Clostridia A	Christensenellales	CAG-74	Firm-11	Firm-11 sp900553905	95.96	0.268
MAGs_co_1092	268	2219902	9443	1982	82	0	50	0	N/A	Yes	Bacteria	Firmicutes A	Clostridia	Lachnospirales	Lachnospiraceae	Mediterraneibacter		81.47	7.105
MAGs_co_1093	433	1723784	6799	1634	40	0	20	1	97.93	Yes	Bacteria	Bacteroidota	Bacteroidia	Flavobacteriales	Weeksellaceae	Kaistella	Kaistella sp002477665	82.53	3.311
MAGs_co_1094	126	1548383	16381	1515	53	1	19	0	95.65	Yes	Bacteria	Firmicutes	Bacilli	Lactobacillales	Lactobacillaceae	Limosilactobacillus	Limosilactobacillus reuteri	91.73	0.724
MAGs_co_1095	274	2450247	11060	2259	61	0	28	0	N/A	Yes	Bacteria	Firmicutes A	Clostridia A	Christensenellales	CAG-74			81.28	6.956
MAGs_co_1096	212	1006403	8237	882	37	1	11	0	96.81	Yes	Bacteria	Firmicutes	Bacilli	Lactobacillales	Lactobacillaceae	Ligilactobacillus	Ligilactobacillus aviarius	80.08	2.268
MAGs_co_1097	168	2752230	41937	2585	108	0	47	1	98.46	No	Bacteria	Firmicutes A	Clostridia	Lachnospirales	Lachnospiraceae	Sellimonas	Sellimonas sp002161525	90.05	5.246
MAGs_co_1098	387	3212592	34279	2808	149	3	47	1	N/A	Yes	Bacteria	Bacteroidota	Bacteroidia	Bacteroidales	Bacteroidaceae	Bacteroides		79.65	3.448
MAGs_co_1099	52	2844503	108811	2293	125	1	54	1	95.25	Yes	Bacteria	Bacteroidota	Bacteroidia	Bacteroidales	Barnesiellaceae	Barnesiella	Barnesiella sp002159975	98.46	0.011
MAGs_co_1100	413	1639941	4703	1511	59	1	11	0	97.78	Yes	Bacteria	Firmicutes	Bacilli	Lactobacillales	Enterococcaceae	Enterococcus G	Enterococcus G italicus	81.78	2.814
MAGs_co_1101	22	2703048	293807	2038	55	2	47	1	N/A	Yes	Bacteria	Bacteroidota	Bacteroidia	Bacteroidales	P3			98.92	0.537
MAGs_co_1102	177	2185954	28681	2036	62	0	59	2	N/A	No	Bacteria	Firmicutes A	Clostridia	Lachnospirales	Lachnospiraceae	992a		90.38	1.14
MAGs_co_1103	150	1805764	19481	1649	81	2	37	1	N/A	Yes	Bacteria	Firmicutes A	Clostridia	Oscillospirales	Acutalibacteraceae	CAG-180		95.41	0.671
MAGs_co_1104	488	1480860	3641	1371	74	0	19	0	N/A	Yes	Bacteria	Firmicutes A	Clostridia A	Christensenellales	Borkfalkiaceae	UMGS1004		83.04	0.264
MAGs_co_1105	239	3025626	42272	2734	158	5	51	1	97.94	No	Bacteria	Firmicutes A	Clostridia	Lachnospirales	UBA1390	UBA1390	UBA1390 sp002305315	98.88	1.23
MAGs_co_1106	119	2485728	35315	1934	125	4	36	1	N/A	Yes	Bacteria	Bacteroidota	Bacteroidia	Bacteroidales	UBA932	RC9		97.67	0.476
MAGs_co_1107	210	1801251	14067	1712	88	2	28	1	97.46	Yes	Bacteria	Firmicutes	Bacilli	Lactobacillales	Lactobacillaceae	Ligilactobacillus	Ligilactobacillus agilis	94.67	0.959
MAGs_co_1108	151	2145152	19320	1961	52	0	26	0	N/A	Yes	Bacteria	Deferribacterota	Deferribacteres	Deferribacterales	Mucispirillaceae	Mucispirillum		92.46	3.62
MAGs_co_1109	476	2050708	4821	1950	80	1	24	1	97.17	Yes	Bacteria	Firmicutes A	Clostridia	Oscillospirales	Ruminococcaceae	Fournierella	Fournierella sp004558145	84.52	4.195
MAGs_co_1110	289	1587945	10990	1410	65	3	21	0	N/A	Yes	Bacteria	Firmicutes A	Clostridia A	Christensenellales	UBA3700			91.36	1.677
MAGs_co_1111	54	1510590	49343	1419	57	2	43	0	N/A	Yes	Bacteria	Elusimicrobiota	Elusimicrobia	Elusimicrobiales	Elusimicrobiaceae			95.5	0
MAGs_co_1112	433	2788374	8469	2513	82	0	39	0	N/A	Yes	Bacteria	Firmicutes A	Clostridia	Oscillospirales	Oscillospiraceae			82.4	9.361
MAGs_co_1113	227	2409808	43855	1929	110	0	49	1	N/A	Yes	Bacteria	Bacteroidota	Bacteroidia	Bacteroidales	Bacteroidaceae			97.22	1.814
MAGs_co_1114	279	3161977	29152	2606	31	1	51	1	98.33	Yes	Bacteria	Actinobacteriota	Coriobacteriia	Coriobacteriales	Eggerthellaceae	Rubneribacter	Rubneribacter badeniensis	94.35	4.928
MAGs_co_1115	267	1820906	8331	1819	64	0	8	0	97.54	Yes	Bacteria	Firmicutes	Bacilli	Lactobacillales	Aerococcaceae	Facklamia A	Facklamia A tabacinasalis	80.87	1.706
MAGs_co_1116	221	2133841	14338	2055	60	0	34	0	98.21	No	Bacteria	Firmicutes A	Clostridia	Oscillospirales	Oscillospiraceae	UBA5446	UBA5446 sp900543085	92.13	1.151
MAGs_co_1117	304	2042494	9143	1782	40	1	12	1	N/A	Yes	Bacteria	Firmicutes	Bacilli	Bacillales				81.6	0.804
MAGs_co_1118	290	2614945	18249	2485	82	1	44	1	97.71	Yes	Bacteria	Actinobacteriota	Actinomycetia	Mycobacteriales	Mycobacteriaceae	Corynebacterium	Corynebacterium stationis	94.37	0.807
MAGs_co_1119	733	2053595	3281	1850	79	0	31	0	N/A	Yes	Bacteria	Firmicutes A	Clostridia	Lachnospirales	Lachnospiraceae	Lachnoclostridium A		80.56	4.655
MAGs_co_1120	216	1610555	10680	1452	40	1	25	1	N/A	Yes	Bacteria	Firmicutes A	Clostridia	Peptostreptococcales	Anaerovoracaceae			98.22	2.149
MAGs_co_1121	505	2569592	9050	2297	110	1	48	2	N/A	Yes	Bacteria	Firmicutes A	Clostridia	Oscillospirales	Ruminococcaceae	UBA1448		92.44	1.006
MAGs_co_1122	179	1430872	12983	1332	52	2	26	1	N/A	Yes	Bacteria	Firmicutes A	Clostridia A	Christensenellales	Borkfalkiaceae	UMGS1004		87.31	0.026
MAGs_co_1123	105	1836809	25836	1737	34	2	24	0	98.29	No	Bacteria	Firmicutes A	Clostridia	Oscillospirales	Oscillospiraceae	Evtepia	Evtepia sp900546255	83.22	0.671
MAGs_co_1124	153	1156092	9415	1081	16	2	12	0	96.71	Yes	Bacteria	Firmicutes A	Clostridia	Peptostreptococcales	Anaerovoracaceae	Eubacterium M	Eubacterium M sp900540015	87.37	1.536
MAGs_co_1125	68	2571068	79190	2120	175	1	43	1	N/A	Yes	Bacteria	Verrucomicrobiota	Verrucomicrobiae	Opitutales	CAG-312	CAG-312		94.59	2.027
MAGs_co_1126	504	1817060	4693	1804	67	1	29	0	N/A	Yes	Bacteria	Firmicutes A	Clostridia	Oscillospirales	Oscillospiraceae	UBA5446		83.73	3.489
MAGs_co_1127	198	2456593	20560	2208	107	1	52	1	N/A	Yes	Bacteria	Firmicutes A	Clostridia	Lachnospirales	Lachnospiraceae	Mediterraneibacter		85.33	1.559
MAGs_co_1128	147	2036186	44918	2092	73	1	41	1	N/A	Yes	Bacteria	Cyanobacteria	Vampirovibrionia	Gastranaerophilales	Gastranaerophilaceae	Zag1		85.1	4.33
MAGs_co_1129	183	3619782	26893	2195	81	4	56	1	N/A	Yes	Bacteria	Proteobacteria	Gammaproteobacteria	Enterobacterales	Succinivibrionaceae	Anaerobiospirillum		96.01	0.196
MAGs_co_1130	96	1690242	28995	1711	36	1	32	0	N/A	No	Bacteria	Firmicutes	Bacilli	RF39	CAG-611	CAG-877		92.97	2.407
MAGs_co_1131	24	2102383	176518	1682	91	0	54	1	97.15	No	Bacteria	Actinobacteriota	Actinomycetia	Actinomycetales	Bifidobacteriaceae	Bifidobacterium	Bifidobacterium gallinarum	98.63	0.075
MAGs_co_1132	99	2452521	48853	2284	84	1	45	1	95.43	Yes	Bacteria	Firmicutes A	Clostridia	Oscillospirales	Acutalibacteraceae	UBA4871	UBA4871 sp900554535	99.1	1.586
MAGs_co_1133	78	1460629	26901	1386	62	4	32	1	96.1	No	Bacteria	Firmicutes	Bacilli	Lactobacillales	Lactobacillaceae	Ligilactobacillus	Ligilactobacillus aviarius	97.9	0.523
MAGs_co_1134	283	1435890	6967	1375	66	0	12	0	97.38	Yes	Bacteria	Firmicutes	Bacilli	Lactobacillales	Lactobacillaceae	Ligilactobacillus	Ligilactobacillus salivarius	80.44	2.827
MAGs_co_1135	447	2191255	7936	1987	62	0	30	1	N/A	Yes	Bacteria	Firmicutes A	Clostridia	Lachnospirales	Lachnospiraceae	GCA-900066575		80.25	4.556
MAGs_co_1136	415	2503850	7796	2121	111	1	44	1	97.89	Yes	Bacteria	Bacteroidota	Bacteroidia	Bacteroidales	Muribaculaceae	CAG-279	CAG-279 sp900544305	83.28	2.71
MAGs_co_1137	523	1947096	5065	1872	63	12	41	1	95.77	Yes	Bacteria	Firmicutes	Bacilli	Lactobacillales	Lactobacillaceae	Limosilactobacillus	Limosilactobacillus oris	93.86	8.849
MAGs_co_1138	80	2358014	57815	2077	61	4	41	1	N/A	Yes	Bacteria	Bacteroidota	Bacteroidia	Bacteroidales	UBA932	CAG-831		92.93	0
MAGs_co_1139	67	2105398	86212	1925	126	1	48	1	98.43	No	Bacteria	Firmicutes A	Clostridia	Oscillospirales	Acutalibacteraceae	Eubacterium R	Eubacterium R sp900539845	97.98	0
MAGs_co_1140	57	2238839	60443	2114	73	2	45	0	N/A	No	Bacteria	Firmicutes A	Clostridia	Oscillospirales	Oscillospiraceae	UBA5446		94.63	0.223
MAGs_co_1141	63	3216010	225334	2629	153	2	54	1	98.6	No	Bacteria	Bacteroidota	Bacteroidia	Bacteroidales	Barnesiellaceae	Barnesiella	Barnesiella sp002159975	99.6	0.377
MAGs_co_1142	319	2004496	7948	1935	80	2	20	1	97.43	Yes	Bacteria	Firmicutes	Bacilli	Lactobacillales	Lactobacillaceae	Ligilactobacillus	Ligilactobacillus salivarius	80.17	2.606
MAGs_co_1143	339	2187386	15485	2054	106	1	47	1	N/A	Yes	Bacteria	Firmicutes A	Clostridia	Oscillospirales	Ruminococcaceae	Faecalibacterium		87.36	6.848
MAGs_co_1144	458	2686313	14435	2442	76	0	48	0	N/A	Yes	Bacteria	Firmicutes A	Clostridia	Lachnospirales	Lachnospiraceae	GCA-900066575		91.75	1.428
MAGs_co_1145	17	1675109	184666	1757	43	0	34	1	97.66	Yes	Bacteria	Campylobacterota	Campylobacteria	Campylobacterales	Campylobacteraceae	Campylobacter D	Campylobacter D jejuni	99.48	0.114
MAGs_co_1146	159	2487237	25764	2036	162	2	36	1	97.98	Yes	Bacteria	Bacteroidota	Bacteroidia	Bacteroidales	Rikenellaceae	Alistipes	Alistipes sp900546065	98.55	1.602
MAGs_co_1147	490	3140096	20559	2734	27	2	65	0	97.92	Yes	Bacteria	Actinobacteriota	Coriobacteriia	Coriobacteriales	Eggerthellaceae	Rubneribacter	Rubneribacter badeniensis	91.03	6.09
MAGs_co_1148	360	1691343	8598	1462	104	1	28	1	97.54	Yes	Bacteria	Bacteroidota	Bacteroidia	Bacteroidales	Bacteroidaceae	Prevotella	Prevotella sp000435635	85.17	5.654
MAGs_co_1149	107	3320138	92113	3119	113	0	37	1	N/A	No	Bacteria	Firmicutes A	Clostridia	Lachnospirales	Lachnospiraceae	Blautia A		97.46	0
MAGs_co_1150	106	2422370	42971	1897	154	0	33	1	N/A	Yes	Bacteria	Bacteroidota	Bacteroidia	Bacteroidales	UBA932	RC9		97.85	0
MAGs_co_1151	127	1996456	20337	1587	104	2	27	0	N/A	Yes	Bacteria	Bacteroidota	Bacteroidia	Bacteroidales	UBA932	RC9		84.24	1.904
MAGs_co_1152	183	1260199	9646	1208	40	0	28	1	N/A	No	Bacteria	Firmicutes	Bacilli	Lactobacillales	Lactobacillaceae	Limosilactobacillus		87.16	2.282
MAGs_co_1153	213	2761991	18710	2221	187	2	44	1	N/A	Yes	Bacteria	Bacteroidota	Bacteroidia	Bacteroidales	Tannerellaceae	Parabacteroides		86.67	4.807
MAGs_co_1154	62	2955896	136496	2895	96	0	42	1	N/A	No	Bacteria	Firmicutes A	Clostridia	Lachnospirales	Lachnospiraceae	Anaerostipes		100	1.363
MAGs_co_1155	256	2003554	9157	1863	65	3	41	0	98.87	Yes	Bacteria	Firmicutes A	Clostridia	Oscillospirales	Oscillospiraceae	UBA5446	UBA5446 sp900544295	84.43	4.217
MAGs_co_1156	547	1650445	3820	1487	76	0	38	1	97.28	Yes	Bacteria	Actinobacteriota	Actinomycetia	Actinomycetales	Bifidobacteriaceae	Bifidobacterium	Bifidobacterium gallinarum	80.81	1.473
MAGs_co_1157	207	1957374	52582	1998	16	33	61	0	N/A	Yes	Archaea	Halobacteriota	Methanomicrobia	Methanomicrobiales	Methanocorpusculaceae	Methanocorpusculum		97.03	2.287
MAGs_co_1158	312	1955239	7995	1864	41	1	25	0	97.37	Yes	Bacteria	Firmicutes A	Clostridia	Oscillospirales	Oscillospiraceae	Oscillibacter	Oscillibacter sp900556925	81.59	4.479
MAGs_co_1159	200	2034229	16635	1846	56	0	23	1	N/A	Yes	Bacteria	Firmicutes A	Clostridia	Lachnospirales	Lachnospiraceae	Mediterraneibacter		84.85	1.754
MAGs_co_1160	288	2929314	12423	2515	151	0	30	0	N/A	Yes	Bacteria	Firmicutes A	Clostridia	Lachnospirales	Lachnospiraceae	GCA-900066135		87.94	2.128
MAGs_co_1161	113	1208336	16482	1074	45	0	24	1	97.97	Yes	Bacteria	Firmicutes A	Clostridia A	Christensenellales	CAG-917	UMGS1688	UMGS1688 sp900554085	82.61	0.48
MAGs_co_1162	184	2429640	20794	2296	73	0	41	1	N/A	Yes	Bacteria	Firmicutes A	Clostridia	Lachnospirales	Lachnospiraceae	Ruminococcus G		95.67	0.632
MAGs_co_1163	310	2699167	12926	2072	149	4	57	0	N/A	Yes	Bacteria	Bacteroidota	Bacteroidia	Bacteroidales	Tannerellaceae	Parabacteroides		87.61	1.826
MAGs_co_1164	326	2002283	7248	1879	88	2	10	0	96.72	Yes	Bacteria	Firmicutes	Bacilli	Lactobacillales	Aerococcaceae	Jeotgalibaca	Jeotgalibaca sp001975685	81.58	4.234
MAGs_co_1165	157	1518502	15884	1254	47	1	35	1	N/A	Yes	Bacteria	Firmicutes A	Clostridia A	Christensenellales	CAG-917	UMGS1688		86.75	1.51
MAGs_co_1166	721	3470277	5868	3376	158	3	64	0	N/A	Yes	Bacteria	Bacteroidota	Bacteroidia	Bacteroidales	Tannerellaceae	Parabacteroides		93.48	4.906
MAGs_co_1167	147	1533764	13073	1450	59	1	26	1	98.97	No	Bacteria	Firmicutes A	Clostridia	Clostridiales	Savagellaceae	Savagella	Savagella sp001655775	87.44	0.961
MAGs_co_1168	381	2115308	6742	2018	91	3	19	1	98.83	No	Bacteria	Firmicutes	Bacilli	Erysipelotrichales	Erysipelatoclostridiaceae	CHKCI006	CHKCI006 sp900018345	86.2	1.583
MAGs_co_1169	168	2294280	18342	2100	100	1	37	1	N/A	No	Bacteria	Firmicutes A	Clostridia	Oscillospirales	Oscillospiraceae	NK3B98		99.32	2.013
MAGs_co_1170	497	2377760	9339	2314	112	3	36	0	N/A	Yes	Bacteria	Firmicutes A	Clostridia	Oscillospirales	Acutalibacteraceae			86.74	1.51
MAGs_co_1171	133	4281343	84271	3981	164	0	54	1	N/A	Yes	Bacteria	Firmicutes A	Clostridia	Lachnospirales	Lachnospiraceae	Mediterraneibacter		98.83	0.877
MAGs_co_1172	290	2428102	11194	2121	122	1	29	1	N/A	Yes	Bacteria	Firmicutes A	Clostridia	Oscillospirales	Acutalibacteraceae	An200		84.19	9.482
MAGs_co_1173	47	3067510	102077	2453	169	0	44	1	97.82	Yes	Bacteria	Bacteroidota	Bacteroidia	Bacteroidales	Bacteroidaceae	Prevotella	Prevotella lascolaii	98.87	0
MAGs_co_1174	347	1920471	7311	1831	72	0	28	1	N/A	Yes	Bacteria	Firmicutes A	Clostridia	Oscillospirales	Ruminococcaceae	UBA1375		89.89	8.221
MAGs_co_1175	242	1982087	9660	1883	41	1	37	0	N/A	Yes	Bacteria	Firmicutes A	Clostridia	Oscillospirales	Butyricicoccaceae	SCN-57-10		89.92	3.081
MAGs_co_1176	221	2532859	13852	2016	190	3	50	1	98.19	Yes	Bacteria	Bacteroidota	Bacteroidia	Bacteroidales	Bacteroidaceae	Phocaeicola	Phocaeicola salanitronis	82.01	5.514
MAGs_co_1177	48	1814672	52881	1547	55	4	41	1	N/A	Yes	Bacteria	Bacteroidota	Bacteroidia	Bacteroidales	UBA932	UBA1232		96.42	0
MAGs_co_1178	575	2614355	5802	2426	111	1	47	1	97.41	Yes	Bacteria	Actinobacteriota	Actinomycetia	Actinomycetales	Dermabacteraceae	Brachybacterium	Brachybacterium massiliense	83.09	3.996
MAGs_co_1179	74	1974357	86238	1825	62	1	40	1	N/A	Yes	Bacteria	Spirochaetota	Spirochaetia	Sphaerochaetales	Sphaerochaetaceae	Spiro-01		95.45	1.136
MAGs_co_1180	466	2252942	7138	2033	59	1	32	1	N/A	Yes	Bacteria	Deferribacterota	Deferribacteres	Deferribacterales	Mucispirillaceae	Mucispirillum		95.68	4.31
MAGs_co_1181	249	2784139	13135	2412	134	0	41	2	N/A	Yes	Bacteria	Firmicutes A	Clostridia	Lachnospirales	Lachnospiraceae	GCA-900066135		89.83	1.74
MAGs_co_1182	220	2089862	17592	2008	47	0	38	1	97.71	Yes	Bacteria	Firmicutes A	Clostridia	Lachnospirales	Anaerotignaceae	Anaerotignum	Anaerotignum lactatifermentans	93.4	0.753
MAGs_co_1183	524	3815167	11034	3837	66	3	53	1	98.38	Yes	Bacteria	Firmicutes A	Clostridia	Peptostreptococcales	Anaerovoracaceae	Eubacterium M	Eubacterium M sp900540015	98.93	1.063
MAGs_co_1184	340	3422313	13505	3029	145	0	32	0	N/A	Yes	Bacteria	Firmicutes A	Clostridia	Lachnospirales	Lachnospiraceae	Blautia A		82.54	1.635
MAGs_co_1185	200	1560264	14325	1479	24	1	31	1	98.27	No	Bacteria	Firmicutes A	Clostridia	Peptostreptococcales	Anaerovoracaceae	Eubacterium M	Eubacterium M sp900540015	94.56	0
MAGs_co_1186	320	2016702	13139	1897	88	5	31	0	97.61	Yes	Bacteria	Firmicutes	Bacilli	Lactobacillales	Lactobacillaceae	Ligilactobacillus	Ligilactobacillus salivarius	95.37	0.436
MAGs_co_1187	556	1924382	4268	1692	63	4	33	1	N/A	Yes	Bacteria	Bacteroidota	Bacteroidia	Bacteroidales	Marinifilaceae	Butyricimonas		83.68	0.483
MAGs_co_1188	58	2211555	60860	1957	62	3	41	1	N/A	No	Bacteria	Bacteroidota	Bacteroidia	Bacteroidales	UBA932	CAG-831		92.65	0.952
MAGs_co_1189	289	2993001	33682	2479	29	3	74	1	97.64	Yes	Bacteria	Actinobacteriota	Coriobacteriia	Coriobacteriales	Eggerthellaceae	Rubneribacter	Rubneribacter badeniensis	93.14	0.939
MAGs_co_1190	228	2204329	15058	2043	72	2	45	1	97.98	Yes	Bacteria	Actinobacteriota	Actinomycetia	Mycobacteriales	Mycobacteriaceae	Corynebacterium	Corynebacterium stationis	88.02	0.044
MAGs_co_1191	174	2050965	29097	1951	66	0	39	1	N/A	Yes	Bacteria	Firmicutes A	Clostridia	Lachnospirales	Lachnospiraceae	Dorea		90.4	0.994
MAGs_co_1192	117	1938862	44327	1617	84	0	51	1	N/A	Yes	Bacteria	Verrucomicrobiota	Verrucomicrobiae	Opitutales	UBA953	W0P29-029		91.89	1.351
MAGs_co_1193	89	3582017	79406	3093	169	3	45	1	N/A	Yes	Bacteria	Bacteroidota	Bacteroidia	Bacteroidales	Bacteroidaceae	Prevotella		98.65	1.296
MAGs_co_1194	239	3599741	44407	3383	177	1	55	2	N/A	Yes	Bacteria	Firmicutes A	Clostridia	Lachnospirales	Lachnospiraceae	Blautia		96.46	1.313
MAGs_co_1195	64	1693818	58665	1694	74	0	37	1	98.01	Yes	Bacteria	Firmicutes	Bacilli	Lactobacillales	Lactobacillaceae	Lactobacillus	Lactobacillus johnsonii	96.55	6.896
MAGs_co_1196	280	2855626	12875	2579	128	1	52	1	97.42	Yes	Bacteria	Actinobacteriota	Actinomycetia	Actinomycetales	Dermabacteraceae	Brachybacterium	Brachybacterium massiliense	85.38	3.265
MAGs_co_1197	248	2205085	12631	2043	74	2	35	0	98.91	Yes	Bacteria	Firmicutes A	Clostridia	Oscillospirales	Oscillospiraceae	UBA5446	UBA5446 sp900544295	91.42	1.09
MAGs_co_1198	330	3051721	11634	3103	146	3	50	1	97.56	Yes	Bacteria	Firmicutes	Bacilli	Lactobacillales	Lactobacillaceae	Ligilactobacillus	Ligilactobacillus salivarius	96.33	4.581
MAGs_co_1199	179	1853950	18806	1739	83	0	41	1	N/A	Yes	Bacteria	Firmicutes A	Clostridia	Lachnospirales	Lachnospiraceae	Mediterraneibacter		81.25	0.584
MAGs_co_1200	339	1820461	7681	1699	79	1	28	1	97.4	Yes	Bacteria	Firmicutes	Bacilli	Lactobacillales	Lactobacillaceae	Ligilactobacillus	Ligilactobacillus salivarius	87.52	2.222
MAGs_co_1201	706	2446340	5152	2481	75	1	48	0	97.9	Yes	Bacteria	Actinobacteriota	Actinomycetia	Mycobacteriales	Mycobacteriaceae	Corynebacterium	Corynebacterium stationis	86.22	1.776
MAGs_co_1202	846	2996871	4424	2663	61	2	29	1	N/A	Yes	Bacteria	Desulfobacterota	Desulfovibrionia	Desulfovibrionales	Desulfovibrionaceae	Bilophila		85.02	1.402
MAGs_co_1203	310	2334887	14223	2231	82	8	53	0	N/A	Yes	Bacteria	Firmicutes A	Clostridia	Oscillospirales	Butyricicoccaceae	Butyricicoccus		96	0.857
MAGs_co_1204	227	2221259	18065	1919	121	0	41	1	N/A	Yes	Bacteria	Firmicutes A	Clostridia	Oscillospirales	Ruminococcaceae	Gemmiger		94.16	3.741
MAGs_co_1205	337	2552681	10800	2159	118	0	39	0	N/A	Yes	Bacteria	Firmicutes A	Clostridia	Lachnospirales	Lachnospiraceae	CHKCI001		89.76	2.795
MAGs_co_1206	245	2578355	14445	2168	194	0	24	1	N/A	Yes	Bacteria	Verrucomicrobiota	Lentisphaeria	Victivallales	Victivallaceae	Victivallis		80.9	2.702
MAGs_co_1207	51	1683295	50435	1665	51	2	37	1	97.71	No	Bacteria	Campylobacterota	Campylobacteria	Campylobacterales	Helicobacteraceae	Helicobacter D	Helicobacter D pullorum	99.69	0
MAGs_co_1208	478	2249763	12572	1936	64	0	34	0	N/A	Yes	Bacteria	Firmicutes A	Clostridia	Oscillospirales	Oscillospiraceae			91.25	4.138
MAGs_co_1209	83	1883171	41394	1874	79	0	27	1	97.73	Yes	Bacteria	Firmicutes	Bacilli	Lactobacillales	Lactobacillaceae	Lactobacillus	Lactobacillus johnsonii	94.25	2.325
MAGs_co_1210	412	1901765	5933	1690	30	0	44	1	97.98	Yes	Bacteria	Proteobacteria	Gammaproteobacteria	Burkholderiales	Burkholderiaceae	Sutterella	Sutterella sp900543805	91.43	2.541
MAGs_co_1211	43	2307390	94031	2109	98	3	43	1	N/A	No	Bacteria	Firmicutes A	Clostridia	Oscillospirales	Oscillospiraceae	NK3B98		100	0
MAGs_co_1212	194	1676283	10893	1577	37	0	21	1	N/A	Yes	Bacteria	Firmicutes A	Clostridia	Lachnospirales	Lachnospiraceae			85.78	0
MAGs_co_1213	217	1674621	14314	1692	37	0	31	1	97.54	Yes	Bacteria	Campylobacterota	Campylobacteria	Campylobacterales	Campylobacteraceae	Campylobacter D	Campylobacter D jejuni	96.17	1.23
MAGs_co_1214	375	2862026	9814	2323	198	3	40	0	98.38	Yes	Bacteria	Bacteroidota	Bacteroidia	Bacteroidales	Bacteroidaceae	Phocaeicola	Phocaeicola sp002161565	81.01	7.041
MAGs_co_1215	142	2041752	18741	1953	66	0	23	0	N/A	Yes	Bacteria	Firmicutes A	Clostridia	Lachnospirales	Lachnospiraceae	Anaerostipes		86.28	2.874
MAGs_co_1216	174	2163612	40479	1964	58	2	56	1	97.41	Yes	Bacteria	Firmicutes C	Negativicutes	Veillonellales	Megasphaeraceae	Megasphaera	Megasphaera stantonii	92.61	5.508
MAGs_co_1217	271	3941853	27332	3706	138	1	58	1	97.87	Yes	Bacteria	Proteobacteria	Gammaproteobacteria	Enterobacterales	Enterobacteriaceae	Escherichia	Escherichia flexneri	88.96	0.516
MAGs_co_1218	338	2861686	11786	2519	163	0	30	0	N/A	Yes	Bacteria	Firmicutes A	Clostridia	Lachnospirales	Lachnospiraceae	Fusicatenibacter		86.3	6.612
MAGs_co_1219	83	2071327	36807	1903	86	4	28	1	97.69	Yes	Bacteria	Firmicutes A	Clostridia	Oscillospirales	Acutalibacteraceae	Ruminococcus H	Ruminococcus H sp900552925	94.31	0.396
MAGs_co_1220	158	867722	10351	742	12	6	23	0	N/A	Yes	Bacteria	Firmicutes A	Clostridia A	Christensenellales	UBA1242	UBA11517		87.26	4.19
MAGs_co_1221	245	1561882	8573	1556	49	0	30	1	98.4	Yes	Bacteria	Campylobacterota	Campylobacteria	Campylobacterales	Campylobacteraceae	Campylobacter D	Campylobacter D avium	96.27	6.727
MAGs_co_1222	87	2375000	40149	2131	109	5	33	1	98.54	Yes	Bacteria	Firmicutes	Bacilli	Lactobacillales	Enterococcaceae	Enterococcus B	Enterococcus B hirae	90.73	1.591
MAGs_co_1223	720	1905271	3079	1814	70	0	28	0	N/A	Yes	Bacteria	Cyanobacteria	Vampirovibrionia	Gastranaerophilales				82.78	8.398
MAGs_co_1224	154	2194219	23958	1998	82	0	29	0	N/A	Yes	Bacteria	Firmicutes A	Clostridia	Lachnospirales	Lachnospiraceae	OF09-33XD		84.2	0
MAGs_co_1225	327	2090180	10040	2032	64	3	32	0	N/A	Yes	Bacteria	Firmicutes A	Clostridia	Oscillospirales	Butyricicoccaceae	Agathobaculum		82.89	1.475
MAGs_co_1226	82	1973410	67283	1862	73	1	43	1	97.16	Yes	Bacteria	Firmicutes	Bacilli	Lactobacillales	Lactobacillaceae	Limosilactobacillus	Limosilactobacillus ingluviei	98.63	0
MAGs_co_1227	104	1754993	42230	1634	36	1	45	1	N/A	Yes	Bacteria	Proteobacteria	Gammaproteobacteria	Burkholderiales	Burkholderiaceae	CAG-521		93.43	0.708
MAGs_co_1228	622	1811939	3486	1602	38	0	8	0	98.49	No	Bacteria	Firmicutes A	Clostridia A	Christensenellales	CAG-138	UBA5394	UBA5394 sp003150565	89.04	1.818
MAGs_co_1229	366	2170481	6663	1979	37	1	41	0	N/A	Yes	Bacteria	Actinobacteriota	Actinomycetia	Actinomycetales	Brevibacteriaceae	Brevibacterium		80.59	3.468
MAGs_co_1230	408	1984694	5761	1857	117	2	24	0	97.97	Yes	Bacteria	Firmicutes A	Clostridia	Oscillospirales	Acutalibacteraceae	Acutalibacter	Acutalibacter sp000435395	81.68	2.516
MAGs_co_1231	526	1422969	3263	1290	29	1	19	0	96.72	Yes	Bacteria	Firmicutes C	Negativicutes	Acidaminococcales	Acidaminococcaceae	Phascolarctobacterium	Phascolarctobacterium sp000436095	87.38	1.655
MAGs_co_1232	122	2124269	52375	1971	75	4	46	1	97.51	Yes	Bacteria	Firmicutes C	Negativicutes	Selenomonadales	Selenomonadaceae	Megamonas	Megamonas funiformis	95.41	1.265
MAGs_co_1233	17	2397227	308329	1919	129	3	46	1	N/A	No	Bacteria	Bacteroidota	Bacteroidia	Bacteroidales	Rikenellaceae	Alistipes		99.51	0
MAGs_co_1234	252	4014224	36921	3641	152	1	53	1	98.31	Yes	Bacteria	Firmicutes A	Clostridia	Oscillospirales	Ruminococcaceae	Fournierella	Fournierella sp002161595	98.63	0.226
MAGs_co_1235	41	1389054	53039	1428	34	0	17	1	98.95	Yes	Bacteria	Firmicutes	Bacilli	RF39	CAG-611	CAG-877	CAG-877 sp900554305	87.25	4.581
MAGs_co_1236	31	2306293	188386	1960	71	2	48	1	95.95	Yes	Bacteria	Actinobacteriota	Coriobacteriia	Coriobacteriales	Coriobacteriaceae	Enorma	Enorma massiliensis	99.19	1.075
MAGs_co_1237	53	1624659	48670	1570	57	2	25	1	98.62	Yes	Bacteria	Firmicutes	Bacilli	Lactobacillales	Lactobacillaceae	Limosilactobacillus	Limosilactobacillus vaginalis	98.91	0
MAGs_co_1238	118	1730632	30523	1435	71	0	42	0	N/A	Yes	Bacteria	Verrucomicrobiota	Verrucomicrobiae	Opitutales	UBA953	W0P29-029		91.89	2.027
MAGs_co_1239	355	2047006	8238	1947	65	1	44	1	97.98	Yes	Bacteria	Actinobacteriota	Actinomycetia	Mycobacteriales	Mycobacteriaceae	Corynebacterium	Corynebacterium stationis	85.55	0.22
MAGs_co_1240	362	2192903	7487	2015	74	0	25	1	N/A	Yes	Bacteria	Firmicutes A	Clostridia	Lachnospirales	Lachnospiraceae	Ruminococcus G		83.23	9.781
MAGs_co_1241	292	1847964	9503	1691	78	0	40	1	N/A	Yes	Bacteria	Firmicutes A	Clostridia A	Christensenellales	Borkfalkiaceae	UMGS1004		84.42	9.011
MAGs_co_1242	410	1946929	10572	1912	85	6	35	1	97.51	Yes	Bacteria	Firmicutes	Bacilli	Lactobacillales	Lactobacillaceae	Ligilactobacillus	Ligilactobacillus salivarius	94.89	2.485
MAGs_co_1243	83	3058193	55245	2741	137	0	59	1	N/A	No	Bacteria	Firmicutes A	Clostridia	Lachnospirales	Lachnospiraceae			92.4	0.632
MAGs_co_1244	430	2631661	9258	2429	79	1	39	0	N/A	Yes	Bacteria	Actinobacteriota	Actinomycetia	Mycobacteriales	Mycobacteriaceae	Corynebacterium		80.96	1.604
MAGs_co_1245	234	2266551	13327	1767	159	1	30	0	N/A	Yes	Bacteria	Bacteroidota	Bacteroidia	Bacteroidales	Bacteroidaceae	CAG-617		85.58	5.985
MAGs_co_1246	122	1331760	35204	1170	41	2	32	1	98.76	Yes	Bacteria	Firmicutes A	Clostridia A	Christensenellales	CAG-917	UMGS1688	UMGS1688 sp900553825	87.8	1.517
MAGs_co_1247	505	2574710	6550	2251	151	0	40	2	N/A	Yes	Bacteria	Firmicutes A	Clostridia	Oscillospirales	Ruminococcaceae	Gemmiger		84.77	5.102
MAGs_co_1248	538	1795557	4230	1683	38	0	19	0	N/A	Yes	Bacteria	Firmicutes A	Clostridia	Lachnospirales	Anaerotignaceae	UMGS1670		86.36	2.013
MAGs_co_1249	304	2896009	12899	2537	125	0	34	1	N/A	Yes	Bacteria	Firmicutes A	Clostridia	Lachnospirales	Lachnospiraceae	UMGS1370		97.14	1.338
MAGs_co_1250	223	1374337	10704	1268	47	1	8	0	N/A	Yes	Bacteria	Firmicutes	Bacilli	Lactobacillales	Lactobacillaceae	Limosilactobacillus		89.14	5.842
MAGs_co_1251	505	3645044	27235	3288	153	1	51	0	99.23	No	Bacteria	Actinobacteriota	Actinomycetia	Actinomycetales	Dermabacteraceae	Brachybacterium	Brachybacterium sp003711805	87.11	4.093
MAGs_co_1252	501	3032941	7361	2639	141	0	19	1	N/A	Yes	Bacteria	Firmicutes A	Clostridia	Lachnospirales	Lachnospiraceae	Blautia		88.3	0.179
MAGs_co_1253	336	2521563	9969	2245	74	0	26	1	N/A	Yes	Bacteria	Firmicutes A	Clostridia	Lachnospirales	Lachnospiraceae	Eubacterium I		86.3	3.256
MAGs_co_1254	63	2795783	72437	2259	160	3	67	0	98.53	Yes	Bacteria	Bacteroidota	Bacteroidia	Bacteroidales	Bacteroidaceae	Phocaeicola	Phocaeicola coprophilus	93.34	3.606
MAGs_co_1255	254	2066900	14782	1860	80	1	27	0	N/A	Yes	Bacteria	Firmicutes A	Clostridia	Lachnospirales	Lachnospiraceae	Blautia A		85.85	2.025
MAGs_co_1256	621	1856659	3776	1732	31	1	34	1	97.96	Yes	Bacteria	Proteobacteria	Gammaproteobacteria	Burkholderiales	Burkholderiaceae	Sutterella	Sutterella sp900543805	80.9	3.75
MAGs_co_1257	326	2092818	8246	1915	65	1	42	0	98.99	Yes	Bacteria	Firmicutes A	Clostridia	Oscillospirales	Oscillospiraceae	UBA5446	UBA5446 sp900544295	89.14	0.894
MAGs_co_1258	741	2775618	5249	2475	169	3	49	0	97.56	Yes	Bacteria	Bacteroidota	Bacteroidia	Bacteroidales	Bacteroidaceae	Phocaeicola	Phocaeicola barnesiae	81.23	0.854
MAGs_co_1259	136	1810298	34333	1717	61	0	36	1	N/A	Yes	Bacteria	Cyanobacteria	Vampirovibrionia	Gastranaerophilales				89.17	2.83
MAGs_co_1260	276	2127432	10116	1860	117	0	45	1	N/A	Yes	Bacteria	Firmicutes A	Clostridia	Oscillospirales	Ruminococcaceae	Gemmiger		92.51	0.628
MAGs_co_1261	267	1697983	10152	1584	60	1	30	0	N/A	Yes	Bacteria	Firmicutes	Bacilli	Erysipelotrichales	Erysipelotrichaceae	Merdibacter		87.32	0.943
MAGs_co_1262	542	2514706	13134	2353	54	3	40	0	97.67	Yes	Bacteria	Firmicutes A	Clostridia	Oscillospirales	Ruminococcaceae	Negativibacillus	Negativibacillus sp900547455	88.96	3.712
MAGs_co_1263	118	1241367	14756	1151	17	1	23	1	96.78	Yes	Bacteria	Firmicutes A	Clostridia	Peptostreptococcales	Anaerovoracaceae	Eubacterium M	Eubacterium M sp900540015	95.03	0.236
MAGs_co_1264	60	2307902	176704	2162	40	1	41	2	N/A	No	Bacteria	Actinobacteriota	Actinomycetia	Actinomycetales	Micrococcaceae	Yaniella		88.77	1.146
MAGs_co_1265	389	2002338	6274	1888	66	0	33	0	N/A	Yes	Bacteria	Firmicutes A	Clostridia	Oscillospirales	Ruminococcaceae	Ruthenibacterium		80.91	8.127
MAGs_co_1266	45	2703581	85853	2165	155	1	45	1	97.66	No	Bacteria	Bacteroidota	Bacteroidia	Bacteroidales	Bacteroidaceae	Bacteroides	Bacteroides massiliensis	89.54	0.02
MAGs_co_1267	204	3112309	29726	2842	148	0	45	0	98.14	Yes	Bacteria	Firmicutes A	Clostridia	Lachnospirales	Lachnospiraceae	Mediterraneibacter	Mediterraneibacter sp002159505	90.28	7.309
MAGs_co_1268	176	2005457	14941	1821	91	0	34	0	N/A	Yes	Bacteria	Firmicutes A	Clostridia	Oscillospirales	Acutalibacteraceae	UBA737		94.29	0.335
MAGs_co_1269	312	1780742	8373	1812	58	8	40	0	98.98	Yes	Bacteria	Proteobacteria	Alphaproteobacteria	RF32	CAG-239	CAG-495	CAG-495 sp001917125	92.29	0.179
MAGs_co_1270	608	2564634	5382	2209	134	4	33	0	N/A	Yes	Bacteria	Bacteroidota	Bacteroidia	Bacteroidales	Tannerellaceae	Parabacteroides		85.63	3.141
MAGs_co_1271	100	1288438	20905	1324	25	2	44	1	N/A	No	Bacteria	Firmicutes	Bacilli	RF39	CAG-822	CAG-822		92.13	3.183
MAGs_co_1272	266	2508897	15069	2403	60	0	29	0	N/A	Yes	Bacteria	Firmicutes A	Clostridia	Oscillospirales	Oscillospiraceae	Intestinimonas		93.09	6.387
MAGs_co_1273	230	4243890	41532	3991	146	1	47	1	98.04	Yes	Bacteria	Proteobacteria	Gammaproteobacteria	Enterobacterales	Enterobacteriaceae	Escherichia	Escherichia flexneri	96.81	0.371
MAGs_co_1274	55	1639136	108290	1709	15	1	45	0	N/A	Yes	Archaea	Halobacteriota	Methanomicrobia	Methanomicrobiales	Methanocorpusculaceae	Methanocorpusculum		98.15	1.307
MAGs_co_1275	426	1923929	5278	1725	59	0	25	1	N/A	Yes	Bacteria	Firmicutes A	Clostridia	Lachnospirales	Lachnospiraceae	Lachnoclostridium A		80.85	3.011
MAGs_co_1276	550	3130625	7995	2608	187	2	56	1	96.49	Yes	Bacteria	Bacteroidota	Bacteroidia	Bacteroidales	Tannerellaceae	Parabacteroides	Parabacteroides sp900552415	96.7	4.862
MAGs_co_1277	471	1590405	4358	1524	70	3	36	1	N/A	Yes	Bacteria	Firmicutes A	Clostridia	Oscillospirales	Acutalibacteraceae	CAG-180		86.13	0.976
MAGs_co_1278	199	3220177	22692	2877	150	0	59	2	N/A	Yes	Bacteria	Firmicutes A	Clostridia	Lachnospirales	Lachnospiraceae	Mediterraneibacter		91.96	6.647
MAGs_co_1279	151	2336083	27988	2178	71	4	122	2	98.93	Yes	Bacteria	Fusobacteriota	Fusobacteriia	Fusobacteriales	Fusobacteriaceae	Fusobacterium A	Fusobacterium A necrogenes	97.75	1.123
MAGs_co_1280	157	1905486	17296	1789	59	0	12	1	98.79	Yes	Bacteria	Firmicutes	Bacilli	Lactobacillales	Streptococcaceae	Lactococcus	Lactococcus raffinolactis	80.77	6.678
MAGs_co_1281	691	4372517	7827	4327	115	0	33	1	98.92	Yes	Bacteria	Proteobacteria	Alphaproteobacteria	Rhizobiales	Rhizobiaceae	Ochrobactrum A	Ochrobactrum A pseudogrignonense	88.49	2.898
MAGs_co_1282	76	1397753	31491	1417	32	2	33	1	N/A	No	Bacteria	Firmicutes	Bacilli	RF39	CAG-611	CAG-451		89.88	2.407
MAGs_co_1283	505	2665336	6273	2321	158	1	50	1	97.1	Yes	Bacteria	Bacteroidota	Bacteroidia	Bacteroidales	Tannerellaceae	Parabacteroides	Parabacteroides sp900552415	88.71	2.782
MAGs_co_1284	219	1936452	26537	1895	59	3	60	0	N/A	Yes	Bacteria	Proteobacteria	Alphaproteobacteria	RF32	CAG-239	CAG-495		98.92	0.635
MAGs_co_1285	22	1628079	119523	1658	41	0	34	1	97.75	Yes	Bacteria	Campylobacterota	Campylobacteria	Campylobacterales	Campylobacteraceae	Campylobacter D	Campylobacter D jejuni	99.79	0.114
MAGs_co_1286	399	1490081	5208	1390	63	3	35	1	98.13	Yes	Bacteria	Fusobacteriota	Fusobacteriia	Fusobacteriales	Fusobacteriaceae	Fusobacterium A	Fusobacterium A sp900549465	80.89	0
MAGs_co_1287	235	1404736	7119	1222	56	1	19	1	99.75	No	Bacteria	Firmicutes A	Clostridia	Oscillospirales	Acutalibacteraceae	UMGS403	UMGS403 sp900541975	81.63	1.901
MAGs_co_1288	357	3626281	32587	2804	241	3	45	1	N/A	Yes	Bacteria	Bacteroidota	Bacteroidia	Bacteroidales	Bacteroidaceae	Prevotella		92.93	3.134
MAGs_co_1289	58	2712086	78077	2474	121	3	47	1	N/A	Yes	Bacteria	Firmicutes A	Clostridia	Oscillospirales	Ruminococcaceae	UMGS1826		98.65	0.671
MAGs_co_1290	411	1311443	3918	1255	52	1	19	1	99.06	No	Bacteria	Firmicutes	Bacilli	Lactobacillales	Streptococcaceae	Streptococcus	Streptococcus sp002300045	82.84	1.355
MAGs_co_1291	213	2120636	13636	1901	54	1	44	0	N/A	Yes	Bacteria	Firmicutes A	Clostridia	Oscillospirales	Oscillospiraceae			92.38	3.081
MAGs_co_1292	45	1890045	75430	1779	67	2	43	1	N/A	Yes	Bacteria	Cyanobacteria	Vampirovibrionia	Gastranaerophilales				92.3	1.139
MAGs_co_1293	273	2042033	14838	1815	56	3	49	2	N/A	Yes	Bacteria	Firmicutes A	Clostridia	Lachnospirales	Lachnospiraceae			91.44	2.215
MAGs_co_1294	256	3572024	19642	3062	103	5	51	1	N/A	Yes	Bacteria	Bacteroidota	Bacteroidia	Bacteroidales	Marinifilaceae	Butyricimonas		97.47	1.702
MAGs_co_1295	20	1731987	159419	1573	36	1	37	1	N/A	No	Bacteria	Firmicutes A	Clostridia	Lachnospirales	Anaerotignaceae	UBA8514		88.59	0
MAGs_co_1296	451	2692916	12211	2232	44	1	39	2	97.41	Yes	Bacteria	Proteobacteria	Gammaproteobacteria	Pseudomonadales	Moraxellaceae	Psychrobacter	Psychrobacter pasteurii	94.19	3.756
MAGs_co_1297	301	2349936	10198	2230	42	1	36	1	N/A	Yes	Bacteria	Firmicutes	Bacilli	Bacillales	Amphibacillaceae	Pseudogracilibacillus		81.03	6.896
MAGs_co_1298	551	1807885	4331	1872	27	0	29	0	N/A	Yes	Bacteria	Firmicutes A	Clostridia	Oscillospirales	Butyricicoccaceae			85.32	2.991
MAGs_co_1299	22	2133371	144219	1981	61	2	43	1	N/A	Yes	Bacteria	Spirochaetota	Spirochaetia	Sphaerochaetales	Sphaerochaetaceae			94.25	0.568
MAGs_co_1300	580	2156871	4867	1819	79	0	34	1	N/A	Yes	Bacteria	Spirochaetota	Spirochaetia	Treponematales	Treponemataceae			86	0.393
MAGs_co_1301	183	1591495	18220	1318	75	0	43	1	96.42	Yes	Bacteria	Actinobacteriota	Actinomycetia	Actinomycetales	Bifidobacteriaceae	Bifidobacterium	Bifidobacterium gallinarum	89.94	1.074
MAGs_co_1302	276	2111080	20597	1782	30	1	56	1	98.73	Yes	Bacteria	Proteobacteria	Gammaproteobacteria	Burkholderiales	Burkholderiaceae	Sutterella	Sutterella parvirubra	93.78	2.95
MAGs_co_1303	129	1621027	18840	1628	63	0	24	1	98.41	Yes	Bacteria	Firmicutes	Bacilli	Lactobacillales	Lactobacillaceae	Lactobacillus	Lactobacillus gallinarum	81.96	0.092
MAGs_co_1304	52	1773289	89542	1592	56	2	45	1	N/A	Yes	Bacteria	Spirochaetota	Spirochaetia	Spirochaetales	UBA9216			93.11	0
MAGs_co_1305	389	2157524	6739	1701	118	1	30	0	N/A	Yes	Bacteria	Firmicutes A	Clostridia	Monoglobales	Monoglobaceae			81.99	3.579
MAGs_co_1306	193	1905685	18952	1771	79	5	38	1	N/A	Yes	Bacteria	Firmicutes	Bacilli	Lactobacillales	Lactobacillaceae	Lactobacillus		97.14	1.902
MAGs_co_1307	454	2210731	8790	1916	100	1	40	2	N/A	Yes	Bacteria	Firmicutes A	Clostridia	Oscillospirales	Ruminococcaceae	UBA1448		88.31	1.845
MAGs_co_1308	345	1501731	6481	1395	48	0	21	0	97.75	Yes	Bacteria	Firmicutes A	Clostridia	Oscillospirales	CAG-382	UCG-010	UCG-010 sp003150115	84.48	0.289
MAGs_co_1309	640	2456431	5700	1950	49	1	45	1	97.55	Yes	Bacteria	Proteobacteria	Gammaproteobacteria	Pseudomonadales	Moraxellaceae	Psychrobacter	Psychrobacter sp001652315	91.48	3.543
MAGs_co_1310	166	1240015	14741	1200	46	1	16	1	N/A	Yes	Bacteria	Firmicutes A	Clostridia	TANB77	CAG-508	UMGS1663		82.29	6.842
MAGs_co_1311	300	2883262	20492	2382	32	3	37	1	97.65	Yes	Bacteria	Actinobacteriota	Coriobacteriia	Coriobacteriales	Eggerthellaceae	Rubneribacter	Rubneribacter badeniensis	89.65	0.806
MAGs_co_1312	111	1488812	32967	1298	55	1	47	0	N/A	Yes	Bacteria	Firmicutes	Bacilli	RFN20	CAG-826	UBA733		97.75	0
MAGs_co_1313	196	1821073	12928	1741	67	2	41	0	N/A	Yes	Bacteria	Firmicutes A	Clostridia	Oscillospirales	Oscillospiraceae	UBA5446		80.07	1.447
MAGs_co_1314	340	4351997	25579	4124	152	2	50	1	97.89	Yes	Bacteria	Proteobacteria	Gammaproteobacteria	Enterobacterales	Enterobacteriaceae	Escherichia	Escherichia flexneri	93.1	1.589
MAGs_co_1315	43	1930978	322734	1660	68	2	43	1	98.07	No	Bacteria	Bacteroidota	Bacteroidia	Flavobacteriales	UBA1820	UBA1820	UBA1820 sp002314265	98.52	0
MAGs_co_1316	157	2808009	28490	2354	65	1	50	1	N/A	Yes	Bacteria	Desulfobacterota	Desulfovibrionia	Desulfovibrionales	Desulfovibrionaceae	Desulfovibrio		97.04	0.591
MAGs_co_1317	142	1339307	13791	1302	46	0	17	1	96.06	Yes	Bacteria	Firmicutes	Bacilli	Lactobacillales	Lactobacillaceae	Limosilactobacillus	Limosilactobacillus reuteri	84.31	1.086
MAGs_co_1318	163	2414819	18631	1912	96	0	36	1	98.99	Yes	Bacteria	Bacteroidota	Bacteroidia	Bacteroidales	Rikenellaceae	Alistipes	Alistipes obesi	94.09	1.682
MAGs_co_1319	141	2584836	25970	2153	170	4	54	0	97.92	Yes	Bacteria	Bacteroidota	Bacteroidia	Bacteroidales	Bacteroidaceae	Phocaeicola	Phocaeicola sp002161765	83.54	2.766
MAGs_co_1320	209	2989989	42262	2484	169	5	78	0	98.39	Yes	Bacteria	Bacteroidota	Bacteroidia	Bacteroidales	Bacteroidaceae	Phocaeicola	Phocaeicola barnesiae	96.32	1.745
MAGs_co_1321	410	2975259	9934	3044	87	0	44	0	N/A	Yes	Bacteria	Firmicutes A	Clostridia	Lachnospirales	Lachnospiraceae	Faecalimonas		90.72	1.708
MAGs_co_1322	42	2399354	100835	2253	78	0	26	1	98.56	Yes	Bacteria	Firmicutes A	Clostridia	Lachnospirales	Lachnospiraceae	UBA7182	UBA7182 sp002160135	84.17	0.158
MAGs_co_1323	384	2266365	8030	2080	107	1	45	1	N/A	Yes	Bacteria	Firmicutes A	Clostridia	Oscillospirales	Ruminococcaceae	Faecalibacterium		96.65	0.272
MAGs_co_1324	575	1713657	3572	1653	81	2	17	0	96.39	Yes	Bacteria	Firmicutes A	Clostridia	Oscillospirales	Acutalibacteraceae	Ruminococcus H	Ruminococcus H sp900552925	82.21	1.006
MAGs_co_1325	49	2496927	69377	2206	84	0	47	1	N/A	Yes	Bacteria	Firmicutes A	Clostridia	Lachnospirales	Lachnospiraceae	OF09-33XD		93.67	3.164
MAGs_co_1326	410	2540894	8725	2258	129	0	24	1	N/A	Yes	Bacteria	Firmicutes A	Clostridia	Lachnospirales	Lachnospiraceae	Blautia		83.49	1.38
MAGs_co_1327	70	1634598	61889	1640	56	2	22	1	97.46	Yes	Bacteria	Firmicutes	Bacilli	Lactobacillales	Lactobacillaceae	Ligilactobacillus	Ligilactobacillus salivarius	80.1	5.776
MAGs_co_1328	33	2167090	544862	2080	65	2	43	1	98.15	No	Bacteria	Cyanobacteria	Vampirovibrionia	Gastranaerophilales	Gastranaerophilaceae	CAG-306	CAG-306 sp000980375	89.74	0.854
MAGs_co_1329	382	1903966	6200	1668	49	2	22	0	N/A	Yes	Bacteria	Proteobacteria	Gammaproteobacteria	Burkholderiales	Burkholderiaceae	Pelistega		88.01	1.876
MAGs_co_1330	337	2116962	7283	1930	57	0	27	0	N/A	Yes	Bacteria	Firmicutes A	Clostridia	Oscillospirales	Oscillospiraceae	UMGS1872		83.41	1.698
MAGs_co_1331	205	1458638	22569	1268	50	0	34	1	N/A	Yes	Bacteria	Firmicutes A	Clostridia A	Christensenellales	CAG-917	UMGS1688		85.32	0.188
MAGs_co_1332	229	2595672	31460	2252	142	0	35	1	N/A	Yes	Bacteria	Firmicutes A	Clostridia	Oscillospirales	Ruminococcaceae	Gemmiger		97.61	2.692
MAGs_co_1333	110	2479615	35780	2310	79	0	41	1	N/A	Yes	Bacteria	Firmicutes A	Clostridia	Lachnospirales	Lachnospiraceae			92.13	2.46
MAGs_co_1334	202	5040467	67226	4665	162	1	80	1	97.99	Yes	Bacteria	Proteobacteria	Gammaproteobacteria	Enterobacterales	Enterobacteriaceae	Escherichia	Escherichia coli D	99.31	0.394
MAGs_co_1335	506	2584136	6478	2265	87	2	15	0	N/A	No	Bacteria	Firmicutes A	Clostridia A	Christensenellales	CAG-74	UMGS1603		91.52	2.818
MAGs_co_1336	361	5426276	30814	4898	247	12	65	1	N/A	Yes	Bacteria	Firmicutes A	Clostridia	Oscillospirales	Ruminococcaceae	UBA866		99.32	4.563
MAGs_co_1337	97	1414591	23641	1375	54	3	47	1	N/A	Yes	Bacteria	Firmicutes	Bacilli	Lactobacillales	Lactobacillaceae	Ligilactobacillus		87.17	5.759
MAGs_co_1338	647	2381082	5211	2286	82	1	44	0	N/A	Yes	Bacteria	Firmicutes	Bacilli	Lactobacillales	Lactobacillaceae	Lactobacillus		82.54	6.754
MAGs_co_1339	243	2445492	14461	2128	123	0	50	1	N/A	Yes	Bacteria	Firmicutes A	Clostridia	Lachnospirales	Lachnospiraceae	UMGS1472		91.69	1.898
MAGs_co_1340	123	1667661	18322	1473	64	0	32	0	98.85	Yes	Bacteria	Bacteroidota	Bacteroidia	Flavobacteriales	UBA1820	UBA1820	UBA1820 sp002314265	92.64	0.367
MAGs_co_1341	546	2131147	5052	2047	44	1	31	1	N/A	Yes	Bacteria	Firmicutes A	Clostridia	Lachnospirales	Anaerotignaceae	UMGS1670		95.61	4.474
MAGs_co_1342	157	2531710	21160	2346	86	0	30	1	98.48	Yes	Bacteria	Firmicutes A	Clostridia	Lachnospirales	Lachnospiraceae	Sellimonas	Sellimonas sp002161525	86.86	3.138
MAGs_co_1343	51	2457773	66000	2267	101	0	43	1	N/A	Yes	Bacteria	Firmicutes A	Clostridia	Oscillospirales	Ruminococcaceae	Ruthenibacterium		98.63	0.68
MAGs_co_1344	55	3456871	118687	2828	177	6	72	1	96.51	Yes	Bacteria	Bacteroidota	Bacteroidia	Bacteroidales	Tannerellaceae	Parabacteroides	Parabacteroides sp900552415	99.61	1.346
MAGs_co_1345	238	1647611	8306	1600	28	1	22	0	98.6	Yes	Bacteria	Firmicutes A	Clostridia	Peptostreptococcales	Anaerovoracaceae	CAG-145	CAG-145 sp900542565	85.35	0.731
MAGs_co_1346	89	2169100	60308	2116	64	2	42	0	N/A	No	Bacteria	Firmicutes A	Clostridia	Oscillospirales	Butyricicoccaceae	Agathobaculum		88.54	0.061
MAGs_co_1347	156	1391668	12086	1208	89	0	29	1	99.25	No	Bacteria	Firmicutes A	Clostridia	Oscillospirales	Ruminococcaceae	UBA1409	UBA1409 sp002305045	87.69	0
MAGs_co_1348	70	1933768	143397	1959	55	0	37	1	97.84	No	Bacteria	Campylobacterota	Campylobacteria	Campylobacterales	Helicobacteraceae	Helicobacter D	Helicobacter D pullorum	99.82	0
MAGs_co_1349	428	1765796	5498	1608	45	1	28	1	95.85	Yes	Bacteria	Actinobacteriota	Coriobacteriia	Coriobacteriales	Coriobacteriaceae	Enorma	Enorma massiliensis	81.29	2.58
MAGs_co_1350	319	1833777	7078	1786	59	3	40	1	N/A	Yes	Bacteria	Spirochaetota	Spirochaetia	Sphaerochaetales	Sphaerochaetaceae			80.68	2.673
MAGs_co_1351	166	1831540	14751	1632	77	1	35	0	N/A	Yes	Bacteria	Firmicutes A	Clostridia A	Christensenellales	Borkfalkiaceae	UBA11940		91.69	2.083
MAGs_co_1352	142	1331059	11215	1165	75	1	32	0	N/A	Yes	Bacteria	Firmicutes A	Clostridia A	Christensenellales	CAG-552	UMGS1795		88.94	0.568
MAGs_co_1353	207	1578549	9956	1519	53	0	28	1	95.33	Yes	Bacteria	Firmicutes	Bacilli	Lactobacillales	Lactobacillaceae	Limosilactobacillus	Limosilactobacillus reuteri	87.55	4.759
MAGs_co_1354	226	1684355	10345	1636	54	0	34	0	N/A	Yes	Bacteria	Firmicutes A	Clostridia	Oscillospirales	Oscillospiraceae	UBA5446		82.4	7.606
MAGs_co_1355	205	2002076	11599	1804	111	0	32	1	N/A	Yes	Bacteria	Firmicutes A	Clostridia	Oscillospirales	Ruminococcaceae	Gemmiger		85.65	2.721
MAGs_co_1356	130	2190317	52518	1957	62	1	59	2	97.56	Yes	Bacteria	Firmicutes C	Negativicutes	Veillonellales	Megasphaeraceae	Megasphaera	Megasphaera stantonii	96.8	2.669
MAGs_co_1357	86	2131647	81166	2108	80	1	45	1	98.15	No	Bacteria	Firmicutes	Bacilli	Lactobacillales	Lactobacillaceae	Lactobacillus	Lactobacillus crispatus	96.79	0.185
MAGs_co_1358	62	3088927	70282	2489	197	2	71	1	98.48	Yes	Bacteria	Bacteroidota	Bacteroidia	Bacteroidales	Bacteroidaceae	Phocaeicola	Phocaeicola coprophilus	95.9	0.456
MAGs_co_1359	62	1792181	61983	1680	65	1	18	1	N/A	Yes	Bacteria	Firmicutes	Bacilli	Lactobacillales	Lactobacillaceae	Limosilactobacillus		96.24	2.173
MAGs_co_1360	91	1535340	85292	1300	41	1	36	0	N/A	No	Bacteria	Firmicutes A	Clostridia A	Christensenellales	Borkfalkiaceae	Borkfalkia		81.92	0.026
MAGs_co_1361	62	1364199	38434	1269	43	0	35	0	N/A	Yes	Bacteria	Elusimicrobiota	Elusimicrobia	Elusimicrobiales	Elusimicrobiaceae	UBA1436		87.03	0
MAGs_co_1362	360	2500368	10621	2184	80	2	42	1	N/A	Yes	Bacteria	Bacteroidota	Bacteroidia	Bacteroidales	Marinifilaceae	Odoribacter		92.72	3.064
MAGs_co_1363	291	1482071	10833	1349	48	0	28	0	97.11	Yes	Bacteria	Firmicutes A	Clostridia A	Christensenellales	CAG-917	UMGS1688	UMGS1688 sp900545885	81.34	3.397
MAGs_co_1364	684	5284687	15012	5124	200	1	55	1	97.54	Yes	Bacteria	Proteobacteria	Gammaproteobacteria	Enterobacterales	Enterobacteriaceae	Escherichia	Escherichia flexneri	90.52	1.928
MAGs_co_1365	28	1626306	89935	1615	51	1	35	1	97.78	No	Bacteria	Campylobacterota	Campylobacteria	Campylobacterales	Helicobacteraceae	Helicobacter D	Helicobacter D pullorum	99.82	0
MAGs_co_1366	292	1748034	9548	1704	58	5	42	0	99.05	No	Bacteria	Proteobacteria	Alphaproteobacteria	RF32	CAG-239	CAG-495	CAG-495 sp001917125	93.16	1.629
MAGs_co_1367	207	2390833	17546	2267	98	6	17	1	N/A	No	Bacteria	Firmicutes A	Clostridia	Peptostreptococcales	Peptostreptococcaceae	Romboutsia		92.95	0.07
MAGs_co_1368	37	3350410	146637	3031	156	0	48	1	N/A	No	Bacteria	Firmicutes A	Clostridia	Lachnospirales	Lachnospiraceae	UMGS1370		100	0
MAGs_co_1369	688	1951859	3288	1873	41	3	22	0	98.19	Yes	Bacteria	Firmicutes A	Clostridia	Oscillospirales	Ruminococcaceae	Negativibacillus	Negativibacillus sp900547455	83.04	5.781
MAGs_co_1370	475	2201158	6162	2181	47	0	22	1	N/A	Yes	Bacteria	Firmicutes A	Clostridia	Lachnospirales	Anaerotignaceae	UMGS1670		96.28	4.474
MAGs_co_1371	303	1768662	12228	1714	65	0	17	0	99.27	No	Bacteria	Firmicutes	Bacilli	Lactobacillales	Streptococcaceae	Streptococcus	Streptococcus sp002300045	95.22	0.749
MAGs_co_1372	183	1786648	16795	1692	58	0	23	0	99.03	No	Bacteria	Firmicutes	Bacilli	Lactobacillales	Lactobacillaceae	Limosilactobacillus	Limosilactobacillus vaginalis	94.7	6.702
MAGs_co_1373	154	2226938	27825	2122	68	0	39	1	N/A	Yes	Bacteria	Firmicutes A	Clostridia	Lachnospirales	Lachnospiraceae	Mediterraneibacter		91.93	0.292
MAGs_co_1374	312	1624378	8631	1398	47	1	33	0	N/A	Yes	Bacteria	Firmicutes A	Clostridia A	Christensenellales	DTU072	CAG-1782		88.12	3.464
MAGs_co_1375	189	2781700	84297	2480	123	4	43	0	98.76	Yes	Bacteria	Firmicutes A	Clostridia	Oscillospirales	Acutalibacteraceae	Anaeromassilibacillus	Anaeromassilibacillus sp002159845	97.98	0.02
MAGs_co_1376	157	1170309	9818	923	65	0	34	0	96.73	No	Bacteria	Actinobacteriota	Actinomycetia	Actinomycetales	Bifidobacteriaceae	Aeriscardovia	Aeriscardovia aeriphila	87.22	0
MAGs_co_1377	26	3254840	394957	2668	181	0	45	1	96.67	Yes	Bacteria	Bacteroidota	Bacteroidia	Bacteroidales	Rikenellaceae	Alistipes	Alistipes onderdonkii	99.01	0.48
MAGs_co_1378	308	1720671	11541	1430	76	0	25	0	N/A	Yes	Bacteria	Firmicutes A	Clostridia A	Christensenellales	UBA3700			84.53	5.718
MAGs_co_1379	82	2326725	40608	2020	119	1	45	1	N/A	No	Bacteria	Firmicutes A	Clostridia	Oscillospirales	Ruminococcaceae	Gemmiger		96.19	0
MAGs_co_1380	114	2039605	22758	1878	90	3	36	1	96.71	Yes	Bacteria	Firmicutes	Bacilli	Erysipelotrichales	Erysipelatoclostridiaceae	Erysipelatoclostridium	Erysipelatoclostridium spiroforme	92.45	0
MAGs_co_1381	118	1818777	31390	1716	63	3	29	1	98.31	Yes	Bacteria	Fusobacteriota	Fusobacteriia	Fusobacteriales	Fusobacteriaceae	Fusobacterium A	Fusobacterium A sp900549465	97.75	1.27
MAGs_co_1382	170	1783107	16961	1667	42	6	8	1	98.48	Yes	Bacteria	Firmicutes A	Clostridia	Peptostreptococcales	Peptostreptococcaceae	Clostridium U	Clostridium U sp006861675	89.16	0
MAGs_co_1383	128	2224778	48704	2029	39	1	59	1	99.23	No	Bacteria	Proteobacteria	Gammaproteobacteria	Burkholderiales	Burkholderiaceae	Parasutterella	Parasutterella sp000980495	99.84	2.081
MAGs_co_1384	562	2537747	5603	2410	77	7	32	1	N/A	Yes	Bacteria	Firmicutes A	Clostridia	Peptostreptococcales	Peptostreptococcaceae	Romboutsia		81.27	5.223
MAGs_co_1385	320	2234131	10200	1950	75	1	37	0	N/A	Yes	Bacteria	Bacteroidota	Bacteroidia	Bacteroidales	Marinifilaceae	Odoribacter		83.6	2.419
MAGs_co_1386	316	2484944	9839	2181	70	0	40	0	N/A	Yes	Bacteria	Firmicutes A	Clostridia	Lachnospirales	Lachnospiraceae	Enterocloster		87.63	3.164
MAGs_co_1387	242	2106625	15242	1928	83	0	37	1	N/A	Yes	Bacteria	Firmicutes A	Clostridia	Lachnospirales	Lachnospiraceae	Blautia A		87.18	0.988
MAGs_co_1388	213	1816396	10847	1668	54	1	24	1	98.1	Yes	Bacteria	Firmicutes A	Clostridia	Lachnospirales	Lachnospiraceae	Dorea	Dorea sp000765215	81.11	1.89
MAGs_co_1389	230	1406685	8038	1237	58	0	11	0	N/A	Yes	Bacteria	Firmicutes A	Clostridia A	Christensenellales	UBA3700			82.66	1.027
MAGs_co_1390	143	2495564	105015	2410	63	2	59	0	N/A	Yes	Bacteria	Firmicutes A	Clostridia	Oscillospirales	Butyricicoccaceae	Agathobaculum		96.98	0.377
MAGs_co_1391	326	2478216	9786	2342	101	5	33	0	N/A	Yes	Bacteria	Firmicutes A	Clostridia A	Christensenellales	UBA1750	UBA7102		88.41	3.846
MAGs_co_1392	342	1945879	7687	1937	59	1	30	1	95.41	Yes	Bacteria	Firmicutes	Bacilli	Lactobacillales	Lactobacillaceae	Limosilactobacillus	Limosilactobacillus reuteri	85.1	5.932
MAGs_co_1393	141	2606641	35745	2188	148	1	56	0	98.74	No	Bacteria	Bacteroidota	Bacteroidia	Bacteroidales	Bacteroidaceae	Phocaeicola	Phocaeicola barnesiae	82.38	0.746
MAGs_co_1394	620	2595215	4894	2276	115	0	23	1	N/A	Yes	Bacteria	Firmicutes A	Clostridia	Lachnospirales	Lachnospiraceae	CHKCI001		85.84	0.632
MAGs_co_1395	373	2919149	10752	2493	208	0	22	0	98.5	No	Bacteria	Firmicutes A	Clostridia	Lachnospirales	Lachnospiraceae	Eisenbergiella	Eisenbergiella sp900544445	84.33	1.795
MAGs_co_1396	571	1906786	4123	1718	129	0	31	1	97.71	Yes	Bacteria	Bacteroidota	Bacteroidia	Bacteroidales	Bacteroidaceae	Prevotella	Prevotella sp000435635	86.23	5.279
MAGs_co_1397	340	2334104	8666	1889	157	4	52	1	98.22	Yes	Bacteria	Bacteroidota	Bacteroidia	Bacteroidales	Bacteroidaceae	Phocaeicola	Phocaeicola sp002161765	80.37	3.901
MAGs_co_1398	182	1830104	36175	1696	64	11	92	0	96.07	Yes	Bacteria	Firmicutes	Bacilli	Lactobacillales	Lactobacillaceae	Limosilactobacillus	Limosilactobacillus oris	99.44	2.139
MAGs_co_1399	21	2517047	173726	2103	119	2	53	1	98.83	Yes	Bacteria	Bacteroidota	Bacteroidia	Bacteroidales	Barnesiellaceae	Barnesiella	Barnesiella sp900542255	99.24	0
MAGs_co_1400	294	2201696	9588	1889	108	0	42	0	97.85	Yes	Bacteria	Bacteroidota	Bacteroidia	Bacteroidales	Muribaculaceae	CAG-279	CAG-279 sp900550025	86.22	2.641
MAGs_co_1401	314	1974985	7711	1821	100	1	22	0	98.13	Yes	Bacteria	Firmicutes A	Clostridia A	Christensenellales	CAG-74	UMGS1600	UMGS1600 sp900553295	80.17	2.022
MAGs_co_1402	519	1810963	3994	1762	106	0	25	1	98.21	Yes	Bacteria	Firmicutes A	Clostridia	Oscillospirales	Acutalibacteraceae	Acutalibacter	Acutalibacter sp000435395	81.65	1.565
MAGs_co_1403	26	1164530	81672	1106	40	1	23	0	N/A	Yes	Bacteria	Firmicutes	Bacilli	Lactobacillales	Lactobacillaceae	Ligilactobacillus		89.16	0.523
MAGs_co_1404	63	1564238	35436	1285	51	0	46	1	N/A	Yes	Bacteria	Firmicutes A	Clostridia A	Christensenellales	CAG-917	UMGS1688		89.61	0.02
MAGs_co_1405	43	982357	40183	1712	21	3	30	1	N/A	Yes	Bacteria	Firmicutes	Bacilli	Mycoplasmatales	Mycoplasmoidaceae	Malacoplasma		98.33	1.923
MAGs_co_1406	232	2908223	57946	2711	82	1	81	1	97.22	Yes	Bacteria	Proteobacteria	Gammaproteobacteria	Enterobacterales	Pasteurellaceae	Gallibacterium	Gallibacterium anatis	99.43	4.369
MAGs_co_1407	148	3890819	51097	3223	239	3	75	0	96.47	Yes	Bacteria	Bacteroidota	Bacteroidia	Bacteroidales	Bacteroidaceae	Phocaeicola	Phocaeicola sp900066445	94.94	0.976
MAGs_co_1408	132	1748309	15865	1670	57	0	26	1	95.65	No	Bacteria	Firmicutes	Bacilli	Lactobacillales	Lactobacillaceae	Limosilactobacillus	Limosilactobacillus oris	97.31	0.677
MAGs_co_1409	118	1692814	23679	1501	43	0	35	0	N/A	Yes	Bacteria	Firmicutes A	Clostridia	Lachnospirales	Lachnospiraceae			91.48	0.527
MAGs_co_1410	280	2456182	24219	2275	128	4	49	2	N/A	Yes	Bacteria	Firmicutes A	Clostridia	Oscillospirales	Ruminococcaceae	UBA1448		95.3	0.99
MAGs_co_1411	808	3379716	4986	3138	128	2	48	1	96.77	Yes	Bacteria	Actinobacteriota	Actinomycetia	Actinomycetales	Dermabacteraceae	Brachybacterium	Brachybacterium paraconglomeratum	85.28	2.972
MAGs_co_1412	169	2059085	16292	1846	58	0	24	1	N/A	Yes	Bacteria	Firmicutes A	Clostridia	Lachnospirales	Lachnospiraceae	GCA-900066755		93.03	1.898
MAGs_co_1413	314	1970943	7320	1774	37	1	26	1	98.45	Yes	Bacteria	Firmicutes A	Clostridia A	Christensenellales	CAG-138	UBA5394	UBA5394 sp003150565	96.63	1.153
MAGs_co_1414	276	1981052	8519	1709	54	2	36	1	96.07	Yes	Bacteria	Actinobacteriota	Coriobacteriia	Coriobacteriales	Coriobacteriaceae	Enorma	Enorma massiliensis	86.08	3.341
MAGs_co_1415	111	2053393	33421	1938	56	4	42	1	N/A	No	Bacteria	Spirochaetota	Spirochaetia	Sphaerochaetales	Sphaerochaetaceae			90.9	0
MAGs_co_1416	83	2923351	55097	2737	121	0	35	1	N/A	No	Bacteria	Firmicutes A	Clostridia	Lachnospirales	Lachnospiraceae	Mediterraneibacter		89.16	4.775
MAGs_co_1417	255	1936191	9674	1637	30	0	37	1	N/A	Yes	Bacteria	Actinobacteriota	Coriobacteriia	Coriobacteriales	Eggerthellaceae			93.72	4.262
MAGs_co_1418	304	2462143	10875	2312	126	1	34	1	N/A	Yes	Bacteria	Firmicutes A	Clostridia	Oscillospirales	Acutalibacteraceae	An200		92.48	1.677
MAGs_co_1419	227	1722250	11167	1842	45	1	33	1	N/A	Yes	Bacteria	Firmicutes	Bacilli	RF39	CAG-611	CAG-451		84.26	2.666
MAGs_co_1420	62	2750077	82412	2352	162	3	52	1	N/A	Yes	Bacteria	Bacteroidota	Bacteroidia	Bacteroidales	Muribaculaceae			97.35	0
MAGs_co_1421	89	3478095	61591	3162	172	1	37	1	98.17	No	Bacteria	Firmicutes A	Clostridia	Lachnospirales	Lachnospiraceae	Blautia	Blautia sp002161285	98.8	0
MAGs_co_1422	23	2435190	173024	1937	87	4	45	1	97.82	Yes	Bacteria	Bacteroidota	Bacteroidia	Bacteroidales	Rikenellaceae	Alistipes	Alistipes sp900290115	99.51	0
MAGs_co_1423	311	2747673	12606	2456	95	2	35	1	98.09	No	Bacteria	Firmicutes A	Clostridia A	Christensenellales	CAG-74	Firm-11	Firm-11 sp900540045	96.37	0.268
MAGs_co_1424	47	1696207	114760	1702	61	3	44	1	N/A	Yes	Bacteria	Cyanobacteria	Vampirovibrionia	Gastranaerophilales	Gastranaerophilaceae	QAMI01		88.03	1.709
MAGs_co_1425	250	1671693	9051	1423	88	0	33	1	97.73	Yes	Bacteria	Actinobacteriota	Actinomycetia	Actinomycetales	Bifidobacteriaceae	Bifidobacterium	Bifidobacterium gallinarum	89.98	1.401
MAGs_co_1426	757	2025071	3918	1761	97	1	22	0	95.64	Yes	Bacteria	Firmicutes A	Clostridia	Oscillospirales	Oscillospiraceae	UBA9475	UBA9475 sp002161675	81.18	5.903
MAGs_co_1427	35	2429975	155034	2047	79	1	46	0	N/A	Yes	Bacteria	Actinobacteriota	Coriobacteriia	Coriobacteriales	Coriobacteriaceae	An2-A		99.19	0
MAGs_co_1428	654	1749382	3109	1471	60	1	28	1	97.23	Yes	Bacteria	Proteobacteria	Gammaproteobacteria	Enterobacterales	Pasteurellaceae	Gallibacterium	Gallibacterium anatis	86.18	9.411
MAGs_co_1429	162	2415049	20534	2166	75	0	20	0	N/A	Yes	Bacteria	Firmicutes A	Clostridia	Lachnospirales	Lachnospiraceae	Anaerobutyricum		85.99	5.369
MAGs_co_1430	253	2361047	13595	2129	103	0	37	1	N/A	Yes	Bacteria	Firmicutes A	Clostridia	Lachnospirales	Lachnospiraceae	Hungatella A		90.24	2.742
MAGs_co_1431	594	2443000	6019	1913	156	1	27	1	97.82	Yes	Bacteria	Bacteroidota	Bacteroidia	Bacteroidales	Bacteroidaceae	Prevotella	Prevotella lascolaii	80.15	1.419
MAGs_co_1432	251	2244357	14136	1951	84	0	26	0	98.8	Yes	Bacteria	Firmicutes A	Clostridia	Lachnospirales	Lachnospiraceae	Mediterraneibacter	Mediterraneibacter sp002314255	88.46	2.651
MAGs_co_1433	288	2092963	10805	1945	90	3	28	1	97.82	No	Bacteria	Firmicutes A	Clostridia	Oscillospirales	Acutalibacteraceae	Ruminococcus H	Ruminococcus H sp900552925	94.63	1.378
MAGs_co_1434	71	3080311	67160	2771	156	0	47	1	98.5	No	Bacteria	Firmicutes A	Clostridia	Lachnospirales	Lachnospiraceae	Fusicatenibacter	Fusicatenibacter sp900543115	99.36	0.949
MAGs_co_1435	601	2438845	4660	2207	68	0	18	0	98.91	Yes	Bacteria	Firmicutes A	Clostridia	Lachnospirales	Lachnospiraceae	UC5-1-2E3	UC5-1-2E3 sp001304875	82.82	3.375
MAGs_co_1436	206	1907809	15461	1719	101	0	23	0	98.35	Yes	Bacteria	Firmicutes A	Clostridia	Lachnospirales	Lachnospiraceae	Fusicatenibacter	Fusicatenibacter sp900543115	80.8	0.316
MAGs_co_1437	341	1783079	6482	1724	74	0	20	1	98.28	Yes	Bacteria	Firmicutes	Bacilli	Lactobacillales	Lactobacillaceae	Lactobacillus	Lactobacillus gigeriorum	85.95	1.688
MAGs_co_1438	18	2794411	459443	2633	86	1	50	1	98.24	No	Bacteria	Actinobacteriota	Actinomycetia	Mycobacteriales	Mycobacteriaceae	Corynebacterium	Corynebacterium stationis	99.33	0.11
MAGs_co_1439	64	2396878	75376	2104	91	1	50	0	N/A	Yes	Bacteria	Actinobacteriota	Coriobacteriia	Coriobacteriales	Atopobiaceae	Olsenella E		99.73	0.806
MAGs_co_1440	29	2173363	145617	1882	95	6	63	1	N/A	Yes	Bacteria	Firmicutes A	Clostridia	Oscillospirales	Ruminococcaceae	Fournierella		98.63	0.248
MAGs_co_1441	288	2052429	9269	1787	37	0	31	0	N/A	Yes	Bacteria	Firmicutes A	Clostridia A	Christensenellales				89.34	3.288
MAGs_co_1442	54	2584636	126921	2129	145	0	45	1	N/A	Yes	Bacteria	Bacteroidota	Bacteroidia	Bacteroidales	UBA932	RC9		98.8	0
MAGs_co_1443	108	1899801	20624	1850	74	1	17	1	97.13	Yes	Bacteria	Firmicutes	Bacilli	Lactobacillales	Enterococcaceae	Enterococcus E	Enterococcus E cecorum	84.49	2.538
MAGs_co_1444	499	2318289	5996	2200	125	1	34	1	97.66	Yes	Bacteria	Firmicutes A	Clostridia	Oscillospirales	Acutalibacteraceae	Acutalibacter	Acutalibacter sp000435395	94.29	4.697
MAGs_co_1445	39	1802837	182853	1773	52	1	45	0	N/A	No	Bacteria	Firmicutes	Bacilli	Erysipelotrichales	Erysipelotrichaceae	Faecalicoccus		98.11	5.39
MAGs_co_1446	208	2264665	14958	1987	91	0	38	0	98.3	Yes	Bacteria	Firmicutes A	Clostridia	Lachnospirales	Lachnospiraceae	Mediterraneibacter	Mediterraneibacter sp002161355	80.71	1.214
MAGs_co_1447	343	1857084	6616	1673	39	1	20	0	98.36	No	Bacteria	Firmicutes A	Clostridia A	Christensenellales	CAG-138	UBA5394	UBA5394 sp003150565	81.72	2.688
MAGs_co_1448	74	1902683	517422	1494	87	20	80	1	96.08	Yes	Bacteria	Actinobacteriota	Actinomycetia	Actinomycetales	Bifidobacteriaceae	Aeriscardovia	Aeriscardovia aeriphila	94.58	0
MAGs_co_1449	33	2461072	95849	2292	56	5	52	1	97.73	No	Bacteria	Firmicutes A	Clostridia	Oscillospirales	Ruminococcaceae	Negativibacillus	Negativibacillus sp900547455	97.98	1.342
MAGs_co_1450	463	2078851	5443	1838	33	0	27	0	95.72	Yes	Bacteria	Desulfobacterota	Desulfovibrionia	Desulfovibrionales	Desulfovibrionaceae	Desulfovibrio	Desulfovibrio piger	83.08	4.142
MAGs_co_1451	259	2106324	10974	1890	93	1	33	0	N/A	Yes	Bacteria	Firmicutes A	Clostridia	Oscillospirales	Oscillospiraceae	UBA9475		87.47	1.286
MAGs_co_1452	120	2393790	37916	2145	61	0	50	1	N/A	Yes	Bacteria	Firmicutes A	Clostridia	Lachnospirales	Lachnospiraceae			97.78	0
MAGs_co_1453	71	1443310	31470	1263	48	1	31	1	N/A	Yes	Bacteria	Firmicutes A	Clostridia A	Christensenellales	CAG-917	UMGS1688		89.29	0.27
MAGs_co_1454	38	904435	152242	888	27	3	49	0	N/A	Yes	Bacteria	Proteobacteria	Alphaproteobacteria	Rs-D84	Rs-D84	Rs-D84		89.01	0
MAGs_co_1455	327	2145808	9614	1856	99	0	46	1	97.19	Yes	Bacteria	Actinobacteriota	Actinomycetia	Actinomycetales	Bifidobacteriaceae	Bifidobacterium	Bifidobacterium gallinarum	97.16	1.318
MAGs_co_1456	80	2924335	50827	2339	181	0	60	1	98.45	Yes	Bacteria	Bacteroidota	Bacteroidia	Bacteroidales	Bacteroidaceae	Phocaeicola	Phocaeicola coprophilus	92.24	0.839
MAGs_co_1457	218	2361826	14881	2113	62	3	31	0	98.19	Yes	Bacteria	Firmicutes A	Clostridia	Oscillospirales	Oscillospiraceae	Lawsonibacter	Lawsonibacter sp002160305	94.6	2.013
MAGs_co_1458	35	2843626	116975	2423	74	0	54	1	99.12	No	Bacteria	Firmicutes A	Clostridia	Lachnospirales	Lachnospiraceae	Clostridium Q	Clostridium Q saccharolyticum A	98.73	0
MAGs_co_1459	86	2817346	53640	2538	67	0	44	1	N/A	No	Bacteria	Firmicutes A	Clostridia	Lachnospirales	Lachnospiraceae	UMGS1472		99.34	1.476
MAGs_co_1460	455	1448455	3796	1271	46	0	18	1	98.83	Yes	Bacteria	Firmicutes	Bacilli	Lactobacillales	Lactobacillaceae	Limosilactobacillus	Limosilactobacillus vaginalis	81.46	2.274
MAGs_co_1461	181	1776278	14474	1505	67	1	33	0	N/A	Yes	Bacteria	Firmicutes A	Clostridia A	Christensenellales	Borkfalkiaceae	UBA11940		92.33	1.099
MAGs_co_1462	104	2800302	46972	2539	142	0	36	0	N/A	No	Bacteria	Firmicutes A	Clostridia	Lachnospirales	Lachnospiraceae	Mediterraneibacter		89	2.456
MAGs_co_1463	174	2920846	22007	2508	149	0	35	0	N/A	Yes	Bacteria	Firmicutes A	Clostridia	Lachnospirales	Lachnospiraceae	GCA-900066135		91.23	0.494
MAGs_co_1464	151	2298006	21383	2035	61	0	42	1	N/A	Yes	Bacteria	Firmicutes A	Clostridia	Lachnospirales	Lachnospiraceae			98.02	1.635
MAGs_co_1465	96	1275835	19607	1076	48	0	27	1	N/A	Yes	Bacteria	Firmicutes A	Clostridia A	Christensenellales	CAG-917	UMGS1688		85.03	1.442
MAGs_co_1466	558	2295709	4766	2123	64	1	36	0	N/A	Yes	Bacteria	Firmicutes A	Clostridia	Oscillospirales	Oscillospiraceae	UMGS1872		84.6	6.328
MAGs_co_1467	220	2325758	28017	2151	71	2	46	0	98.3	Yes	Bacteria	Firmicutes C	Negativicutes	Selenomonadales	Selenomonadaceae	Megamonas	Megamonas sp900554895	95.9	3.807
MAGs_co_1468	39	3373976	159495	2763	198	1	57	1	96.62	No	Bacteria	Bacteroidota	Bacteroidia	Bacteroidales	Bacteroidaceae	Bacteroides	Bacteroides togonis	94.7	0.557
MAGs_co_1469	32	2104580	155214	1703	98	0	56	1	97.02	Yes	Bacteria	Actinobacteriota	Actinomycetia	Actinomycetales	Bifidobacteriaceae	Bifidobacterium	Bifidobacterium gallinarum	97.72	0.075
MAGs_co_1470	180	1963186	16378	1926	94	2	17	1	97.1	Yes	Bacteria	Firmicutes	Bacilli	Lactobacillales	Lactobacillaceae	Ligilactobacillus	Ligilactobacillus salivarius	90.99	2.268
MAGs_co_1471	56	2621004	73090	2115	144	1	42	1	N/A	Yes	Bacteria	Bacteroidota	Bacteroidia	Bacteroidales	UBA932	RC9		98.33	0.476
MAGs_co_1472	167	1795142	18893	1503	91	0	40	1	97.5	Yes	Bacteria	Actinobacteriota	Actinomycetia	Actinomycetales	Bifidobacteriaceae	Bifidobacterium	Bifidobacterium gallinarum	87.75	0.757
MAGs_co_1473	511	1762497	4852	1597	92	1	22	1	97.12	Yes	Bacteria	Firmicutes	Bacilli	Lactobacillales	Lactobacillaceae	Ligilactobacillus	Ligilactobacillus agilis	84.34	5.89
MAGs_co_1474	702	1923921	3268	1756	84	0	38	1	97.75	Yes	Bacteria	Firmicutes	Bacilli	Lactobacillales	Lactobacillaceae	Limosilactobacillus	Limosilactobacillus ingluviei	91.02	9.202
MAGs_co_1475	35	1883802	212533	1784	51	4	53	2	96.51	Yes	Bacteria	Firmicutes C	Negativicutes	Acidaminococcales	Acidaminococcaceae	Phascolarctobacterium	Phascolarctobacterium sp000436095	99.4	0.598
MAGs_co_1476	272	2223594	10680	1906	32	0	51	1	97.46	Yes	Bacteria	Proteobacteria	Gammaproteobacteria	Burkholderiales	Burkholderiaceae	Sutterella	Sutterella sp900543805	86.6	4.687
MAGs_co_1477	110	2050834	39517	2078	77	3	27	1	97.33	Yes	Bacteria	Firmicutes	Bacilli	Lactobacillales	Lactobacillaceae	Ligilactobacillus	Ligilactobacillus salivarius	97.9	1.57
MAGs_co_1478	126	2382537	36244	2125	108	1	47	1	N/A	Yes	Bacteria	Firmicutes A	Clostridia	Oscillospirales	Ruminococcaceae	Faecalibacterium		97.27	0.136
MAGs_co_1479	297	1443214	10222	1337	64	11	78	1	N/A	Yes	Bacteria	Firmicutes A	Clostridia A	Christensenellales	CAG-917	CAG-1138		81.23	1.285
MAGs_co_1480	311	2222209	8271	2135	80	1	33	0	98.75	Yes	Bacteria	Actinobacteriota	Actinomycetia	Mycobacteriales	Mycobacteriaceae	Corynebacterium	Corynebacterium glutamicum	80.4	1.791
MAGs_co_1481	11	2009403	297293	1667	90	1	38	0	N/A	No	Bacteria	Bacteroidota	Bacteroidia	Bacteroidales	Rikenellaceae	Rikenella		88.03	0
MAGs_co_1482	230	2352137	19065	2258	50	5	38	2	N/A	Yes	Bacteria	Firmicutes A	Clostridia	Lachnospirales	Anaerotignaceae	UMGS1670		95.63	0.957
MAGs_co_1483	53	2629525	165407	2287	120	0	46	1	97.42	Yes	Bacteria	Bacteroidota	Bacteroidia	Bacteroidales	Muribaculaceae	Amulumruptor	Amulumruptor caecigallinarius	99.43	0.125
MAGs_co_1484	92	1649957	43007	1765	43	1	26	0	96.49	Yes	Archaea	Methanobacteriota	Methanobacteria	Methanobacteriales	Methanobacteriaceae	Methanobrevibacter A	Methanobrevibacter A woesei	96.66	0
MAGs_co_1485	355	1726608	5881	1623	52	0	39	1	N/A	Yes	Bacteria	Spirochaetota	Spirochaetia	Sphaerochaetales	Sphaerochaetaceae	Spiro-01		89.77	2.84
MAGs_co_1486	288	2066927	9231	1975	85	3	34	1	98.92	Yes	Bacteria	Firmicutes	Bacilli	Erysipelotrichales	Erysipelatoclostridiaceae	CHKCI006	CHKCI006 sp900018345	86.81	2.493
MAGs_co_1487	383	1349509	4346	1267	62	0	17	1	N/A	Yes	Bacteria	Firmicutes A	Clostridia A	Christensenellales	UBA3700			81.8	2.096
MAGs_co_1488	36	2259902	300599	2421	58	2	56	0	96.6	Yes	Archaea	Methanobacteriota	Methanobacteria	Methanobacteriales	Methanobacteriaceae	Methanobrevibacter A	Methanobrevibacter A woesei	100	0
MAGs_co_1489	206	1510062	12220	1366	45	0	34	0	98.19	Yes	Bacteria	Firmicutes A	Clostridia A	Christensenellales	CAG-917	UMGS1688	UMGS1688 sp900545885	83.52	2.419
MAGs_co_1490	121	2021541	24648	1654	111	0	38	1	N/A	Yes	Bacteria	Bacteroidota	Bacteroidia	Bacteroidales	UBA932	RC9		89.06	4.761
MAGs_co_1491	209	2156454	15036	1847	67	1	17	1	N/A	Yes	Bacteria	Firmicutes A	Clostridia	Lachnospirales	Lachnospiraceae	Anaerobutyricum		86.46	2.684
MAGs_co_1492	32	2303468	136651	1880	112	1	43	1	98.01	No	Bacteria	Bacteroidota	Bacteroidia	Bacteroidales	Rikenellaceae	Alistipes	Alistipes sp900544265	99.75	0.48
MAGs_co_1493	387	4546634	28931	4209	158	6	68	1	97.86	Yes	Bacteria	Proteobacteria	Gammaproteobacteria	Enterobacterales	Enterobacteriaceae	Escherichia	Escherichia flexneri	95.63	1.735
MAGs_co_1494	636	2318123	5240	2407	68	6	30	1	97.29	Yes	Bacteria	Actinobacteriota	Actinomycetia	Actinomycetales	Microbacteriaceae	Microbacterium	Microbacterium sp001724425	84.15	1.582
MAGs_co_1495	459	1694083	4769	1513	34	0	22	1	98.42	No	Bacteria	Firmicutes A	Clostridia A	Christensenellales	CAG-138	UBA5394	UBA5394 sp003150565	86.69	0.481
MAGs_co_1496	217	2001946	14585	1673	35	1	50	2	N/A	Yes	Bacteria	Proteobacteria	Gammaproteobacteria	Burkholderiales	Burkholderiaceae	Sutterella		88.88	1.552
MAGs_co_1497	419	2296217	6920	2058	35	0	24	1	99.04	No	Bacteria	Firmicutes A	Clostridia	Peptostreptococcales	Anaerovoracaceae	UBA1191	UBA1191 sp900543485	82.22	3.191
MAGs_co_1498	165	2386061	19778	1978	154	2	42	1	N/A	Yes	Bacteria	Bacteroidota	Bacteroidia	Bacteroidales	Tannerellaceae	Parabacteroides		94.53	1.807
MAGs_co_1499	80	1707842	30946	1651	60	1	37	1	98.81	Yes	Bacteria	Firmicutes	Bacilli	Lactobacillales	Lactobacillaceae	Limosilactobacillus	Limosilactobacillus vaginalis	98.18	0.543
MAGs_co_1500	26	1895426	167640	1558	78	0	47	1	N/A	Yes	Bacteria	Verrucomicrobiota	Verrucomicrobiae	Opitutales	UBA953	W0P29-029		93.24	0.675
MAGs_co_1501	42	2415892	240747	2129	129	1	43	1	N/A	Yes	Bacteria	Firmicutes A	Clostridia	Oscillospirales	Ruminococcaceae	Gemmiger		96.59	0.136
MAGs_co_1502	103	2153413	29223	1961	97	2	43	1	98.09	No	Bacteria	Firmicutes A	Clostridia	Oscillospirales	Acutalibacteraceae	Ruminococcus H	Ruminococcus H sp900552925	98.11	0.335
MAGs_co_1503	1101	3734172	4651	3307	147	2	24	0	98.06	Yes	Bacteria	Proteobacteria	Gammaproteobacteria	Enterobacterales	Enterobacteriaceae	Escherichia	Escherichia flexneri	82.81	1.226
MAGs_co_1504	351	2460720	13910	2126	152	1	29	1	N/A	Yes	Bacteria	Firmicutes A	Clostridia	Oscillospirales	Ruminococcaceae	Gemmiger		90.96	3.108
MAGs_co_1505	197	1792741	10992	1646	54	0	19	0	98.02	Yes	Bacteria	Proteobacteria	Gammaproteobacteria	Burkholderiales	Burkholderiaceae	Oligella	Oligella ureolytica	83.12	1.603
MAGs_co_1506	219	2365375	14128	2137	133	0	13	1	99.31	No	Bacteria	Firmicutes	Bacilli	Lactobacillales	Aerococcaceae	Jeotgalibaca	Jeotgalibaca sp003955755	96.54	4.061
MAGs_co_1507	335	2814750	12160	2459	75	0	33	0	N/A	Yes	Bacteria	Firmicutes A	Clostridia	Lachnospirales	Lachnospiraceae			87.44	1.919
MAGs_co_1508	434	1255985	3758	1292	42	0	32	1	N/A	Yes	Bacteria	Proteobacteria	Alphaproteobacteria	RF32	CAG-239	CAG-495		84.52	2.517
MAGs_co_1509	88	1986963	35832	1833	64	1	33	1	99.35	No	Bacteria	Cyanobacteria	Vampirovibrionia	Gastranaerophilales	Gastranaerophilaceae	UMGS951	UMGS951 sp900547155	89.07	0.854
MAGs_co_1510	374	4173172	47347	3636	211	1	55	1	N/A	No	Bacteria	Actinobacteriota	Actinomycetia	Actinomycetales	Dermabacteraceae	Brachybacterium		91.13	0.779
MAGs_co_1511	259	2138182	13417	1994	69	1	45	1	97.88	Yes	Bacteria	Actinobacteriota	Actinomycetia	Mycobacteriales	Mycobacteriaceae	Corynebacterium	Corynebacterium stationis	88.7	0
MAGs_co_1512	387	1969116	6393	1740	27	1	36	0	N/A	Yes	Bacteria	Actinobacteriota	Coriobacteriia	Coriobacteriales	Eggerthellaceae			84.02	4.655
MAGs_co_1513	62	1684848	38743	1382	70	0	28	1	N/A	Yes	Bacteria	Firmicutes A	Clostridia A	Christensenellales	UBA3700			92.35	0.832
MAGs_co_1514	189	1949006	15511	1594	104	1	24	0	98.34	Yes	Bacteria	Bacteroidota	Bacteroidia	Bacteroidales	Bacteroidaceae	CAG-617	CAG-617 sp000431275	81.64	0
MAGs_co_1515	204	1619163	13814	1378	67	1	34	0	97.37	Yes	Bacteria	Firmicutes A	Clostridia A	Christensenellales	Borkfalkiaceae	UBA11940	UBA11940 sp900549005	87.64	0.682
MAGs_co_1516	458	2293215	6530	2017	77	0	39	0	N/A	Yes	Bacteria	Bacteroidota	Bacteroidia	Bacteroidales	Marinifilaceae	Odoribacter		88.06	2.419
MAGs_co_1517	240	2250262	12540	1775	139	1	32	1	N/A	Yes	Bacteria	Bacteroidota	Bacteroidia	Bacteroidales	UBA932	RC9		82.96	3.968
MAGs_co_1518	267	2063309	10108	1952	42	1	36	1	N/A	Yes	Bacteria	Firmicutes A	Clostridia	Oscillospirales	Butyricicoccaceae	SCN-57-10		93	4.328
MAGs_co_1519	244	2047726	13323	1922	65	1	34	1	97.9	Yes	Bacteria	Actinobacteriota	Actinomycetia	Mycobacteriales	Mycobacteriaceae	Corynebacterium	Corynebacterium stationis	85.14	0.974
MAGs_co_1520	21	2261636	288593	1889	94	1	41	1	N/A	Yes	Bacteria	Bacteroidota	Bacteroidia	Bacteroidales	Rikenellaceae	Alistipes		99.03	1.121
MAGs_co_1521	95	3030566	60141	2876	124	1	49	1	N/A	No	Bacteria	Firmicutes A	Clostridia	Oscillospirales	Ruminococcaceae	UMGS1826		98.65	0
MAGs_co_1522	620	2219582	4591	1779	41	0	27	1	95.19	Yes	Bacteria	Proteobacteria	Gammaproteobacteria	Pseudomonadales	Moraxellaceae	Psychrobacter	Psychrobacter sp002385225	82.13	4.117
MAGs_co_1523	299	1600094	6286	1500	105	1	23	0	N/A	Yes	Bacteria	Bacteroidota	Bacteroidia	Bacteroidales	Rikenellaceae			82.83	0.641
MAGs_co_1524	178	1781953	19638	1683	87	1	35	0	N/A	Yes	Bacteria	Firmicutes A	Clostridia	Oscillospirales	Acutalibacteraceae	CAG-180		97.14	0.753
MAGs_co_1525	25	1895657	90731	1679	68	0	40	1	N/A	Yes	Bacteria	Firmicutes A	Clostridia	Lachnospirales	Lachnospiraceae	OF09-33XD		80.37	1.265
MAGs_co_1526	154	5507779	62873	4381	454	0	56	1	98.35	No	Bacteria	Verrucomicrobiota	Lentisphaeria	Victivallales	Victivallaceae	Victivallis	Victivallis vadensis	93.58	3.378
MAGs_co_1527	205	1872212	11293	1691	109	0	18	0	N/A	Yes	Bacteria	Firmicutes A	Clostridia	Lachnospirales	Lachnospiraceae			82.06	8.999
MAGs_co_1528	476	1998933	5356	1726	130	2	43	0	97.58	Yes	Bacteria	Bacteroidota	Bacteroidia	Bacteroidales	Bacteroidaceae	Prevotella	Prevotella sp000435635	87.18	1.918
MAGs_co_1529	240	2715236	21386	2537	87	2	41	1	N/A	Yes	Bacteria	Firmicutes A	Clostridia	Oscillospirales	Butyricicoccaceae	Agathobaculum		97.31	1.342
MAGs_co_1530	145	1813159	24700	1763	85	4	44	1	97.49	Yes	Bacteria	Firmicutes	Bacilli	Lactobacillales	Lactobacillaceae	Ligilactobacillus	Ligilactobacillus agilis	85.07	0.785
MAGs_co_1531	629	2610444	5121	2366	53	1	38	2	N/A	Yes	Bacteria	Spirochaetota	Spirochaetia	Treponematales	Treponemataceae	Treponema F		86.44	9.324
MAGs_co_1532	625	2436138	4406	2208	73	0	27	1	N/A	Yes	Bacteria	Firmicutes A	Clostridia	Lachnospirales	Lachnospiraceae	GCA-900066575		83.57	5.063
MAGs_co_1533	219	1543339	8995	1497	64	0	17	1	97.97	Yes	Bacteria	Firmicutes	Bacilli	Lactobacillales	Lactobacillaceae	Lactobacillus	Lactobacillus johnsonii	81.25	2.131
MAGs_co_1534	194	1433178	9103	1365	53	0	16	0	96.25	Yes	Bacteria	Firmicutes	Bacilli	Lactobacillales	Lactobacillaceae	Limosilactobacillus	Limosilactobacillus oris	81.9	0
MAGs_co_1535	267	1764683	13912	1708	35	3	46	1	N/A	Yes	Bacteria	Firmicutes C	Negativicutes	Acidaminococcales	Acidaminococcaceae	Phascolarctobacterium		92.68	1.796
MAGs_co_1536	45	1596851	94087	1530	41	0	35	1	N/A	No	Bacteria	Campylobacterota	Campylobacteria	Campylobacterales	Helicobacteraceae	Helicobacter G		96.65	0.088
MAGs_co_1537	230	2120982	12410	1856	68	2	25	0	99.17	No	Bacteria	Firmicutes A	Clostridia	Oscillospirales	Oscillospiraceae	CAG-110	CAG-110 sp900546915	87.28	3.243
MAGs_co_1538	93	2220588	74857	2105	56	5	57	1	N/A	Yes	Bacteria	Spirochaetota	Spirochaetia	Sphaerochaetales	Sphaerochaetaceae			92.04	0
MAGs_co_1539	183	1497418	14032	1527	36	0	27	1	97.63	Yes	Bacteria	Campylobacterota	Campylobacteria	Campylobacterales	Campylobacteraceae	Campylobacter D	Campylobacter D jejuni	89.6	1.529
MAGs_co_1540	310	1651796	7718	1579	70	2	21	1	97.35	Yes	Bacteria	Firmicutes	Bacilli	Lactobacillales	Lactobacillaceae	Ligilactobacillus	Ligilactobacillus salivarius	88.08	2.377
MAGs_co_1541	292	1997959	9829	1910	77	2	38	0	N/A	Yes	Bacteria	Firmicutes A	Clostridia	Oscillospirales	Oscillospiraceae	UBA5446		88.86	0.468
MAGs_co_1542	413	2064215	5979	1805	75	2	20	0	N/A	Yes	Bacteria	Firmicutes A	Clostridia A	Christensenellales	CAG-74	UMGS1603		82.16	1.881
MAGs_co_1543	281	1544336	7923	1424	31	1	39	1	N/A	Yes	Bacteria	Proteobacteria	Gammaproteobacteria	Burkholderiales	Burkholderiaceae	CAG-521		81.53	5.625
MAGs_co_1544	449	2095882	5830	1923	137	1	36	1	98.9	Yes	Bacteria	Verrucomicrobiota	Verrucomicrobiae	Verrucomicrobiales	Akkermansiaceae	Akkermansia	Akkermansia muciniphila	83.15	0.879
MAGs_co_1545	196	1840042	12570	1713	30	0	41	1	N/A	Yes	Bacteria	Campylobacterota	Campylobacteria	Campylobacterales	Campylobacteraceae			95.05	2.686
MAGs_co_1546	441	1229614	3331	1213	33	1	31	0	N/A	Yes	Bacteria	Elusimicrobiota	Elusimicrobia	Elusimicrobiales	Elusimicrobiaceae	UBA1436		80.59	0
MAGs_co_1547	240	2232143	10696	1973	44	0	20	1	N/A	Yes	Bacteria	Firmicutes A	Clostridia	Lachnospirales	Lachnospiraceae	Lachnoclostridium A		84.49	0.949
MAGs_co_1548	45	3224001	105193	2630	196	0	66	1	98.74	Yes	Bacteria	Bacteroidota	Bacteroidia	Bacteroidales	Bacteroidaceae	Phocaeicola	Phocaeicola sp900540105	98.81	0.749
MAGs_co_1549	401	1444326	4592	1270	40	0	26	1	N/A	Yes	Bacteria	Firmicutes A	Clostridia A	Christensenellales	CAG-917	CAG-917		82.24	2.969
MAGs_co_1550	811	3389554	4796	3175	122	1	44	0	96.99	Yes	Bacteria	Actinobacteriota	Actinomycetia	Actinomycetales	Dermabacteraceae	Brachybacterium	Brachybacterium paraconglomeratum	89.41	3.801
MAGs_co_1551	177	1609130	11105	1607	38	0	23	1	97.58	Yes	Bacteria	Cyanobacteria	Vampirovibrionia	Gastranaerophilales	Gastranaerophilaceae	CAG-196	CAG-196 sp002102975	89.31	3.918
MAGs_co_1552	447	1868416	5227	1779	97	1	27	1	98.15	Yes	Bacteria	Firmicutes A	Clostridia	Oscillospirales	Acutalibacteraceae	CAG-180	CAG-180 sp002314305	87.05	2.404
MAGs_co_1553	380	2752972	11329	2474	114	0	23	0	N/A	No	Bacteria	Firmicutes A	Clostridia	Lachnospirales	Lachnospiraceae			91.01	1.392
MAGs_co_1554	368	2017225	6562	1759	83	1	18	1	N/A	Yes	Bacteria	Firmicutes A	Clostridia	Oscillospirales	Oscillospiraceae			81.61	2.684
MAGs_co_1555	230	2169254	12944	2084	94	3	40	1	99.01	No	Bacteria	Firmicutes	Bacilli	Erysipelotrichales	Erysipelatoclostridiaceae	CHKCI006	CHKCI006 sp900018345	90.43	1.078
MAGs_co_1556	160	1350266	23990	1344	33	2	31	0	N/A	Yes	Bacteria	Firmicutes	Bacilli	RF39	CAG-611	CAG-451		89.33	2.109
MAGs_co_1557	332	1651793	7913	1519	53	2	24	1	99.24	No	Bacteria	Firmicutes	Bacilli	Lactobacillales	Lactobacillaceae	Limosilactobacillus	Limosilactobacillus vaginalis	89.75	5.027
MAGs_co_1558	365	2305338	9373	2262	47	0	20	0	N/A	Yes	Bacteria	Firmicutes A	Clostridia	Oscillospirales	Oscillospiraceae	Oscillibacter		89.07	3.66
MAGs_co_1559	123	2172290	54989	1878	86	4	44	1	N/A	Yes	Bacteria	Firmicutes A	Clostridia	Oscillospirales	Oscillospiraceae	CAG-110		95.07	0
MAGs_co_1560	175	1667781	25180	1450	71	10	46	0	N/A	Yes	Bacteria	Firmicutes A	Clostridia A	Christensenellales	Borkfalkiaceae	UMGS1004		85.48	0.507
MAGs_co_1561	169	1236536	9419	1222	45	3	31	1	N/A	Yes	Bacteria	Firmicutes	Bacilli	Erysipelotrichales	Erysipelotrichaceae			93.8	0.317
MAGs_co_1562	24	2147807	178383	1898	89	1	45	2	N/A	No	Bacteria	Spirochaetota	Spirochaetia	Treponematales	Treponemataceae			99.3	0
MAGs_co_1563	240	1915477	19244	1803	68	0	47	1	N/A	Yes	Bacteria	Firmicutes A	Clostridia	Lachnospirales	Lachnospiraceae	Dorea		86.5	1.988
MAGs_co_1564	508	2625440	6390	2396	128	0	44	1	N/A	Yes	Bacteria	Firmicutes A	Clostridia	Lachnospirales	Lachnospiraceae	Blautia		88.54	2.6
MAGs_co_1565	337	1537723	8055	1391	30	0	46	1	N/A	Yes	Bacteria	Firmicutes A	Clostridia	Lachnospirales	Lachnospiraceae			83.31	6.118
MAGs_co_1566	149	1131537	15988	951	33	5	37	0	N/A	Yes	Bacteria	Proteobacteria	Alphaproteobacteria	Rickettsiales	UBA1997			89.01	3.296
MAGs_co_1567	39	2350387	88289	2160	103	3	47	1	97.99	Yes	Bacteria	Firmicutes A	Clostridia	Oscillospirales	Acutalibacteraceae	Ruminococcus H	Ruminococcus H sp900552925	98.65	1.027
MAGs_co_1568	808	3682165	5844	3368	168	0	48	1	98.72	Yes	Bacteria	Actinobacteriota	Actinomycetia	Actinomycetales	Dermabacteraceae	Brachybacterium	Brachybacterium sp003711805	82.68	8.62
MAGs_co_1569	291	2594324	12507	2320	119	5	39	0	98.34	Yes	Bacteria	Firmicutes A	Clostridia	Oscillospirales	Ruminococcaceae	Fournierella	Fournierella sp002161595	80.28	5.578
MAGs_co_1570	393	1935319	6750	1874	92	2	26	1	96.77	Yes	Bacteria	Firmicutes	Bacilli	Lactobacillales	Lactobacillaceae	Ligilactobacillus	Ligilactobacillus salivarius	85.21	4.864
MAGs_co_1571	439	3119030	10442	2544	230	3	56	1	98.24	Yes	Bacteria	Bacteroidota	Bacteroidia	Bacteroidales	Tannerellaceae	Parabacteroides A	Parabacteroides A chartae	84.24	6.426
MAGs_co_1572	80	2431943	48463	2306	47	2	44	0	N/A	No	Bacteria	Firmicutes A	Clostridia	Oscillospirales	Butyricicoccaceae	SCN-57-10		96.64	0
MAGs_co_1573	756	5818287	11176	5844	142	1	58	1	N/A	Yes	Bacteria	Firmicutes A	Clostridia	Oscillospirales	Oscillospiraceae	CAG-110		97.42	4.383
MAGs_co_1574	210	2711719	25194	2384	67	2	38	0	N/A	Yes	Bacteria	Bacteroidota	Bacteroidia	Flavobacteriales	Flavobacteriaceae	Flavobacterium		91	0.575
MAGs_co_1575	271	2277178	30596	2036	102	1	51	0	98.5	Yes	Bacteria	Firmicutes	Bacilli	Erysipelotrichales	Erysipelotrichaceae	Merdibacter	Merdibacter sp900543035	92.45	5.087
MAGs_co_1576	185	2064974	23692	1845	57	0	18	1	N/A	No	Bacteria	Firmicutes A	Clostridia	Lachnospirales	Lachnospiraceae	UBA7160		81.07	2.848
MAGs_co_1577	594	2084891	4395	2051	110	0	32	1	97.97	Yes	Bacteria	Firmicutes A	Clostridia	Oscillospirales	Acutalibacteraceae	Acutalibacter	Acutalibacter sp000435395	84.77	4.348
MAGs_co_1578	585	2059489	4503	2001	58	1	21	1	98.6	Yes	Bacteria	Firmicutes A	Clostridia	Oscillospirales	Ruminococcaceae	Ruthenibacterium	Ruthenibacterium sp900546885	87.04	5.442
MAGs_co_1579	155	2679938	28535	2475	55	2	33	1	N/A	Yes	Bacteria	Deferribacterota	Deferribacteres	Deferribacterales	Mucispirillaceae	Mucispirillum		98.22	3.448
MAGs_co_1580	74	2301954	60145	2095	88	5	50	1	97.59	Yes	Bacteria	Firmicutes C	Negativicutes	Selenomonadales	Selenomonadaceae	Megamonas	Megamonas funiformis	100	0.632
MAGs_co_1581	46	1819931	68654	1504	82	3	36	1	N/A	No	Bacteria	Firmicutes A	Clostridia A	Christensenellales	Borkfalkiaceae	Borkfalkia		93.95	0
MAGs_co_1582	271	2486733	15884	2374	76	0	41	1	N/A	Yes	Bacteria	Firmicutes A	Clostridia	Lachnospirales	Lachnospiraceae	Ruminococcus G		91.77	0.843
MAGs_co_1583	211	2434849	17324	2239	80	0	31	1	99.32	No	Bacteria	Firmicutes A	Clostridia	Lachnospirales	Lachnospiraceae	Sellimonas	Sellimonas intestinalis	84.94	6.725
MAGs_co_1584	32	2830067	139669	2254	166	4	55	1	N/A	Yes	Bacteria	Bacteroidota	Bacteroidia	Bacteroidales	Bacteroidaceae	Paraprevotella		94.6	0.185
MAGs_co_1585	138	1504763	17025	1430	53	3	34	1	99.16	No	Bacteria	Firmicutes	Bacilli	Lactobacillales	Lactobacillaceae	Limosilactobacillus	Limosilactobacillus vaginalis	87.68	4.545
MAGs_co_1586	156	3084290	54315	2600	68	1	47	1	N/A	Yes	Bacteria	Desulfobacterota	Desulfovibrionia	Desulfovibrionales	Desulfovibrionaceae	Desulfovibrio		99.4	2.366
MAGs_co_1587	86	1304686	21467	1241	53	1	24	0	N/A	No	Bacteria	Firmicutes	Bacilli	Lactobacillales	Lactobacillaceae	Limosilactobacillus		86.95	0.455
MAGs_co_1588	1034	2452862	2701	2104	199	0	29	1	97.86	Yes	Bacteria	Bacteroidota	Bacteroidia	Bacteroidales	Rikenellaceae	Alistipes	Alistipes sp900546065	82.34	8.84
MAGs_co_1589	242	1309035	8313	1112	42	1	17	0	98.25	Yes	Bacteria	Firmicutes A	Clostridia A	Christensenellales	CAG-314	CAG-1435	CAG-1435 sp000433775	84.94	1.209
MAGs_co_1590	538	2817739	6750	2445	94	2	40	1	N/A	Yes	Bacteria	Bacteroidota	Bacteroidia	Bacteroidales	Marinifilaceae	Odoribacter		87.34	1.075
MAGs_co_1591	60	3412080	160470	2720	206	1	42	1	98.54	No	Bacteria	Bacteroidota	Bacteroidia	Bacteroidales	Rikenellaceae	Alistipes	Alistipes onderdonkii	99.27	0.961
MAGs_co_1592	305	2092006	9329	1937	51	0	26	1	N/A	No	Bacteria	Firmicutes A	Clostridia	Oscillospirales	Ruminococcaceae			83.8	1.23
MAGs_co_1593	167	1633354	26494	1373	64	2	40	0	N/A	Yes	Bacteria	Firmicutes A	Clostridia A	Christensenellales	DTU072			91.05	1.075
MAGs_co_1594	457	2277924	6058	2050	68	0	28	0	N/A	Yes	Bacteria	Firmicutes A	Clostridia A	Christensenellales	CAG-74	SFFH01		80.62	1.556
MAGs_co_1595	585	2097546	5147	1989	118	0	27	1	97.86	Yes	Bacteria	Firmicutes A	Clostridia	Oscillospirales	Acutalibacteraceae	Acutalibacter	Acutalibacter sp000435395	86	2.3
MAGs_co_1596	138	1276093	12214	1157	44	0	24	1	98.25	Yes	Bacteria	Firmicutes A	Clostridia A	Christensenellales	CAG-917	UMGS1688	UMGS1688 sp900554085	88.13	1.14
MAGs_co_1597	50	3177310	91436	2604	188	3	58	1	96.98	Yes	Bacteria	Bacteroidota	Bacteroidia	Bacteroidales	Bacteroidaceae	Bacteroides	Bacteroides togonis	93.51	0.185
MAGs_co_1598	625	2642919	7169	2765	88	6	78	0	N/A	Yes	Bacteria	Firmicutes	Bacilli	Lactobacillales	Lactobacillaceae	Limosilactobacillus		90.98	2.951
MAGs_co_1599	288	2055731	16049	1912	42	1	33	0	98.26	Yes	Bacteria	Firmicutes A	Clostridia	Oscillospirales	Oscillospiraceae	Evtepia	Evtepia sp900546255	86.26	2.013
MAGs_co_1600	255	1302243	8669	1105	38	0	22	0	N/A	Yes	Bacteria	Firmicutes A	Clostridia A	Christensenellales	CAG-917	UMGS1688		78.7	1.668
MAGs_co_1601	293	1821947	8711	1670	73	1	28	1	98.21	Yes	Bacteria	Firmicutes C	Negativicutes	Selenomonadales	Selenomonadaceae	Megamonas	Megamonas funiformis	89.58	0.632
MAGs_co_1602	96	1346751	23286	1226	58	2	11	1	96.12	Yes	Bacteria	Firmicutes	Bacilli	Lactobacillales	Lactobacillaceae	Ligilactobacillus	Ligilactobacillus aviarius	97.25	1.352
MAGs_co_1603	55	2543616	119389	2190	118	1	34	1	98.32	No	Bacteria	Firmicutes A	Clostridia	Lachnospirales	Lachnospiraceae	Mediterraneibacter	Mediterraneibacter sp002314255	90.37	2.69
MAGs_co_1604	312	2499331	9735	1986	166	0	26	0	98.43	Yes	Bacteria	Bacteroidota	Bacteroidia	Bacteroidales	Bacteroidaceae	43-108	43-108 sp001915545	82.55	3.385
MAGs_co_1605	37	2345013	137865	2286	91	5	53	1	97.92	Yes	Bacteria	Firmicutes C	Negativicutes	Selenomonadales	Selenomonadaceae	Megamonas	Megamonas hypermegale	99.36	0.632
MAGs_co_1606	319	2461130	14117	2342	81	0	39	0	97.43	Yes	Bacteria	Actinobacteriota	Actinomycetia	Actinomycetales	Microbacteriaceae	Microbacterium	Microbacterium sp001724425	91.84	1.78
MAGs_co_1607	214	2282075	13171	2179	80	0	26	1	98.78	Yes	Bacteria	Firmicutes A	Clostridia	Lachnospirales	Lachnospiraceae	Sellimonas	Sellimonas sp002161525	83.41	9.473
MAGs_co_1608	304	2072445	9095	1671	77	2	37	0	N/A	Yes	Bacteria	Bacteroidota	Bacteroidia	Bacteroidales	Bacteroidaceae			84.59	4.503
MAGs_co_1609	270	3567963	101456	2950	184	31	102	1	98.71	Yes	Bacteria	Bacteroidota	Bacteroidia	Bacteroidales	Bacteroidaceae	Phocaeicola	Phocaeicola sp900540105	98.87	0.582
MAGs_co_1610	143	1575739	18002	1540	49	0	35	2	97.85	No	Bacteria	Campylobacterota	Campylobacteria	Campylobacterales	Helicobacteraceae	Helicobacter D	Helicobacter D pullorum	98.65	0.417
MAGs_co_1611	138	1734738	17177	1629	60	4	30	1	99.03	No	Bacteria	Firmicutes	Bacilli	Erysipelotrichales	Erysipelotrichaceae	OEMR01	OEMR01 sp900199515	95.28	2.358
MAGs_co_1612	229	2340194	13902	2106	103	0	39	1	N/A	Yes	Bacteria	Firmicutes A	Clostridia	Lachnospirales	Lachnospiraceae	Hungatella A		92.59	0.632
MAGs_co_1613	71	2979156	63565	2584	125	1	41	0	N/A	No	Bacteria	Firmicutes A	Clostridia	Oscillospirales	Acutalibacteraceae	UMGS1397		98.65	1.403
MAGs_co_1614	384	2118216	7461	1989	60	0	46	0	96.11	Yes	Bacteria	Actinobacteriota	Actinomycetia	Mycobacteriales	Mycobacteriaceae	Corynebacterium	Corynebacterium variabile	83.6	2.241
MAGs_co_1615	362	4170879	18181	3754	155	1	43	1	98.09	No	Bacteria	Proteobacteria	Gammaproteobacteria	Enterobacterales	Enterobacteriaceae	Escherichia	Escherichia flexneri	96.49	0.104
MAGs_co_1616	31	2569291	137474	2163	97	1	46	1	98.99	No	Bacteria	Bacteroidota	Bacteroidia	Bacteroidales	Rikenellaceae	Alistipes	Alistipes sp900542505	100	0.4
MAGs_co_1617	416	2498377	7903	2130	72	5	42	1	N/A	Yes	Bacteria	Bacteroidota	Bacteroidia	Bacteroidales	Marinifilaceae	Butyricimonas		91.2	3.382
MAGs_co_1618	663	2307690	4426	2013	65	0	45	1	N/A	Yes	Bacteria	Firmicutes A	Clostridia	Lachnospirales	Lachnospiraceae			94.54	7.426
MAGs_co_1619	340	3023303	14587	2864	135	3	47	1	98.85	Yes	Bacteria	Firmicutes A	Clostridia	Oscillospirales	Acutalibacteraceae	An200	An200 sp002160025	95.8	1.51
MAGs_co_1620	213	2487333	42033	2091	94	18	50	1	N/A	Yes	Bacteria	Bacteroidota	Bacteroidia	Bacteroidales	UBA932	CAG-831		95.53	0.952
MAGs_co_1621	52	1855194	154465	1538	73	4	36	0	97.47	No	Bacteria	Firmicutes A	Clostridia A	Christensenellales	Borkfalkiaceae	UBA11940	UBA11940 sp900549005	95.16	0.026
MAGs_co_1622	241	1818907	19694	1815	46	1	31	1	N/A	Yes	Bacteria	Firmicutes	Bacilli	Staphylococcales	Salinicoccaceae	Jeotgalicoccus		91.48	2.338
MAGs_co_1623	228	2069270	13189	1753	94	2	59	1	97.1	No	Bacteria	Actinobacteriota	Actinomycetia	Actinomycetales	Bifidobacteriaceae	Bifidobacterium	Bifidobacterium gallinarum	97.27	1.42
MAGs_co_1624	224	1907876	12105	1824	67	1	32	1	95.45	Yes	Bacteria	Firmicutes	Bacilli	Lactobacillales	Lactobacillaceae	Limosilactobacillus	Limosilactobacillus reuteri	84.72	5.012
MAGs_co_1625	184	2233993	43063	2024	104	2	53	1	N/A	Yes	Bacteria	Firmicutes A	Clostridia	Oscillospirales	Ruminococcaceae	Faecalibacterium		96.01	0.306
MAGs_co_1626	152	1057941	9698	985	41	0	22	1	N/A	Yes	Bacteria	Firmicutes	Bacilli	Lactobacillales	Lactobacillaceae	Ligilactobacillus		80.87	3.246
MAGs_co_1627	138	2495413	31918	2335	116	5	57	1	N/A	No	Bacteria	Firmicutes A	Clostridia	Oscillospirales	Ruminococcaceae	Faecalibacterium		96.42	1.723
MAGs_co_1628	162	2343906	23301	2021	95	0	45	0	N/A	Yes	Bacteria	Bacteroidota	Bacteroidia	Bacteroidales	Bacteroidaceae			97.35	2.389
MAGs_co_1629	226	1232170	6801	1102	47	0	28	1	N/A	Yes	Bacteria	Firmicutes A	Clostridia A	Christensenellales	CAG-917	UMGS1688		81.26	3.496
MAGs_co_1630	192	1706040	11450	1614	55	0	31	1	N/A	Yes	Bacteria	Firmicutes A	Clostridia	Lachnospirales	Lachnospiraceae	Dorea		81.61	0.399
MAGs_co_1631	106	2778439	40180	2588	55	2	42	1	96.85	Yes	Bacteria	Synergistota	Synergistia	Synergistales	Synergistaceae	An23	An23 sp900544635	100	0
MAGs_co_1632	47	2179586	140122	2051	70	0	40	1	N/A	No	Bacteria	Firmicutes A	Clostridia	Lachnospirales	Lachnospiraceae	Ruminococcus G		91.13	0.632
MAGs_co_1633	742	1934213	2966	1869	61	1	17	1	95.7	Yes	Bacteria	Firmicutes A	Clostridia	Oscillospirales	Butyricicoccaceae	Agathobaculum	Agathobaculum sp900555465	87.06	2.678
MAGs_co_1634	107	2574774	43302	2079	140	2	42	1	N/A	Yes	Bacteria	Bacteroidota	Bacteroidia	Bacteroidales	UBA932	RC9		94.55	2.158
MAGs_co_1635	79	943817	51067	871	30	28	50	1	98.42	No	Bacteria	Proteobacteria	Alphaproteobacteria	Rs-D84	Rs-D84	Rs-D84	Rs-D84 sp900546185	87.91	0.183
MAGs_co_1636	650	2561601	5535	2472	81	4	49	1	97.84	Yes	Bacteria	Actinobacteriota	Actinomycetia	Mycobacteriales	Mycobacteriaceae	Corynebacterium	Corynebacterium stationis	92.63	2.574
MAGs_co_1637	40	1967502	158222	1904	78	4	45	1	97.57	Yes	Bacteria	Firmicutes	Bacilli	Lactobacillales	Lactobacillaceae	Limosilactobacillus	Limosilactobacillus ingluviei	99.18	0
MAGs_co_1638	85	2078221	36446	1991	90	2	42	1	97.32	Yes	Bacteria	Firmicutes	Bacilli	Lactobacillales	Lactobacillaceae	Ligilactobacillus	Ligilactobacillus agilis	98.69	0.392
MAGs_co_1639	217	2557290	59066	2367	77	8	63	1	N/A	Yes	Bacteria	Firmicutes A	Clostridia	Lachnospirales	Lachnospiraceae	Mediterraneibacter		87.13	0.928
MAGs_co_1640	151	1492595	12704	1337	63	1	27	1	N/A	Yes	Bacteria	Firmicutes A	Clostridia A	Christensenellales	UBA3700			85.64	1.738
MAGs_co_1641	110	2592873	38125	2286	137	2	50	1	N/A	No	Bacteria	Firmicutes A	Clostridia	Oscillospirales	Ruminococcaceae	Gemmiger		96.59	0
MAGs_co_1642	289	2905997	17761	2804	94	0	38	1	N/A	No	Bacteria	Firmicutes A	Clostridia	Lachnospirales	Lachnospiraceae	Anaerostipes		97.65	6.305
MAGs_co_1643	387	1941654	9220	1759	71	2	51	1	97.56	Yes	Bacteria	Firmicutes C	Negativicutes	Selenomonadales	Selenomonadaceae	Megamonas	Megamonas funiformis	84.62	3.139
MAGs_co_1644	277	1398542	8554	1306	44	1	24	0	96.5	Yes	Bacteria	Firmicutes	Bacilli	Lactobacillales	Lactobacillaceae	Limosilactobacillus	Limosilactobacillus oris	90.04	4.051
MAGs_co_1645	278	1839907	8213	1665	67	0	15	1	N/A	No	Bacteria	Firmicutes A	Clostridia	Lachnospirales	Lachnospiraceae	Ruminococcus G		84.45	0.632
MAGs_co_1646	468	1827626	4424	1781	51	1	33	0	N/A	Yes	Bacteria	Firmicutes A	Clostridia	Oscillospirales	Butyricicoccaceae	Agathobaculum		87.49	5.536
MAGs_co_1647	36	2371129	184863	1940	95	1	44	1	98.53	Yes	Bacteria	Bacteroidota	Bacteroidia	Bacteroidales	Rikenellaceae	Alistipes	Alistipes sp900542505	100	0.48
MAGs_co_1648	605	2053908	4240	1968	43	0	40	1	98.02	Yes	Bacteria	Firmicutes A	Clostridia	Oscillospirales	Ruminococcaceae	Negativibacillus	Negativibacillus sp900547455	88.06	2.446
MAGs_co_1649	334	2064052	7940	1912	46	2	34	0	97.83	Yes	Bacteria	Firmicutes A	Clostridia	Oscillospirales	Ruminococcaceae	Negativibacillus	Negativibacillus sp900547455	90.66	1.342
MAGs_co_1650	69	2166558	65555	1995	73	2	42	1	N/A	No	Bacteria	Firmicutes A	Clostridia	Oscillospirales	Oscillospiraceae	CAG-110		97.76	0
MAGs_co_1651	168	1586152	31719	1483	31	3	42	1	96.58	Yes	Bacteria	Firmicutes C	Negativicutes	Acidaminococcales	Acidaminococcaceae	Phascolarctobacterium	Phascolarctobacterium sp000436095	88.9	0.737
MAGs_co_1652	59	1841165	47063	1761	73	1	25	1	97.28	No	Bacteria	Firmicutes	Bacilli	Lactobacillales	Enterococcaceae	Enterococcus E	Enterococcus E cecorum	84.43	0.662
MAGs_co_1653	245	2276459	13213	2096	104	0	24	1	N/A	Yes	Bacteria	Firmicutes A	Clostridia	Lachnospirales	Lachnospiraceae	Blautia A		80.76	2.531
MAGs_co_1654	392	2962544	16032	2559	126	2	34	1	N/A	Yes	Bacteria	Firmicutes A	Clostridia	Lachnospirales	Lachnospiraceae			88.58	7.509
MAGs_co_1655	363	2276491	7983	2107	124	1	43	0	97.96	Yes	Bacteria	Firmicutes A	Clostridia	Oscillospirales	Acutalibacteraceae	Acutalibacter	Acutalibacter sp000435395	92.35	3.062
MAGs_co_1656	246	2095586	10792	1858	68	0	27	0	97.36	Yes	Bacteria	Actinobacteriota	Coriobacteriia	Coriobacteriales	Coriobacteriaceae	Collinsella	Collinsella ihuae	80.99	2.538
MAGs_co_1657	166	1993994	16729	1629	146	1	39	1	99.36	No	Bacteria	Bacteroidota	Bacteroidia	Bacteroidales	UBA11471	UBA11471	UBA11471 sp900542765	89.19	2.389
MAGs_co_1658	89	1408130	25189	1356	43	2	29	1	99	No	Bacteria	Firmicutes	Bacilli	Lactobacillales	Lactobacillaceae	Limosilactobacillus	Limosilactobacillus vaginalis	86.34	0.951
MAGs_co_1659	428	2748911	10461	2333	29	2	47	0	98.4	Yes	Bacteria	Actinobacteriota	Coriobacteriia	Coriobacteriales	Eggerthellaceae	Rubneribacter	Rubneribacter badeniensis	90.08	1.612
MAGs_co_1660	120	2383737	89912	2256	80	2	59	0	N/A	Yes	Bacteria	Firmicutes A	Clostridia	Oscillospirales	Butyricicoccaceae	Butyricicoccus		97.98	0
MAGs_co_1661	241	2305257	13997	1882	97	0	27	0	98.99	Yes	Bacteria	Bacteroidota	Bacteroidia	Bacteroidales	Rikenellaceae	Alistipes	Alistipes obesi	89.42	1.442
MAGs_co_1662	172	1354159	14206	1120	65	0	43	0	96.58	Yes	Bacteria	Actinobacteriota	Actinomycetia	Actinomycetales	Bifidobacteriaceae	Aeriscardovia	Aeriscardovia aeriphila	86.61	0
MAGs_co_1663	260	1977109	11345	1984	63	0	35	1	98.44	Yes	Bacteria	Cyanobacteria	Vampirovibrionia	Gastranaerophilales	Gastranaerophilaceae	CAG-196	CAG-196 sp002102975	80.28	3.988
MAGs_co_1664	354	1855883	6136	1658	94	2	42	0	N/A	Yes	Bacteria	Firmicutes A	Clostridia	Oscillospirales	Ruminococcaceae	Faecalibacterium		85.86	4.648
MAGs_co_1665	410	1995056	5798	1818	39	0	32	1	98.69	Yes	Bacteria	Firmicutes A	Clostridia A	Christensenellales	CAG-138	UBA5394	UBA5394 sp003150565	90.83	3.439
MAGs_co_1666	34	2728861	129447	2648	92	0	43	1	N/A	No	Bacteria	Firmicutes A	Clostridia	Lachnospirales	Lachnospiraceae	Anaerostipes		98.24	3.508
MAGs_co_1667	508	2560439	8474	2256	27	0	37	1	98	Yes	Bacteria	Actinobacteriota	Coriobacteriia	Coriobacteriales	Eggerthellaceae	Rubneribacter	Rubneribacter badeniensis	81.89	0.994
MAGs_co_1668	313	2453023	10049	2142	146	0	21	0	N/A	Yes	Bacteria	Firmicutes A	Clostridia	Lachnospirales	Lachnospiraceae			80.58	4.377
MAGs_co_1669	299	2525143	11785	2202	118	0	18	0	N/A	Yes	Bacteria	Firmicutes A	Clostridia	Lachnospirales	Lachnospiraceae	Mediterraneibacter		78.93	8.017
MAGs_co_1670	709	1631255	3005	1499	36	3	31	1	98.5	Yes	Bacteria	Firmicutes A	Clostridia A	Christensenellales	CAG-138	UBA5394	UBA5394 sp003150565	77.28	1.211
MAGs_co_1671	206	1732082	16887	1597	82	1	33	0	N/A	Yes	Bacteria	Firmicutes A	Clostridia	Oscillospirales	Acutalibacteraceae	CAG-180		89.39	1.565
MAGs_co_1672	108	2631305	204576	2083	96	3	43	1	98.91	No	Bacteria	Bacteroidota	Bacteroidia	Bacteroidales	Rikenellaceae	Alistipes	Alistipes sp900290115	99.51	0.961
MAGs_co_1673	67	2055516	45411	1827	70	1	35	1	N/A	Yes	Bacteria	Firmicutes A	Clostridia	Oscillospirales	Oscillospiraceae			82.89	1.677
MAGs_co_1674	686	1363657	2104	1372	88	0	22	0	96.18	Yes	Bacteria	Firmicutes A	Clostridia A	Christensenellales	Borkfalkiaceae	UMGS1004	UMGS1004 sp900548845	81.37	5.536
MAGs_co_1675	122	2258524	27052	1968	159	4	35	1	N/A	No	Bacteria	Firmicutes A	Clostridia	Oscillospirales	Acutalibacteraceae	UMGS1839		93.28	0.671
MAGs_co_1676	210	1885501	12252	1764	80	0	21	0	98.14	Yes	Bacteria	Firmicutes	Bacilli	Lactobacillales	Lactobacillaceae	Weissella	Weissella cibaria	90.23	1.891
MAGs_co_1677	214	2224003	15895	2005	79	0	36	1	N/A	No	Bacteria	Firmicutes A	Clostridia	Lachnospirales	Lachnospiraceae	Blautia A		88.66	0.316
MAGs_co_1678	223	1687695	12141	1532	77	1	11	0	97.57	Yes	Bacteria	Firmicutes A	Clostridia	Oscillospirales	Acutalibacteraceae	Ruminococcus H	Ruminococcus H sp900552925	88.03	1.342
MAGs_co_1679	92	4884524	149501	4150	337	4	61	0	98.39	Yes	Bacteria	Bacteroidota	Bacteroidia	Bacteroidales	Bacteroidaceae	Bacteroides	Bacteroides uniformis	99.25	0.557
MAGs_co_1680	124	1750105	30612	1478	86	0	53	1	96.63	Yes	Bacteria	Actinobacteriota	Actinomycetia	Actinomycetales	Bifidobacteriaceae	Bifidobacterium	Bifidobacterium globosum	92.56	0.444
MAGs_co_1681	243	2327981	26369	2013	46	1	43	1	98.15	Yes	Bacteria	Desulfobacterota	Desulfovibrionia	Desulfovibrionales	Desulfovibrionaceae	Desulfovibrio	Desulfovibrio sp002159665	91.89	2.947
MAGs_co_1682	125	2705759	88636	2540	68	1	45	0	97.27	Yes	Bacteria	Firmicutes A	Clostridia	Oscillospirales	Butyricicoccaceae	Agathobaculum	Agathobaculum sp900555465	98.65	1.698
MAGs_co_1683	234	2630597	17140	2162	143	1	45	1	97.52	Yes	Bacteria	Bacteroidota	Bacteroidia	Bacteroidales	Barnesiellaceae	Barnesiella	Barnesiella viscericola	99.03	1.143
MAGs_co_1684	54	2584760	96186	2077	167	1	46	1	N/A	Yes	Bacteria	Bacteroidota	Bacteroidia	Bacteroidales	Bacteroidaceae	Paraprevotella		89.54	1.486
MAGs_co_1685	363	4364282	16975	3224	397	4	38	1	98.25	No	Bacteria	Bacteroidota	Bacteroidia	Bacteroidales	Bacteroidaceae	Bacteroides	Bacteroides reticulotermitis	89.8	2.044
MAGs_co_1686	126	1777348	21051	1496	60	0	34	1	98.23	Yes	Bacteria	Bacteroidota	Bacteroidia	Bacteroidales	Rikenellaceae	Alistipes	Alistipes sp900550925	95.13	2.243
MAGs_co_1687	143	2059991	20727	1874	91	1	51	0	N/A	No	Bacteria	Firmicutes A	Clostridia	Oscillospirales	Ruminococcaceae	Faecalibacterium		96.05	2.346
MAGs_co_1688	332	2305943	9763	2069	69	1	26	1	98.23	Yes	Bacteria	Actinobacteriota	Actinomycetia	Mycobacteriales	Mycobacteriaceae	Corynebacterium	Corynebacterium falsenii	89.22	3.228
MAGs_co_1689	261	1467472	6788	1396	47	1	25	1	97.72	Yes	Bacteria	Firmicutes	Bacilli	Lactobacillales	Lactobacillaceae	Limosilactobacillus	Limosilactobacillus ingluviei	85.6	0.956
MAGs_co_1690	233	2533798	15216	2238	122	1	35	0	N/A	Yes	Bacteria	Firmicutes A	Clostridia	Lachnospirales	Cellulosilyticaceae	Cellulosilyticum		82.23	3.914
MAGs_co_1691	22	1814973	128730	1527	83	0	38	0	N/A	Yes	Bacteria	Bacteroidota	Bacteroidia	Bacteroidales	UBA932	RC9		92.61	0
MAGs_co_1692	224	1783438	17862	1622	66	0	36	1	97.67	Yes	Bacteria	Firmicutes	Bacilli	Lactobacillales	Lactobacillaceae	Limosilactobacillus	Limosilactobacillus ingluviei	96.15	3.961
MAGs_co_1693	532	3847866	10113	3542	129	2	50	1	97.96	Yes	Bacteria	Proteobacteria	Gammaproteobacteria	Enterobacterales	Enterobacteriaceae	Escherichia	Escherichia flexneri	86.72	5.002
MAGs_co_1694	284	1837403	8065	1607	46	1	14	0	N/A	Yes	Bacteria	Firmicutes A	Clostridia	Oscillospirales	Oscillospiraceae	UMGS1872		85.36	2.684
MAGs_co_1695	323	2476738	9884	2177	96	0	15	1	N/A	Yes	Bacteria	Firmicutes A	Clostridia A	Christensenellales	CAG-74	SFFH01		92.29	6.317
MAGs_co_1696	358	1894379	6366	1691	52	1	34	1	96.16	Yes	Bacteria	Actinobacteriota	Coriobacteriia	Coriobacteriales	Coriobacteriaceae	Enorma	Enorma massiliensis	86.22	4.637
MAGs_co_1697	263	2361457	11064	2140	73	0	36	1	N/A	Yes	Bacteria	Firmicutes A	Clostridia	Lachnospirales	Lachnospiraceae	Lachnoclostridium A		81.32	5.168
MAGs_co_1698	132	1131033	11174	1137	28	0	32	0	N/A	Yes	Bacteria	Firmicutes A	Clostridia A	Christensenellales				86.29	1.344
MAGs_co_1699	268	1283940	13488	1123	46	0	25	0	N/A	Yes	Bacteria	Firmicutes A	Clostridia A	Christensenellales	CAG-917	UMGS1688		86.32	4.018
MAGs_co_1700	231	1808590	12766	1619	53	0	22	1	N/A	No	Bacteria	Firmicutes	Bacilli	Lactobacillales	Lactobacillaceae	Ligilactobacillus		91.64	2.198
MAGs_co_1701	307	2323153	9557	2073	77	0	29	1	N/A	Yes	Bacteria	Firmicutes A	Clostridia	Lachnospirales	Lachnospiraceae	Lachnoclostridium A		90.13	3.169
MAGs_co_1702	373	1774496	5381	1584	90	1	40	0	N/A	Yes	Bacteria	Firmicutes A	Clostridia	Oscillospirales	Ruminococcaceae	Faecalibacterium		80.18	0.816
MAGs_co_1703	105	1705741	22303	1645	54	0	44	0	N/A	Yes	Bacteria	Proteobacteria	Alphaproteobacteria	RF32	CAG-239	CAG-495		98.92	0
MAGs_co_1704	108	4633579	80142	4438	155	4	83	1	97.74	Yes	Bacteria	Proteobacteria	Gammaproteobacteria	Enterobacterales	Enterobacteriaceae	Escherichia	Escherichia flexneri	99.31	0.138
MAGs_co_1705	111	2631047	39714	1999	58	3	41	1	N/A	Yes	Bacteria	Bacteroidota	Bacteroidia	Bacteroidales	P3			98.38	0.806
MAGs_co_1706	326	1887416	11505	1804	63	1	36	0	N/A	Yes	Bacteria	Firmicutes A	Clostridia	Oscillospirales	Oscillospiraceae	UBA5446		85.79	2.348
MAGs_co_1707	407	3227825	12614	3053	82	0	29	2	98.26	Yes	Bacteria	Firmicutes A	Clostridia	Lachnospirales	Lachnospiraceae	Anaerobutyricum	Anaerobutyricum sp900016875	86.87	2.852
MAGs_co_1708	87	2591964	115451	2385	104	1	46	1	N/A	Yes	Bacteria	Firmicutes A	Clostridia	Oscillospirales	Ruminococcaceae	Ruthenibacterium		98.63	0.701
MAGs_co_1709	669	2408473	4255	2079	114	0	14	0	N/A	Yes	Bacteria	Firmicutes A	Clostridia	Lachnospirales	Lachnospiraceae			81.57	1.265
MAGs_co_1710	88	2179805	46144	1725	135	1	32	0	N/A	Yes	Bacteria	Bacteroidota	Bacteroidia	Bacteroidales	UBA932	RC9		90.34	0.502
MAGs_co_1711	101	2959787	42331	2432	164	1	45	1	N/A	Yes	Bacteria	Bacteroidota	Bacteroidia	Bacteroidales	Bacteroidaceae	CAG-462		92.05	1.486
MAGs_co_1712	475	1950795	5154	1774	37	0	30	1	98.73	Yes	Bacteria	Firmicutes A	Clostridia A	Christensenellales	CAG-138	UBA5394	UBA5394 sp003150565	89.53	1.282
MAGs_co_1713	794	1658738	2257	1587	107	0	22	0	N/A	Yes	Bacteria	Firmicutes A	Clostridia	Oscillospirales	Acutalibacteraceae	CAG-180		84.53	7.207
MAGs_co_1714	154	1779759	16326	1791	58	0	27	1	95.83	Yes	Bacteria	Firmicutes	Bacilli	Lactobacillales	Lactobacillaceae	Limosilactobacillus	Limosilactobacillus reuteri	96.78	3.804
MAGs_co_1715	457	3200660	9305	2889	90	0	41	1	98.42	Yes	Bacteria	Firmicutes A	Clostridia	Lachnospirales	Lachnospiraceae	Enterocloster	Enterocloster sp900547035	90.47	7.647
MAGs_co_1716	230	2086395	14286	1910	69	0	22	1	98.58	Yes	Bacteria	Firmicutes A	Clostridia	Lachnospirales	Lachnospiraceae	Dorea	Dorea phocaeensis	83.73	2.748
MAGs_co_1717	315	1586717	5776	1426	91	0	29	1	96.99	Yes	Bacteria	Firmicutes A	Clostridia	Oscillospirales	Acutalibacteraceae	Eubacterium R	Eubacterium R sp900540305	82.21	9.06
MAGs_co_1718	227	1926469	12333	1601	61	1	28	1	99.68	No	Bacteria	Bacteroidota	Bacteroidia	Bacteroidales	Rikenellaceae	Alistipes	Alistipes sp900021155	85.96	2.644
MAGs_co_1719	85	2580461	48637	2047	142	0	47	1	98.75	Yes	Bacteria	Bacteroidota	Bacteroidia	Bacteroidales	Bacteroidaceae	Phocaeicola	Phocaeicola sp900540105	88.41	1.154
MAGs_co_1720	248	2240028	25527	2022	109	1	48	0	98.71	Yes	Bacteria	Firmicutes A	Clostridia	Oscillospirales	Ruminococcaceae	Faecalibacterium	Faecalibacterium sp002160915	86.87	0.816
MAGs_co_1721	64	1830651	68243	1683	38	1	54	1	N/A	Yes	Bacteria	Proteobacteria	Gammaproteobacteria	Burkholderiales	Burkholderiaceae	CAG-521		95.59	0.729
MAGs_co_1722	87	1461646	29818	1420	64	1	23	0	N/A	Yes	Bacteria	Firmicutes	Bacilli	Erysipelotrichales	Erysipelotrichaceae			84.76	0.095
MAGs_co_1723	111	2163548	30251	1785	102	0	41	0	N/A	Yes	Bacteria	Bacteroidota	Bacteroidia	Bacteroidales	Bacteroidaceae	UBA1794		92.31	3.88
MAGs_co_1724	455	3030150	16853	2782	132	9	61	1	N/A	Yes	Bacteria	Firmicutes A	Clostridia	Peptostreptococcales	Peptostreptococcaceae	Romboutsia		91.33	5.985
MAGs_co_1725	45	1667976	59459	1727	39	2	36	1	97.18	No	Bacteria	Campylobacterota	Campylobacteria	Campylobacterales	Campylobacteraceae	Campylobacter D	Campylobacter D jejuni	99.31	0.208
MAGs_co_1726	68	2185510	45922	1986	100	0	52	1	N/A	No	Bacteria	Firmicutes A	Clostridia	Oscillospirales	Ruminococcaceae	Faecalibacterium		92.53	0.816
MAGs_co_1727	47	2292064	101950	1794	128	2	45	1	N/A	Yes	Bacteria	Bacteroidota	Bacteroidia	Bacteroidales	Rikenellaceae	Alistipes		96.76	0.507
MAGs_co_1728	65	1852610	71439	1759	70	1	27	1	95.81	Yes	Bacteria	Firmicutes	Bacilli	Lactobacillales	Lactobacillaceae	Limosilactobacillus	Limosilactobacillus oris	94.83	0
MAGs_co_1729	793	2146908	3319	1883	170	1	24	0	97.78	Yes	Bacteria	Bacteroidota	Bacteroidia	Bacteroidales	Rikenellaceae	Alistipes	Alistipes sp900546065	83.16	7.12
MAGs_co_1730	146	1821829	24884	1690	59	2	37	0	N/A	No	Bacteria	Firmicutes	Bacilli	Erysipelotrichales	Erysipelotrichaceae	Merdibacter		80.86	0
MAGs_co_1731	453	2588297	9118	2179	63	0	43	0	N/A	Yes	Bacteria	Desulfobacterota	Desulfovibrionia	Desulfovibrionales	Desulfovibrionaceae	Desulfovibrio		90.74	2.476
MAGs_co_1732	99	1947090	30708	1655	91	1	35	1	N/A	Yes	Bacteria	Bacteroidota	Bacteroidia	Bacteroidales	Paludibacteraceae	RUG163		95.43	0
MAGs_co_1733	213	1567504	10380	1493	52	0	23	0	96.11	Yes	Bacteria	Firmicutes	Bacilli	Lactobacillales	Lactobacillaceae	Limosilactobacillus	Limosilactobacillus oris	92.16	1.431
MAGs_co_1734	149	1648367	23648	1651	70	1	41	1	98.32	Yes	Bacteria	Firmicutes	Bacilli	Lactobacillales	Lactobacillaceae	Lactobacillus	Lactobacillus gallinarum	86.45	1.839
MAGs_co_1735	149	2179930	27743	1958	84	2	23	1	N/A	Yes	Bacteria	Firmicutes	Bacilli	Haloplasmatales	Turicibacteraceae	Turicibacter		89.39	3.176
MAGs_co_1736	289	1956240	8964	1628	91	1	24	1	N/A	Yes	Bacteria	Bacteroidota	Bacteroidia	Bacteroidales	UBA932	RC9		90.05	2.396
MAGs_co_1737	219	1772472	12061	1470	81	0	30	1	N/A	Yes	Bacteria	Firmicutes A	Clostridia A	Christensenellales	UBA3700			90.65	1.261
MAGs_co_1738	293	1776092	9949	1622	93	1	33	0	N/A	Yes	Bacteria	Firmicutes A	Clostridia	Oscillospirales	Ruminococcaceae	Faecalibacterium		84.87	2.176
MAGs_co_1739	345	2052237	7322	1838	56	0	19	0	98.37	Yes	Bacteria	Firmicutes A	Clostridia	Oscillospirales	Oscillospiraceae	Lawsonibacter	Lawsonibacter sp002160305	90.54	4.451
MAGs_co_1740	58	2797168	76849	2249	132	0	51	1	95.66	No	Bacteria	Bacteroidota	Bacteroidia	Bacteroidales	Barnesiellaceae	Barnesiella	Barnesiella sp002159975	99.6	0
MAGs_co_1741	125	2241094	27564	2059	29	1	48	1	98.63	Yes	Bacteria	Proteobacteria	Gammaproteobacteria	Burkholderiales	Burkholderiaceae	Duodenibacillus	Duodenibacillus sp003472385	97.63	0.625
MAGs_co_1742	705	2650659	5123	2439	139	1	20	0	N/A	No	Bacteria	Firmicutes A	Clostridia A	Christensenellales	CAG-74			86.08	1.69
MAGs_co_1743	278	2082616	9524	1985	43	1	25	0	N/A	Yes	Bacteria	Firmicutes A	Clostridia	Oscillospirales	Butyricicoccaceae	SCN-57-10		90.65	1.174
MAGs_co_1744	287	2432171	13790	2049	143	4	41	0	99.06	No	Bacteria	Bacteroidota	Bacteroidia	Bacteroidales	Bacteroidaceae	Phocaeicola	Phocaeicola barnesiae	88.06	1.181
MAGs_co_1745	242	2351615	12576	2069	92	2	36	1	97.3	Yes	Bacteria	Firmicutes A	Clostridia A	Christensenellales	CAG-74	Firm-11	Firm-11 sp900540045	89.24	1.478
MAGs_co_1746	369	1792387	7089	1677	109	0	24	0	98.92	Yes	Bacteria	Firmicutes A	Clostridia	Oscillospirales	Acutalibacteraceae	Eubacterium R	Eubacterium R sp000431535	92.25	1.527
MAGs_co_1747	218	1653554	10787	1660	75	0	35	1	96.51	Yes	Bacteria	Firmicutes	Bacilli	Lactobacillales	Lactobacillaceae	Lactobacillus	Lactobacillus kitasatonis	93.34	0.581
MAGs_co_1748	64	4728689	239596	3853	262	1	62	1	98.79	No	Bacteria	Bacteroidota	Bacteroidia	Bacteroidales	Tannerellaceae	Parabacteroides	Parabacteroides distasonis	96.34	3.846
MAGs_co_1749	473	1730861	4174	1590	87	2	32	0	N/A	Yes	Bacteria	Firmicutes A	Clostridia	Oscillospirales	Ruminococcaceae	Faecalibacterium		84.46	4.274
MAGs_co_1750	54	1935490	54433	1583	81	3	33	1	N/A	Yes	Bacteria	Bacteroidota	Bacteroidia	Bacteroidales	UBA932	RC9		96.42	1.19
MAGs_co_1751	57	2161113	51953	1842	58	0	35	1	N/A	Yes	Bacteria	Bacteroidota	Bacteroidia	Bacteroidales	UBA932	UBA3382		95.95	0.952
MAGs_co_1752	57	1950994	62464	1680	64	1	42	1	N/A	Yes	Bacteria	Bacteroidota	Bacteroidia	Bacteroidales	UBA932	CAG-831		96.42	0.476
MAGs_co_1753	391	1765977	5310	1716	73	2	24	1	97.14	Yes	Bacteria	Firmicutes A	Clostridia	Oscillospirales	Acutalibacteraceae	Ruminococcus H	Ruminococcus H sp900552925	83.97	7.604
MAGs_co_1754	17	3369025	488020	2673	186	0	46	1	97.63	No	Bacteria	Bacteroidota	Bacteroidia	Bacteroidales	Rikenellaceae	Alistipes	Alistipes finegoldii	100	0
MAGs_co_1755	244	2713149	16726	2599	68	4	39	1	N/A	Yes	Bacteria	Bacteroidota	Bacteroidia	Flavobacteriales	Flavobacteriaceae	Myroides		96.34	0.842
MAGs_co_1756	354	2916487	12195	2544	140	0	29	1	N/A	No	Bacteria	Firmicutes A	Clostridia	Lachnospirales	Lachnospiraceae	Blautia		89.84	0.318
MAGs_co_1757	193	1792719	12032	1602	66	0	28	1	N/A	Yes	Bacteria	Firmicutes A	Clostridia	Lachnospirales	Lachnospiraceae	Mediterraneibacter		80.27	3.39
MAGs_co_1758	53	2512987	114567	2064	43	0	51	1	N/A	No	Bacteria	Actinobacteriota	Coriobacteriia	Coriobacteriales	Eggerthellaceae			99.19	0
MAGs_co_1759	161	2082599	24706	1957	59	1	42	0	N/A	Yes	Bacteria	Firmicutes A	Clostridia	Oscillospirales	Butyricicoccaceae	Butyricicoccus		83.09	1.531
MAGs_co_1760	55	3407331	103963	2811	174	4	67	0	97.04	Yes	Bacteria	Bacteroidota	Bacteroidia	Bacteroidales	Tannerellaceae	Parabacteroides	Parabacteroides sp900552415	98.46	0.769
MAGs_co_1761	270	1310186	6476	1224	54	0	16	1	97.89	Yes	Bacteria	Firmicutes	Bacilli	Lactobacillales	Lactobacillaceae	Ligilactobacillus	Ligilactobacillus salivarius	80.13	4.973
MAGs_co_1762	67	1057586	671823	1012	31	14	53	1	N/A	Yes	Bacteria	Proteobacteria	Alphaproteobacteria	Rs-D84	Rs-D84	Rs-D84		86.81	0
MAGs_co_1763	32	1609302	261872	1675	47	2	33	0	96.64	Yes	Archaea	Methanobacteriota	Methanobacteria	Methanobacteriales	Methanobacteriaceae	Methanobrevibacter A	Methanobrevibacter A woesei	100	0
MAGs_co_1764	22	874176	61566	837	23	0	40	0	N/A	Yes	Bacteria	Proteobacteria	Alphaproteobacteria	Rs-D84	Rs-D84	Rs-D84		87.91	0
MAGs_co_1765	210	2186979	17606	1949	91	2	37	1	N/A	Yes	Bacteria	Firmicutes A	Clostridia	Oscillospirales	Acutalibacteraceae	UBA4871		97.31	0.061
MAGs_co_1766	210	1660380	9717	1343	79	0	27	0	N/A	Yes	Bacteria	Firmicutes A	Clostridia A	Christensenellales	UBA3700	UBA3700		86.24	6.263
MAGs_co_1767	199	1578527	11685	1447	38	1	30	0	99.43	No	Bacteria	Firmicutes	Bacilli	Lactobacillales	Lactobacillaceae	Limosilactobacillus	Limosilactobacillus vaginalis	89.61	5.9
MAGs_co_1768	53	2522603	68770	2358	78	0	43	1	N/A	No	Bacteria	Firmicutes A	Clostridia	Lachnospirales	Lachnospiraceae	Ruminococcus G		93.67	0.632
MAGs_co_1769	176	1738277	14430	1651	71	1	12	1	97.64	Yes	Bacteria	Firmicutes	Bacilli	Lactobacillales	Enterococcaceae	Enterococcus E	Enterococcus E cecorum	87.91	2.008
MAGs_co_1770	724	1603934	3394	1536	34	5	32	0	96.55	Yes	Bacteria	Synergistota	Synergistia	Synergistales	Synergistaceae	An23	An23 sp900544635	71.57	1.694
MAGs_co_1771	406	2914985	9319	2658	93	0	28	1	N/A	Yes	Bacteria	Firmicutes A	Clostridia	Lachnospirales	Lachnospiraceae	Enterocloster		82.91	5.696
MAGs_co_1772	289	2588848	12803	2385	162	0	32	1	N/A	Yes	Bacteria	Firmicutes A	Clostridia	Oscillospirales	Ruminococcaceae	Gemmiger		91.43	2.834
MAGs_co_1773	211	4024643	41023	3726	136	1	39	1	98.18	No	Bacteria	Proteobacteria	Gammaproteobacteria	Enterobacterales	Enterobacteriaceae	Escherichia	Escherichia flexneri	95.57	0.338
MAGs_co_1774	103	2470187	98630	2079	37	1	51	1	N/A	No	Bacteria	Actinobacteriota	Coriobacteriia	Coriobacteriales	Eggerthellaceae	UMGS1293		99.19	0
MAGs_co_1775	402	2028550	5994	1912	42	2	39	1	98.03	Yes	Bacteria	Firmicutes A	Clostridia	Oscillospirales	Ruminococcaceae	Negativibacillus	Negativibacillus sp900547455	89.12	2.93
MAGs_co_1776	88	3077895	61933	2568	157	4	54	0	N/A	Yes	Bacteria	Bacteroidota	Bacteroidia	Bacteroidales	Bacteroidaceae	Bacteroides		94.32	6.344
MAGs_co_1777	325	1679320	7375	1412	115	0	19	1	97.53	Yes	Bacteria	Bacteroidota	Bacteroidia	Bacteroidales	Bacteroidaceae	Prevotella	Prevotella sp000435635	82.71	1.506
MAGs_co_1778	276	2509710	13046	2173	94	0	31	0	N/A	No	Bacteria	Firmicutes A	Clostridia	Lachnospirales	Lachnospiraceae	UMGS1370		88.27	1.265
MAGs_co_1779	59	4939673	134345	4069	287	4	67	1	97.33	No	Bacteria	Bacteroidota	Bacteroidia	Bacteroidales	Tannerellaceae	Parabacteroides	Parabacteroides distasonis	99.23	0.897
MAGs_co_1780	273	2018841	10012	1794	72	1	41	0	98.44	Yes	Bacteria	Bacteroidota	Bacteroidia	Bacteroidales	Muribaculaceae	CAG-279	CAG-279 sp900541555	95.15	4.654
MAGs_co_1781	57	4680375	123498	3876	270	6	62	1	97.48	Yes	Bacteria	Bacteroidota	Bacteroidia	Bacteroidales	Tannerellaceae	Parabacteroides	Parabacteroides distasonis	98.26	0.256
MAGs_co_1782	134	2519332	24973	2249	131	2	35	1	N/A	Yes	Bacteria	Firmicutes A	Clostridia A	Christensenellales	CAG-74			87.36	0
MAGs_co_1783	213	1630279	8509	1361	27	1	33	1	N/A	Yes	Bacteria	Actinobacteriota	Coriobacteriia	Coriobacteriales	Eggerthellaceae			83.17	1.814
MAGs_co_1784	212	2274341	17555	2116	72	1	48	0	97.81	Yes	Bacteria	Actinobacteriota	Actinomycetia	Mycobacteriales	Mycobacteriaceae	Corynebacterium	Corynebacterium stationis	92.65	0.646
MAGs_co_1785	224	2991237	26693	2440	26	2	47	1	98.14	No	Bacteria	Actinobacteriota	Coriobacteriia	Coriobacteriales	Eggerthellaceae	Rubneribacter	Rubneribacter badeniensis	93.76	2.419
MAGs_co_1786	422	1755671	5185	1657	105	0	26	1	98.89	Yes	Bacteria	Firmicutes A	Clostridia	Oscillospirales	Acutalibacteraceae	Eubacterium R	Eubacterium R sp000431535	89.05	2.147
MAGs_co_1787	120	1136997	19273	1071	51	1	28	0	96.58	Yes	Bacteria	Firmicutes	Bacilli	Lactobacillales	Lactobacillaceae	Ligilactobacillus	Ligilactobacillus aviarius	89.83	1.947
MAGs_co_1788	368	1895735	6015	1828	28	0	23	0	96.54	Yes	Bacteria	Firmicutes A	Clostridia	Oscillospirales	Butyricicoccaceae	AM07-15	AM07-15 sp003477405	85.29	3.914
MAGs_co_1789	767	3713981	11243	3418	74	0	51	1	96.1	Yes	Bacteria	Actinobacteriota	Actinomycetia	Actinomycetales	Brevibacteriaceae	Brevibacterium	Brevibacterium epidermidis	82.64	3.352
MAGs_co_1790	75	1518157	36281	1270	52	2	38	1	N/A	Yes	Bacteria	Firmicutes A	Clostridia A	Christensenellales	Borkfalkiaceae	UBA4636		93.14	0.078
MAGs_co_1791	25	1473742	155931	1403	48	2	25	1	N/A	Yes	Bacteria	Firmicutes	Bacilli	Lactobacillales	Lactobacillaceae	Ligilactobacillus		98.06	1.047
MAGs_co_1792	59	2149716	57786	1781	99	1	42	1	N/A	Yes	Bacteria	Bacteroidota	Bacteroidia	Bacteroidales	UBA11471	UBA11471		97.1	0
MAGs_co_1793	683	3088280	6154	2821	89	0	30	0	99.17	No	Bacteria	Desulfobacterota	Desulfovibrionia	Desulfovibrionales	Desulfovibrionaceae	Nitratidesulfovibrio	Nitratidesulfovibrio vulgaris	86.73	2.485
MAGs_co_1794	39	2014520	94137	1956	53	5	51	1	96.38	Yes	Bacteria	Firmicutes C	Negativicutes	Acidaminococcales	Acidaminococcaceae	Phascolarctobacterium	Phascolarctobacterium sp000436095	99.4	0.598
MAGs_co_1795	1193	3318604	4223	3174	68	1	52	0	N/A	Yes	Bacteria	Actinobacteriota	Actinomycetia	Actinomycetales	Brevibacteriaceae	Brevibacterium		85.85	6.298
MAGs_co_1796	328	1953896	7914	1768	89	2	36	1	N/A	Yes	Bacteria	Firmicutes A	Clostridia	Oscillospirales	Ruminococcaceae	Faecalibacterium		92.02	3.722
MAGs_co_1797	30	3480181	188165	2809	187	0	46	1	97.58	No	Bacteria	Bacteroidota	Bacteroidia	Bacteroidales	Rikenellaceae	Alistipes	Alistipes finegoldii	99.51	0
MAGs_co_1798	441	3157832	9833	2873	92	0	38	0	N/A	Yes	Bacteria	Firmicutes A	Clostridia	Lachnospirales	Lachnospiraceae	Enterocloster		83.82	7.594
MAGs_co_1799	106	1772166	36003	1756	64	1	34	1	98.01	Yes	Bacteria	Firmicutes	Bacilli	Lactobacillales	Lactobacillaceae	Lactobacillus	Lactobacillus crispatus	90.5	1.391
MAGs_co_1800	147	1779243	19514	1558	74	0	30	0	N/A	Yes	Bacteria	Firmicutes A	Clostridia A	Christensenellales	Borkfalkiaceae	UBA11940		88.44	1.129
MAGs_co_1801	265	1581916	7322	1451	61	0	14	1	N/A	Yes	Bacteria	Firmicutes A	Clostridia A	Christensenellales	Borkfalkiaceae	Borkfalkia		81.89	3.146
MAGs_co_1802	267	1565863	7184	1533	36	0	25	1	N/A	Yes	Bacteria	Firmicutes	Bacilli	Staphylococcales	Salinicoccaceae	Jeotgalicoccus		84.84	2.825
MAGs_co_1803	553	2827868	7686	2311	160	2	52	1	98.16	Yes	Bacteria	Bacteroidota	Bacteroidia	Bacteroidales	Barnesiellaceae	Barnesiella	Barnesiella intestinihominis	91.32	1.269
MAGs_co_1804	234	3291210	32010	2969	115	3	75	1	N/A	Yes	Bacteria	Firmicutes A	Clostridia	Lachnospirales	Lachnospiraceae	Mediterraneibacter		91.62	9.335
MAGs_co_1805	490	3414735	22453	3123	143	0	47	1	N/A	Yes	Bacteria	Firmicutes A	Clostridia	Lachnospirales	Lachnospiraceae	Blautia		93.07	3.736
MAGs_co_1806	415	2311556	12800	2100	110	6	58	1	N/A	Yes	Bacteria	Firmicutes A	Clostridia	Oscillospirales	Ruminococcaceae	Faecalibacterium		80.77	7.371
MAGs_co_1807	173	1301932	11417	1185	61	0	17	1	N/A	Yes	Bacteria	Firmicutes A	Clostridia A	Christensenellales	UBA3700			86.12	1.006
MAGs_co_1808	42	2684956	97307	2595	92	0	44	1	98.17	Yes	Bacteria	Firmicutes A	Clostridia	Lachnospirales	Lachnospiraceae	Dorea	Dorea faecis	98.39	1.267
MAGs_co_1809	481	2201317	7241	1948	42	0	33	1	N/A	Yes	Bacteria	Firmicutes A	Clostridia A	Christensenellales				88.4	9.557
MAGs_co_1810	301	1260966	5229	1141	73	0	28	0	N/A	Yes	Bacteria	Firmicutes A	Clostridia A	Christensenellales	CAG-552	UMGS1795		82.85	0.672
MAGs_co_1811	67	2232443	49902	1963	79	0	34	0	96.95	Yes	Bacteria	Firmicutes A	Clostridia	Oscillospirales	Oscillospiraceae	UBA9475	UBA9475 sp002161675	98.99	1.342
MAGs_co_1812	43	2297440	81152	2180	32	2	28	1	N/A	No	Bacteria	Firmicutes A	Clostridia	Peptostreptococcales	Anaerovoracaceae	Emergencia		97.16	0
MAGs_co_1813	181	1561236	41299	1325	47	6	81	0	97.46	Yes	Bacteria	Firmicutes A	Clostridia A	Christensenellales	CAG-917	UMGS1688	UMGS1688 sp900545885	91.58	1.063
MAGs_co_1814	294	1741907	9088	1616	66	2	12	1	95.01	Yes	Bacteria	Firmicutes	Bacilli	Lactobacillales	Enterococcaceae	Enterococcus E	Enterococcus E cecorum	80.46	2.98
MAGs_co_1815	183	1884189	12593	1758	63	0	34	1	N/A	Yes	Bacteria	Firmicutes A	Clostridia	Lachnospirales	Lachnospiraceae	Dorea		84.41	2.046
MAGs_co_1816	454	1861766	6165	1821	65	3	39	1	N/A	Yes	Bacteria	Firmicutes	Bacilli	Lactobacillales	Lactobacillaceae			87.77	6.476
MAGs_co_1817	238	2076358	13737	1913	65	1	49	1	98	Yes	Bacteria	Actinobacteriota	Actinomycetia	Mycobacteriales	Mycobacteriaceae	Corynebacterium	Corynebacterium stationis	86.01	0.66
MAGs_co_1818	201	2049970	25461	1708	125	3	42	1	97.43	Yes	Bacteria	Bacteroidota	Bacteroidia	Bacteroidales	Bacteroidaceae	Prevotella	Prevotella sp000435635	91.23	3.068
MAGs_co_1819	303	1645263	8144	1397	92	0	42	1	97.75	Yes	Bacteria	Actinobacteriota	Actinomycetia	Actinomycetales	Bifidobacteriaceae	Bifidobacterium	Bifidobacterium gallinarum	82.75	1.579
MAGs_co_1820	253	2406049	24340	2274	87	5	31	0	N/A	Yes	Bacteria	Firmicutes A	Clostridia	Peptostreptococcales	Peptostreptococcaceae	Romboutsia		91.19	0.234
MAGs_co_1821	147	2368445	23368	2193	109	3	48	0	98.44	Yes	Bacteria	Firmicutes A	Clostridia	Oscillospirales	Ruminococcaceae	Faecalibacterium	Faecalibacterium sp002160915	92.76	0.476
MAGs_co_1822	135	1766702	20739	1472	73	2	35	1	N/A	Yes	Bacteria	Bacteroidota	Bacteroidia	Bacteroidales	UBA932	CAG-831		84.41	6.452
MAGs_co_1823	227	3465941	20143	2993	181	0	40	2	N/A	Yes	Bacteria	Firmicutes A	Clostridia	Lachnospirales	Lachnospiraceae	GCA-900066135		87.73	1.793
MAGs_co_1824	819	2224469	3219	2211	137	1	30	0	98.02	Yes	Bacteria	Firmicutes A	Clostridia	Oscillospirales	Acutalibacteraceae	Acutalibacter	Acutalibacter sp000435395	85.89	5.588
MAGs_co_1825	253	2428692	20373	2178	102	0	37	1	N/A	Yes	Bacteria	Firmicutes A	Clostridia	Lachnospirales	Lachnospiraceae	Mediterraneibacter		81.64	5.347
MAGs_co_1826	56	3192693	97420	2640	170	3	76	0	98.54	Yes	Bacteria	Bacteroidota	Bacteroidia	Bacteroidales	Bacteroidaceae	Phocaeicola	Phocaeicola barnesiae	97.76	0.186
MAGs_co_1827	320	2150649	11305	1930	57	0	34	0	N/A	Yes	Bacteria	Firmicutes A	Clostridia	Lachnospirales	Lachnospiraceae			92.71	0.197
MAGs_co_1828	914	4418274	11802	4267	167	1	63	0	97.85	Yes	Bacteria	Proteobacteria	Gammaproteobacteria	Enterobacterales	Enterobacteriaceae	Escherichia	Escherichia flexneri	90.12	3.805
MAGs_co_1829	993	2303210	2676	2244	96	2	29	1	N/A	Yes	Bacteria	Firmicutes A	Clostridia A	Christensenellales	CAG-74	UBA1038		89.18	4.233
MAGs_co_1830	329	2282050	10729	2134	74	6	24	1	N/A	Yes	Bacteria	Firmicutes A	Clostridia	Peptostreptococcales	Peptostreptococcaceae	Romboutsia		81.03	6.034
MAGs_co_1831	355	2137592	7619	1914	147	0	26	0	N/A	No	Bacteria	Firmicutes A	Clostridia	Lachnospirales	Lachnospiraceae			87.03	1.421
MAGs_co_1832	205	1971954	21794	1827	97	2	60	1	97.6	Yes	Bacteria	Firmicutes	Bacilli	Lactobacillales	Lactobacillaceae	Ligilactobacillus	Ligilactobacillus agilis	96.07	1.745
MAGs_co_1833	329	2267865	12643	1999	82	0	34	1	N/A	Yes	Bacteria	Firmicutes A	Clostridia	Lachnospirales	Lachnospiraceae	Lachnoclostridium A		88.87	4.43
MAGs_co_1834	25	1734440	155149	1444	82	0	38	1	N/A	Yes	Bacteria	Firmicutes A	Clostridia A	Christensenellales	UBA3700			95.71	0.699
MAGs_co_1835	538	2465233	5510	2143	172	2	38	0	N/A	Yes	Bacteria	Bacteroidota	Bacteroidia	Bacteroidales	Bacteroidaceae	Paraprevotella		83.56	2.333
MAGs_co_1836	58	1538154	200214	1370	67	4	48	1	N/A	Yes	Bacteria	Firmicutes A	Clostridia A	Christensenellales	CAG-917	CAG-1138		93.95	0.858
MAGs_co_1837	30	2638834	145834	2430	110	1	47	1	98.08	Yes	Bacteria	Firmicutes A	Clostridia	Oscillospirales	Ruminococcaceae	Ruthenibacterium	Ruthenibacterium sp002315015	98.63	0.68
MAGs_co_1838	171	1620711	20415	1469	43	2	40	0	N/A	Yes	Bacteria	Firmicutes A	Clostridia	Oscillospirales	Acutalibacteraceae	An172		90.07	2.348
MAGs_co_1839	80	2632123	99372	2291	66	0	53	1	N/A	No	Bacteria	Desulfobacterota	Desulfovibrionia	Desulfovibrionales	Desulfovibrionaceae	Desulfovibrio		98.81	1.227
MAGs_co_1840	66	5352024	189680	4364	400	0	65	1	99.14	No	Bacteria	Bacteroidota	Bacteroidia	Bacteroidales	Bacteroidaceae	Phocaeicola	Phocaeicola dorei	99.24	0.375
MAGs_co_1841	81	2204404	37060	1905	110	0	31	1	N/A	Yes	Bacteria	Firmicutes A	Clostridia	Oscillospirales	Ruminococcaceae	Gemmiger		88.06	1.043
MAGs_co_1842	20	2816169	281121	2324	172	0	63	1	N/A	Yes	Bacteria	Bacteroidota	Bacteroidia	Bacteroidales	Bacteroidaceae	Phocaeicola		97.65	0.374
MAGs_co_1843	175	2243530	19755	1838	158	1	34	1	N/A	Yes	Bacteria	Bacteroidota	Bacteroidia	Bacteroidales	Rikenellaceae	Alistipes		94.87	2.564
MAGs_co_1844	438	3166694	40115	3080	139	2	47	1	N/A	Yes	Bacteria	Firmicutes A	Clostridia	Oscillospirales	Acutalibacteraceae	Eubacterium R		98.65	0.02
MAGs_co_1845	845	3398065	5091	3056	179	1	40	1	N/A	Yes	Bacteria	Firmicutes A	Clostridia A	Christensenellales	CAG-74			96.18	8.02
MAGs_co_1846	243	1793868	22311	1652	80	4	59	1	97.48	Yes	Bacteria	Firmicutes	Bacilli	Lactobacillales	Lactobacillaceae	Limosilactobacillus	Limosilactobacillus ingluviei	89.16	2.82
MAGs_co_1847	170	1417788	11488	1253	77	0	31	1	N/A	Yes	Bacteria	Firmicutes A	Clostridia A	Christensenellales	CAG-552	UMGS1795		81.54	5.318
MAGs_co_1848	18	1622746	148514	1662	41	0	38	1	97.51	Yes	Bacteria	Campylobacterota	Campylobacteria	Campylobacterales	Campylobacteraceae	Campylobacter D	Campylobacter D jejuni	99.66	0.146
MAGs_co_1849	80	1525158	36350	1420	60	2	29	1	96.04	No	Bacteria	Firmicutes	Bacilli	Lactobacillales	Lactobacillaceae	Ligilactobacillus	Ligilactobacillus aviarius	99.47	1.832
MAGs_co_1850	244	4156232	39895	3909	145	0	74	1	97.89	Yes	Bacteria	Proteobacteria	Gammaproteobacteria	Enterobacterales	Enterobacteriaceae	Escherichia	Escherichia flexneri	93.21	0.34
MAGs_co_1851	162	2239458	24144	1826	132	2	33	1	N/A	Yes	Bacteria	Bacteroidota	Bacteroidia	Bacteroidales	UBA932	RC9		83.57	4.047
MAGs_co_1852	298	2494231	14191	2390	44	1	47	1	N/A	Yes	Bacteria	Actinobacteriota	Actinomycetia	Actinomycetales	Micrococcaceae	Yaniella		87.53	4.275
MAGs_co_1853	59	2464479	73674	2187	77	2	36	0	97.59	No	Bacteria	Firmicutes A	Clostridia A	Christensenellales	CAG-74	Firm-11	Firm-11 sp900553905	95.56	0.268
MAGs_co_1854	264	1710081	8576	1483	61	1	19	0	99.28	No	Bacteria	Firmicutes A	Clostridia	Oscillospirales	Oscillospiraceae	CAG-110	CAG-110 sp900546915	81.52	0.805
MAGs_co_1855	152	1993418	16989	1823	73	0	27	1	99.14	No	Bacteria	Firmicutes A	Clostridia	Lachnospirales	Lachnospiraceae	Sellimonas	Sellimonas sp002159995	92.02	3.696
MAGs_co_1856	444	2164192	7387	1974	58	4	45	1	N/A	Yes	Bacteria	Actinobacteriota	Actinomycetia	Actinomycetales	Micrococcaceae	Rothia		94.97	1.158
MAGs_co_1857	60	1886490	85437	1884	50	2	35	1	97.84	Yes	Bacteria	Campylobacterota	Campylobacteria	Campylobacterales	Helicobacteraceae	Helicobacter D	Helicobacter D pullorum	99.82	0
MAGs_co_1858	553	3146746	8554	3039	89	0	45	0	N/A	Yes	Bacteria	Firmicutes A	Clostridia	Oscillospirales	Oscillospiraceae	UBA9475		83.58	9.026
MAGs_co_1859	870	2892472	4944	2923	90	0	34	1	N/A	Yes	Bacteria	Proteobacteria	Alphaproteobacteria	Rhodobacterales	Rhodobacteraceae	Cypionkella		85.29	2.575
MAGs_co_1860	100	1555226	42771	1526	55	3	35	1	97.58	Yes	Bacteria	Firmicutes	Bacilli	Lactobacillales	Lactobacillaceae	Ligilactobacillus	Ligilactobacillus salivarius	83.78	1.047
MAGs_co_1861	573	2175026	6836	2038	43	0	42	1	97.08	Yes	Bacteria	Synergistota	Synergistia	Synergistales	Synergistaceae	An23	An23 sp900544635	89.83	1.694
MAGs_co_1862	384	1719266	5443	1718	45	1	14	1	N/A	Yes	Bacteria	Firmicutes	Bacilli	Staphylococcales	Salinicoccaceae	Jeotgalicoccus		82.27	3.831
MAGs_co_1863	437	2145388	5865	2099	64	0	21	0	N/A	Yes	Bacteria	Firmicutes A	Clostridia	Oscillospirales	Oscillospiraceae	UBA5446		80.84	6.452
MAGs_co_1864	260	4524135	30469	3646	260	5	42	1	99.31	No	Bacteria	Bacteroidota	Bacteroidia	Bacteroidales	Bacteroidaceae	Bacteroides	Bacteroides fragilis	94.77	0.641
MAGs_co_1865	309	1644846	6780	1600	49	0	24	1	97.99	Yes	Bacteria	Firmicutes	Bacilli	Erysipelotrichales	Erysipelotrichaceae	Faecalitalea	Faecalitalea cylindroides	80.79	5.323
MAGs_co_1866	32	1482721	96063	1360	47	1	41	0	N/A	Yes	Bacteria	Elusimicrobiota	Elusimicrobia	Elusimicrobiales	Elusimicrobiaceae			95.5	0
MAGs_co_1867	12	1407659	195908	1232	41	0	40	0	98.38	No	Bacteria	Actinobacteriota	Coriobacteriia	Coriobacteriales	Atopobiaceae	UMGS1418	UMGS1418 sp900551595	89.91	0
MAGs_co_1868	222	2089867	10554	1874	74	0	24	1	N/A	Yes	Bacteria	Firmicutes A	Clostridia	Lachnospirales	Lachnospiraceae			86.38	3.995
MAGs_co_1869	195	3045615	24679	2645	103	3	43	1	N/A	Yes	Bacteria	Bacteroidota	Bacteroidia	Bacteroidales	Marinifilaceae	Odoribacter		98.1	0.806
MAGs_co_1870	233	1739746	9424	1593	62	0	22	0	97.33	Yes	Bacteria	Firmicutes	Bacilli	Lactobacillales	Aerococcaceae	Facklamia A	Facklamia A tabacinasalis	82.18	2.758
MAGs_co_1871	267	1238569	5206	1140	61	0	8	0	N/A	Yes	Bacteria	Firmicutes A	Clostridia A	Christensenellales	UBA3700			82.88	3.561
MAGs_co_1872	281	2067863	11038	1807	58	1	36	1	97.77	Yes	Bacteria	Proteobacteria	Gammaproteobacteria	Enterobacterales	Succinivibrionaceae	Succinatimonas	Succinatimonas hippei	97.25	0.588
MAGs_co_1873	355	3646866	29813	3346	66	0	82	1	96.81	Yes	Bacteria	Actinobacteriota	Actinomycetia	Actinomycetales	Brevibacteriaceae	Brevibacterium	Brevibacterium epidermidis	96.02	2.936
MAGs_co_1874	321	2067690	8278	1956	63	1	36	0	98.93	Yes	Bacteria	Firmicutes A	Clostridia	Oscillospirales	Oscillospiraceae	UBA5446	UBA5446 sp900544295	84.04	6.767
MAGs_co_1875	666	3362006	7772	3052	169	0	32	1	N/A	Yes	Bacteria	Firmicutes A	Clostridia	Lachnospirales	Lachnospiraceae	Blautia		82.83	3.609
MAGs_co_1876	82	1775207	31242	1537	61	1	43	1	N/A	No	Bacteria	Bacteroidota	Bacteroidia	Flavobacteriales	UBA1820	UBA1820		97.05	0
MAGs_co_1877	462	3208588	18520	2891	111	1	53	0	97.12	Yes	Bacteria	Actinobacteriota	Actinomycetia	Actinomycetales	Dermabacteraceae	Brachybacterium	Brachybacterium paraconglomeratum	84.03	1.481
MAGs_co_1878	475	1863868	4400	1780	84	1	30	0	N/A	Yes	Bacteria	Firmicutes A	Clostridia	Oscillospirales	Oscillospiraceae	CAG-110		84.3	2.818
MAGs_co_1879	230	1971078	13038	1845	74	4	45	1	98.09	Yes	Bacteria	Firmicutes C	Negativicutes	Selenomonadales	Selenomonadaceae	Megamonas	Megamonas hypermegale	89.3	1.186
MAGs_co_1880	248	3537231	62627	3287	162	0	48	1	N/A	Yes	Bacteria	Firmicutes A	Clostridia	Lachnospirales	Lachnospiraceae	Blautia		87.36	4.783
MAGs_co_1881	413	1955685	5760	1786	38	1	26	0	98.69	Yes	Bacteria	Firmicutes A	Clostridia A	Christensenellales	CAG-138	UBA5394	UBA5394 sp003150565	90.05	1.484
MAGs_co_1882	256	2239694	11336	2196	96	0	39	0	N/A	Yes	Bacteria	Actinobacteriota	Actinomycetia	Propionibacteriales	Propionibacteriaceae	Tessaracoccus		89.95	4.724
MAGs_co_1883	541	2061786	4746	1749	106	1	26	0	98.64	Yes	Bacteria	Bacteroidota	Bacteroidia	Bacteroidales	Rikenellaceae	Alistipes	Alistipes sp900542505	81.37	5.956
MAGs_co_1884	59	2235521	72396	2148	69	1	27	1	99.79	No	Bacteria	Firmicutes	Bacilli	Staphylococcales	Staphylococcaceae	Staphylococcus	Staphylococcus equorum	82.22	0
MAGs_co_1885	200	2017275	20663	1753	53	0	47	0	97.94	Yes	Bacteria	Proteobacteria	Gammaproteobacteria	Enterobacterales	Succinivibrionaceae	Succinatimonas	Succinatimonas hippei	93	0.588
MAGs_co_1886	265	2311582	16622	1993	134	1	40	1	N/A	Yes	Bacteria	Bacteroidota	Bacteroidia	Bacteroidales	Muribaculaceae			83.01	0.577
MAGs_co_1887	200	2392274	14721	2079	88	0	34	0	N/A	Yes	Bacteria	Firmicutes A	Clostridia	Lachnospirales	Lachnospiraceae			85.17	1.002
MAGs_co_1888	213	1914862	12141	1903	76	1	45	1	97.94	Yes	Bacteria	Firmicutes	Bacilli	Lactobacillales	Lactobacillaceae	Lactobacillus	Lactobacillus johnsonii	87.7	3.604
MAGs_co_1889	437	2457778	7061	2326	60	1	33	1	98.96	No	Bacteria	Firmicutes A	Clostridia	Oscillospirales	Ruminococcaceae	Anaerotruncus	Anaerotruncus colihominis	88.81	4.865
MAGs_co_1890	559	1977293	5502	1807	52	0	9	1	97.69	Yes	Bacteria	Firmicutes A	Clostridia	Oscillospirales	Ruminococcaceae	Negativibacillus	Negativibacillus sp900547455	83.1	3.355
MAGs_co_1891	263	2504420	10767	2246	58	0	29	1	N/A	Yes	Bacteria	Firmicutes A	Clostridia	Lachnospirales	Lachnospiraceae	Lachnoclostridium A		85.83	2.848
MAGs_co_1892	223	2026455	10607	1839	66	2	42	1	95.4	Yes	Bacteria	Actinobacteriota	Actinomycetia	Mycobacteriales	Mycobacteriaceae	Corynebacterium	Corynebacterium amycolatum	87.22	0.595
MAGs_co_1893	101	1575714	27882	1259	59	0	20	0	N/A	Yes	Bacteria	Firmicutes A	Clostridia A	Christensenellales	DTU072			91.53	0.806
MAGs_co_1894	261	2268840	10502	2173	79	4	34	0	N/A	Yes	Bacteria	Firmicutes A	Clostridia	Peptostreptococcales	Peptostreptococcaceae	Romboutsia		91.19	0.352
MAGs_co_1895	552	2061133	4311	1879	59	0	33	0	N/A	Yes	Bacteria	Firmicutes A	Clostridia	Lachnospirales	Lachnospiraceae	GCA-900066575		80.44	3.96
MAGs_co_1896	387	2151185	8101	2061	76	0	36	0	N/A	Yes	Bacteria	Firmicutes A	Clostridia	Lachnospirales	Lachnospiraceae			85.26	2.706
MAGs_co_1897	474	1569845	4138	1469	110	0	28	1	N/A	Yes	Bacteria	Firmicutes A	Clostridia	Oscillospirales	Acutalibacteraceae	Eubacterium R		82.62	1.251
MAGs_co_1898	251	2271874	20446	1975	117	2	41	0	99.08	No	Bacteria	Firmicutes A	Clostridia	Oscillospirales	Acutalibacteraceae	Anaeromassilibacillus	Anaeromassilibacillus sp002159845	89.01	0.973
MAGs_co_1899	381	1996286	6966	1764	162	1	22	0	97.94	Yes	Bacteria	Firmicutes A	Clostridia A	Christensenellales	CAG-552	UMGS1795	UMGS1795 sp900553555	81.86	0.838
MAGs_co_1900	363	1827649	5817	1631	19	2	36	1	N/A	Yes	Bacteria	Actinobacteriota	Coriobacteriia	Coriobacteriales	Eggerthellaceae			83.35	5.241
MAGs_co_1901	48	2681436	89482	2501	66	4	54	1	98.37	Yes	Bacteria	Firmicutes C	Negativicutes	Veillonellales	Megasphaeraceae	Megasphaera	Megasphaera sp900554215	99.2	1.896
MAGs_co_1902	303	1294671	5710	1203	61	0	17	1	N/A	Yes	Bacteria	Firmicutes A	Clostridia A	Christensenellales	UBA3700			82.46	0.692
MAGs_co_1903	861	2375650	3188	2252	82	4	18	0	N/A	Yes	Bacteria	Firmicutes A	Clostridia	Peptostreptococcales	Peptostreptococcaceae	Romboutsia		83.31	1.056
MAGs_co_1904	68	2150119	88168	1996	66	5	43	1	N/A	Yes	Bacteria	Spirochaetota	Spirochaetia	Sphaerochaetales	Sphaerochaetaceae			92.24	0
MAGs_co_1905	886	3013690	4292	2917	114	0	50	0	N/A	Yes	Bacteria	Firmicutes A	Clostridia	Lachnospirales	Lachnospiraceae	Mediterraneibacter		86.16	2.657
MAGs_co_1906	364	2124654	7669	2030	63	1	9	1	99.13	No	Bacteria	Firmicutes	Bacilli	Staphylococcales	Staphylococcaceae	Staphylococcus A	Staphylococcus A lentus	82.84	2.67
MAGs_co_1907	183	1773032	14537	1684	51	4	33	1	N/A	Yes	Bacteria	Spirochaetota	Spirochaetia	Sphaerochaetales	Sphaerochaetaceae			87.39	1.136
MAGs_co_1908	338	2180318	8176	2155	52	0	25	0	N/A	Yes	Bacteria	Firmicutes A	Clostridia	Oscillospirales	Oscillospiraceae	UBA5446		81.77	4.082
MAGs_co_1909	426	1396046	3477	1287	77	0	17	0	N/A	Yes	Bacteria	Firmicutes A	Clostridia A	Christensenellales	Borkfalkiaceae	Borkfalkia		83.26	4.084
MAGs_co_1910	77	2054283	41151	1939	73	3	47	1	97.92	Yes	Bacteria	Firmicutes C	Negativicutes	Selenomonadales	Selenomonadaceae	Megamonas	Megamonas funiformis	98.1	0.632
MAGs_co_1911	247	2005045	11260	1891	98	2	30	0	98.33	No	Bacteria	Firmicutes A	Clostridia	Oscillospirales	Acutalibacteraceae	Acutalibacter	Acutalibacter sp900543555	84.22	1.901
MAGs_co_1912	215	2036325	11823	1916	77	2	32	2	N/A	Yes	Bacteria	Spirochaetota	Spirochaetia	Sphaerochaetales	Sphaerochaetaceae			83.01	7.547
MAGs_co_1913	360	2029221	7195	2010	62	3	39	1	98.17	Yes	Bacteria	Firmicutes	Bacilli	Erysipelotrichales	Erysipelatoclostridiaceae	Massiliomicrobiota	Massiliomicrobiota sp002160815	94.49	0.606
MAGs_co_1914	287	2394720	11440	2032	102	2	25	0	N/A	Yes	Bacteria	Bacteroidota	Bacteroidia	Sphingobacteriales	Sphingobacteriaceae	Sphingobacterium		83.11	1.428
MAGs_co_1915	360	1563420	6113	1419	45	2	31	1	N/A	Yes	Bacteria	Firmicutes A	Clostridia	Lachnospirales	CAG-274			89.27	1.067
MAGs_co_1916	296	2046658	9620	1897	67	1	8	1	99.77	No	Bacteria	Firmicutes	Bacilli	Staphylococcales	Staphylococcaceae	Staphylococcus	Staphylococcus arlettae	85.35	1.933
MAGs_co_1917	363	1422705	6050	1292	40	0	23	0	98.38	Yes	Bacteria	Firmicutes A	Clostridia A	Christensenellales	CAG-917	UMGS1688	UMGS1688 sp900544575	86.57	2.72
MAGs_co_1918	86	3026725	48045	2367	195	5	56	1	97.29	Yes	Bacteria	Bacteroidota	Bacteroidia	Bacteroidales	Tannerellaceae	Parabacteroides	Parabacteroides sp000436495	88.71	6.896
MAGs_co_1919	251	1540022	8224	1434	57	0	13	0	97.72	No	Bacteria	Firmicutes	Bacilli	Lactobacillales	Aerococcaceae	Facklamia A	Facklamia A tabacinasalis	80.51	0.728
MAGs_co_1920	435	2040770	5818	1906	41	2	24	0	98.73	Yes	Bacteria	Firmicutes A	Clostridia	Oscillospirales	Oscillospiraceae	Evtepia	Evtepia sp900546255	84.11	3.959
MAGs_co_1921	572	1965307	3847	1748	60	0	24	0	N/A	Yes	Bacteria	Firmicutes A	Clostridia	Lachnospirales	Lachnospiraceae	Lachnoclostridium A		81.75	2.109
MAGs_co_1922	415	1977614	6225	1903	73	0	31	0	98.79	No	Bacteria	Firmicutes A	Clostridia	Oscillospirales	Oscillospiraceae	UBA5446	UBA5446 sp004553625	85.83	1.275
MAGs_co_1923	33	1882366	116838	1833	56	0	29	1	97.27	Yes	Bacteria	Firmicutes	Bacilli	Lactobacillales	Lactobacillaceae	Limosilactobacillus	Limosilactobacillus ingluviei	98.63	0
MAGs_co_1924	50	1689270	82307	1629	57	1	48	1	99.43	No	Bacteria	Firmicutes	Bacilli	Staphylococcales	Staphylococcaceae	Staphylococcus	Staphylococcus saprophyticus	80.55	0.555
MAGs_co_1925	158	1498249	12833	1483	61	0	19	1	N/A	Yes	Bacteria	Cyanobacteria	Vampirovibrionia	Gastranaerophilales	Gastranaerophilaceae			88.44	2.849
MAGs_co_1926	674	2549820	4345	2296	103	0	19	1	N/A	Yes	Bacteria	Firmicutes A	Clostridia	Lachnospirales	Lachnospiraceae			85.7	2.362
MAGs_co_1927	670	2787880	4732	2436	205	0	33	1	98.25	Yes	Bacteria	Firmicutes A	Clostridia	Lachnospirales	Lachnospiraceae	Eisenbergiella	Eisenbergiella sp900544445	83.76	3.03
MAGs_co_1928	539	2227795	4868	2100	73	0	20	0	N/A	Yes	Bacteria	Firmicutes A	Clostridia A	Christensenellales	CAG-74	UMGS1603		82.95	7.392
MAGs_co_1929	217	1961665	14045	1839	69	0	26	1	N/A	Yes	Bacteria	Firmicutes A	Clostridia	Lachnospirales	Lachnospiraceae	Ruminococcus G		84.79	1.265
MAGs_co_1930	155	1462401	13231	1313	60	0	18	1	N/A	Yes	Bacteria	Firmicutes A	Clostridia A	Christensenellales	UBA3700			88.92	2.705
MAGs_co_1931	362	2049987	8681	1941	50	0	29	0	N/A	Yes	Bacteria	Spirochaetota	Spirochaetia	Sphaerochaetales	Sphaerochaetaceae			81.66	0.482
MAGs_co_1932	112	2248203	31713	1989	57	2	46	1	N/A	Yes	Bacteria	Firmicutes A	Clostridia	Oscillospirales	Oscillospiraceae			96.4	2.684
MAGs_co_1933	358	2921156	13013	2634	142	1	29	1	N/A	Yes	Bacteria	Firmicutes A	Clostridia	Oscillospirales	Acutalibacteraceae	An200		91.54	2.684
MAGs_co_1934	350	1583359	5921	1407	77	0	43	1	97.22	Yes	Bacteria	Actinobacteriota	Actinomycetia	Actinomycetales	Bifidobacteriaceae	Bifidobacterium	Bifidobacterium gallinarum	82.99	4.255
MAGs_co_1935	211	2493699	14418	2072	143	0	34	0	N/A	Yes	Bacteria	Bacteroidota	Bacteroidia	Bacteroidales	Bacteroidaceae	Paraprevotella		90	0.415
MAGs_co_1936	313	1540605	5649	1369	95	0	16	1	N/A	Yes	Bacteria	Firmicutes A	Clostridia A	Christensenellales	Borkfalkiaceae	Borkfalkia		87.69	2.351
MAGs_co_1937	42	2325218	139778	1870	107	1	42	1	N/A	Yes	Bacteria	Bacteroidota	Bacteroidia	Bacteroidales	Bacteroidaceae			95.78	0.371
MAGs_co_1938	140	2251231	35807	2035	110	1	45	1	N/A	Yes	Bacteria	Firmicutes A	Clostridia	Oscillospirales	Ruminococcaceae	Gemmiger		90.43	1.814
MAGs_co_1939	82	2039554	45938	1918	42	3	13	1	96.83	Yes	Bacteria	Firmicutes	Bacilli	Staphylococcales	Staphylococcaceae	Staphylococcus	Staphylococcus simulans B	80.54	2.209
MAGs_co_1940	78	2527000	54848	1957	163	3	41	1	N/A	Yes	Bacteria	Bacteroidota	Bacteroidia	Bacteroidales	UBA932	RC9		97.49	0.476
MAGs_co_1941	144	2768146	45138	2563	96	0	53	1	98.62	No	Bacteria	Firmicutes A	Clostridia	Lachnospirales	Lachnospiraceae	Sellimonas	Sellimonas sp002161525	95.32	1.461
MAGs_co_1942	494	2048320	4853	1935	50	0	48	3	96.73	Yes	Bacteria	Actinobacteriota	Coriobacteriia	Coriobacteriales	Atopobiaceae	Olsenella E	Olsenella E sp002160255	80.03	8.736
MAGs_co_1943	225	3422945	20471	3034	147	0	45	1	N/A	Yes	Bacteria	Actinobacteriota	Actinomycetia	Actinomycetales	Dermabacteraceae	Brachybacterium		85.55	9.902
MAGs_co_1944	227	1983809	21268	1722	106	0	30	0	N/A	Yes	Bacteria	Firmicutes A	Clostridia	Oscillospirales	Ruminococcaceae	Gemmiger		84.11	0.68
MAGs_co_1945	97	2890048	66701	2649	73	0	37	1	N/A	Yes	Bacteria	Firmicutes A	Clostridia	Lachnospirales	Lachnospiraceae			98.41	0.759
MAGs_co_1946	71	1654453	54068	1601	41	1	49	0	N/A	Yes	Bacteria	Proteobacteria	Alphaproteobacteria	RF32	CAG-239	CAG-495		98.92	0
MAGs_co_1947	288	2073238	9709	1934	74	0	28	1	98.72	Yes	Bacteria	Firmicutes A	Clostridia	Lachnospirales	Lachnospiraceae	Sellimonas	Sellimonas sp002161525	82.68	1.949
MAGs_co_1948	228	2315980	13653	2231	60	2	43	0	97.98	Yes	Bacteria	Firmicutes A	Clostridia	Oscillospirales	Oscillospiraceae	UBA5446	UBA5446 sp900543085	93.16	1.275
MAGs_co_1949	63	2312846	57585	2094	100	5	59	1	N/A	Yes	Bacteria	Firmicutes A	Clostridia	Oscillospirales	Ruminococcaceae	Faecalibacterium		97.95	1.213
MAGs_co_1950	128	2609848	31230	2327	107	0	26	1	N/A	No	Bacteria	Firmicutes A	Clostridia	Lachnospirales	Lachnospiraceae			86.07	0
MAGs_co_1951	529	5538801	22748	5256	207	1	74	1	97.39	Yes	Bacteria	Proteobacteria	Gammaproteobacteria	Enterobacterales	Enterobacteriaceae	Escherichia	Escherichia flexneri	93.92	1.569
MAGs_co_1952	350	2109129	7717	1899	109	3	44	1	N/A	Yes	Bacteria	Firmicutes A	Clostridia	Oscillospirales	Ruminococcaceae	Faecalibacterium		93.34	2.743
MAGs_co_1953	249	2328297	12776	2076	100	0	35	1	N/A	Yes	Bacteria	Firmicutes A	Clostridia	Lachnospirales	Lachnospiraceae	Hungatella A		90.12	2.393
MAGs_co_1954	173	2000951	16457	1825	91	2	34	1	N/A	Yes	Bacteria	Firmicutes A	Clostridia	Oscillospirales	Acutalibacteraceae	Acutalibacter		92.11	1.497
MAGs_co_1955	27	1568284	81725	1361	89	2	46	0	98.74	No	Bacteria	Firmicutes A	Clostridia A	Christensenellales	CAG-552	UMGS1795	UMGS1795 sp900553555	88.92	0
MAGs_co_1956	292	2655590	12454	2292	115	0	42	1	N/A	Yes	Bacteria	Firmicutes A	Clostridia	Lachnospirales	Lachnospiraceae	UMGS1370		88.6	4.641
MAGs_co_1957	191	2279702	22450	2142	91	1	36	0	97.25	Yes	Bacteria	Bacteroidota	Bacteroidia	Flavobacteriales	Weeksellaceae	Kaistella	Kaistella sp002205795	93.58	2.292
MAGs_co_1958	361	2368761	8074	2081	101	1	18	0	N/A	Yes	Bacteria	Bacteroidota	Bacteroidia	Sphingobacteriales	Sphingobacteriaceae	Sphingobacterium		83.66	2.857
MAGs_co_1959	127	2405680	37694	2181	66	2	50	1	97.49	Yes	Bacteria	Firmicutes C	Negativicutes	Veillonellales	Megasphaeraceae	Megasphaera	Megasphaera sp900554215	98.6	1.996
MAGs_co_1960	250	2398299	12762	2229	76	1	27	1	N/A	Yes	Bacteria	Firmicutes	Bacilli	Lactobacillales	Lactobacillaceae	Limosilactobacillus		81.48	4.617
MAGs_co_1961	142	2469878	35555	2228	83	0	56	0	N/A	Yes	Bacteria	Firmicutes A	Clostridia	Lachnospirales	Lachnospiraceae	Blautia A		93.69	1.898
MAGs_co_1962	222	2622995	17998	2601	99	4	43	1	N/A	Yes	Bacteria	Firmicutes A	Clostridia	Clostridiales	Clostridiaceae	Clostridium		97.4	1.175
MAGs_co_1963	22	1571017	89810	1325	57	1	50	1	N/A	Yes	Bacteria	Firmicutes A	Clostridia A	Christensenellales	CAG-917	UMGS1688		89.8	0
MAGs_co_1964	397	2476158	8491	2265	148	0	31	0	N/A	Yes	Bacteria	Firmicutes A	Clostridia	Oscillospirales	Ruminococcaceae	Gemmiger		80.86	0.68
MAGs_co_1965	191	922310	6106	772	13	1	28	0	N/A	Yes	Bacteria	Firmicutes A	Clostridia A	Christensenellales	UBA1242	UBA11517		88.76	5.617
MAGs_co_1966	653	1878675	3237	1859	38	1	31	1	98.06	Yes	Bacteria	Firmicutes A	Clostridia	Oscillospirales	Ruminococcaceae	Negativibacillus	Negativibacillus sp900547455	81.54	4.516
MAGs_co_1967	535	2075987	5290	1903	107	2	49	2	97.07	Yes	Bacteria	Firmicutes	Bacilli	Lactobacillales	Lactobacillaceae	Ligilactobacillus	Ligilactobacillus agilis	89.44	6.91
MAGs_co_1968	367	2808278	9263	2778	75	1	41	0	N/A	Yes	Bacteria	Actinobacteriota	Actinomycetia	Mycobacteriales	Micromonosporaceae	Stackebrandtia		86.75	1.209
MAGs_co_1969	825	2673361	4467	2550	122	3	34	1	97.52	Yes	Bacteria	Firmicutes	Bacilli	Lactobacillales	Lactobacillaceae	Ligilactobacillus	Ligilactobacillus salivarius	96.85	5.209
MAGs_co_1970	318	1436688	6034	1414	56	0	23	0	N/A	Yes	Bacteria	Firmicutes A	Clostridia A	Christensenellales	Borkfalkiaceae			86.59	0.832
MAGs_co_1971	55	1224426	40349	1192	53	1	41	0	N/A	Yes	Bacteria	Proteobacteria	Alphaproteobacteria	RF32	UBA3637	UBA7488		91.2	0
MAGs_co_1972	260	2388013	41691	2135	106	4	57	1	N/A	Yes	Bacteria	Firmicutes A	Clostridia	Oscillospirales	Ruminococcaceae	Faecalibacterium		95.19	4.095
MAGs_co_1973	307	2894830	12340	2610	121	0	38	1	N/A	No	Bacteria	Firmicutes A	Clostridia	Lachnospirales	Lachnospiraceae	Blautia		86.95	3.025
MAGs_co_1974	37	865045	42008	838	24	0	51	0	N/A	Yes	Bacteria	Proteobacteria	Alphaproteobacteria	Rs-D84	Rs-D84	Rs-D84		86.26	0.183
MAGs_co_1975	327	2172377	8878	1920	72	0	33	0	N/A	Yes	Bacteria	Firmicutes A	Clostridia	Lachnospirales	Lachnospiraceae	Lachnoclostridium A		80.37	1.054
MAGs_co_1976	43	1843670	66338	1842	66	1	36	1	N/A	Yes	Bacteria	Cyanobacteria	Vampirovibrionia	Gastranaerophilales				92.53	1.502
MAGs_co_1977	443	1649308	4975	1402	72	0	45	0	N/A	Yes	Bacteria	Verrucomicrobiota	Kiritimatiellae	RFP12	W1P29-020	W1P29-020		81.4	3.12
MAGs_co_1978	282	2722555	15801	2468	120	0	24	1	N/A	Yes	Bacteria	Firmicutes A	Clostridia	Lachnospirales	Lachnospiraceae	Mediterraneibacter		81.49	9.298
MAGs_co_1979	157	1358421	11825	1205	47	1	29	1	N/A	Yes	Bacteria	Bacteroidota	Bacteroidia	Bacteroidales	UBA932	UBA1232		86.34	1.841
MAGs_co_1980	157	2643863	24389	2472	83	0	45	1	98.43	No	Bacteria	Firmicutes A	Clostridia	Lachnospirales	Lachnospiraceae	Dorea	Dorea sp002160985	96.53	2.436
MAGs_co_1981	502	1722935	3928	1673	102	0	16	1	98.18	Yes	Bacteria	Firmicutes A	Clostridia	Oscillospirales	Acutalibacteraceae	Acutalibacter	Acutalibacter sp000435395	81.25	2.258
MAGs_co_1982	334	3338468	22671	3042	152	0	41	1	N/A	Yes	Bacteria	Firmicutes A	Clostridia	Lachnospirales	Lachnospiraceae	Blautia		92.78	2.229
MAGs_co_1983	589	3011663	6315	2442	218	2	52	0	96.25	Yes	Bacteria	Bacteroidota	Bacteroidia	Bacteroidales	Bacteroidaceae	Phocaeicola	Phocaeicola plebeius A	86.8	7.207
MAGs_co_1984	243	1608032	13697	1493	26	1	34	1	N/A	Yes	Bacteria	Campylobacterota	Campylobacteria	Campylobacterales	Campylobacteraceae			85.9	3.821
MAGs_co_1985	350	1940959	6836	1818	78	1	29	1	N/A	Yes	Bacteria	Firmicutes A	Clostridia	Oscillospirales	Oscillospiraceae	CAG-110		86.53	3.355
MAGs_co_1986	28	2049555	116126	1727	89	2	40	0	97.66	No	Bacteria	Bacteroidota	Bacteroidia	Bacteroidales	UBA932	RC9	RC9 sp900543205	94.03	0.238
MAGs_co_1987	330	2042442	8976	1801	78	1	35	0	98.69	Yes	Bacteria	Firmicutes A	Clostridia	Lachnospirales	Lachnospiraceae	Mediterraneibacter	Mediterraneibacter sp002314255	81.63	2.144
MAGs_co_1988	320	1656687	6722	1668	40	1	12	1	N/A	Yes	Bacteria	Firmicutes	Bacilli	Staphylococcales	Salinicoccaceae	Jeotgalicoccus		89.41	2.969
MAGs_co_1989	111	2120920	35318	1939	73	0	34	1	N/A	Yes	Bacteria	Firmicutes A	Clostridia	Lachnospirales	Lachnospiraceae	Mediterraneibacter		83.98	9.191
MAGs_co_1990	69	2343046	112930	2131	122	3	48	1	98.22	No	Bacteria	Firmicutes A	Clostridia	Oscillospirales	Acutalibacteraceae	Acutalibacter	Acutalibacter sp000435395	97.98	0.671
MAGs_co_1991	301	2631481	11258	2300	160	0	35	1	N/A	Yes	Bacteria	Firmicutes A	Clostridia	Oscillospirales	Ruminococcaceae	Gemmiger		93.34	2.63
MAGs_co_1992	135	1696497	32057	1684	72	1	58	1	98	Yes	Bacteria	Firmicutes	Bacilli	Lactobacillales	Lactobacillaceae	Lactobacillus	Lactobacillus johnsonii	86.33	1.808
MAGs_co_1993	243	2171850	11540	1983	75	1	22	0	N/A	Yes	Bacteria	Firmicutes A	Clostridia	Lachnospirales	Lachnospiraceae	Anaerobutyricum		84.61	2.013
MAGs_co_1994	543	2850365	5882	2609	114	2	43	0	96.83	Yes	Bacteria	Actinobacteriota	Actinomycetia	Actinomycetales	Dermabacteraceae	Brachybacterium	Brachybacterium paraconglomeratum	81.48	0.838
MAGs_co_1995	520	2100998	4730	1879	120	0	30	1	N/A	Yes	Bacteria	Firmicutes A	Clostridia	Oscillospirales	Ruminococcaceae	Gemmiger		82.07	5.374
MAGs_co_1996	275	1921119	8850	1636	83	0	37	0	N/A	Yes	Bacteria	Bacteroidota	Bacteroidia	Bacteroidales	Bacteroidaceae			86.63	1.823
MAGs_co_1997	314	4862918	59033	4713	198	2	56	1	N/A	Yes	Bacteria	Firmicutes A	Clostridia	Oscillospirales	Ruminococcaceae	Gemmiger		97.95	1.36
MAGs_co_1998	377	2093566	10074	2004	59	0	25	0	N/A	No	Bacteria	Firmicutes A	Clostridia	Oscillospirales	Butyricicoccaceae	Agathobaculum		85.45	2.93
[truncated: 10,341 more rows]
