# Supplementary material for: Metagenome-assembled genomes and gene catalog from the chicken gut microbiome aid in deciphering antibiotic resistomes
Source: Commun Biol. 2021 Nov 18;4:1305. doi: 10.1038/s42003-021-02827-2 (PMC8602611; doi:10.1038/s42003-021-02827-2)
Supplement: Supplementary file 7 — Supplementary Data 4 [file 42003_2021_2827_MOESM7_ESM.xlsx]

## Sheet: Data 4
Data 4 Taxonomy of the 1,978 MAGs at the species level
Genome ID	ANI	Novel Species	Phylum	Class	Order	Family	Genus	Speices	No. of Strains
MAGs_co_10	96.68	No	Firmicutes A	Clostridia	Oscillospirales	Oscillospiraceae	Flavonifractor	Flavonifractor sp002161215	30
MAGs_co_11	N/A	No	Cyanobacteria	Vampirovibrionia	Gastranaerophilales				18
MAGs_co_17	N/A	No	Proteobacteria	Gammaproteobacteria	Burkholderiales	Burkholderiaceae	Paenalcaligenes		1
MAGs_co_35	98.66	No	Actinobacteriota	Actinomycetia	Mycobacteriales	Mycobacteriaceae	Corynebacterium	Corynebacterium pollutisoli	1
MAGs_co_37	98.48	No	Firmicutes A	Clostridia_A	Christensenellales	CAG-917	UMGS1688	UMGS1688 sp900544575	5
MAGs_co_43	N/A	Yes	Firmicutes	Bacilli	Lactobacillales	Lactobacillaceae	Limosilactobacillus		1
MAGs_co_49	N/A	Yes	Cyanobacteria	Vampirovibrionia	Gastranaerophilales				2
MAGs_co_59	N/A	Yes	Firmicutes A	Clostridia	Lachnospirales	Lachnospiraceae	Mediterraneibacter		4
MAGs_co_61	N/A	No	Bacteroidota	Bacteroidia	Bacteroidales	UBA932	RC9		2
MAGs_co_65	96.35	No	Bacteroidota	Bacteroidia	Bacteroidales	Bacteroidaceae	Bacteroides	Bacteroides thetaiotaomicron	3
MAGs_co_66	N/A	Yes	Firmicutes A	Clostridia_A	Christensenellales	UBA3700			3
MAGs_co_76	N/A	Yes	Firmicutes A	Clostridia	Lachnospirales	CAG-274			1
MAGs_co_85	N/A	Yes	Firmicutes A	Clostridia	Oscillospirales	Acutalibacteraceae	Eubacterium_R		2
MAGs_co_93	N/A	Yes	Proteobacteria	Alphaproteobacteria	RF32	CAG-239	CAG-495		1
MAGs_co_100	N/A	No	Bacteroidota	Bacteroidia	Bacteroidales	Bacteroidaceae	Bacteroides		2
MAGs_co_101	N/A	Yes	Firmicutes A	Clostridia_A	Christensenellales	UBA1242	UBA4626		4
MAGs_co_127	N/A	No	Firmicutes A	Clostridia	TANB77	CAG-508	CAG-269		2
MAGs_co_132	N/A	No	Verrucomicrobiota	Verrucomicrobiae	Verrucomicrobiales	Akkermansiaceae	Akkermansia		2
MAGs_co_137	99.16	No	Firmicutes A	Clostridia	Oscillospirales	Oscillospiraceae	UBA9475	UBA9475 sp003534045	2
MAGs_co_143	97.56	No	Proteobacteria	Gammaproteobacteria	Enterobacterales	Succinivibrionaceae	Succinatimonas	Succinatimonas hippei	21
MAGs_co_147	N/A	Yes	Firmicutes A	Clostridia_A	Christensenellales	CAG-552	UMGS1880		1
MAGs_co_152	N/A	Yes	Firmicutes	Bacilli	RF39	CAG-822	CAG-822		1
MAGs_co_155	97.66	No	Firmicutes A	Clostridia	Lachnospirales	Lachnospiraceae	Mediterraneibacter	Mediterraneibacter sp900555215	13
MAGs_co_159	N/A	No	Firmicutes A	Clostridia	Oscillospirales	Acutalibacteraceae	Acutalibacter		6
MAGs_co_171	N/A	No	Firmicutes A	Clostridia_A	Christensenellales	CAG-74			1
MAGs_co_178	N/A	No	Firmicutes A	Clostridia	Lachnospirales	Lachnospiraceae	992a		13
MAGs_co_179	N/A	Yes	Firmicutes	Bacilli	RF39	CAG-611	CAG-451		1
MAGs_co_183	N/A	Yes	Firmicutes A	Clostridia	Lachnospirales	Lachnospiraceae	Dorea		5
MAGs_co_188	99.27	No	Bacteroidota	Bacteroidia	Bacteroidales	UBA932	UBA3382	UBA3382 sp002358965	2
MAGs_co_194	N/A	No	Proteobacteria	Gammaproteobacteria	Burkholderiales	Burkholderiaceae	CAG-521		1
MAGs_co_196	N/A	Yes	Cyanobacteria	Vampirovibrionia	Gastranaerophilales				6
MAGs_co_204	97.79	No	Firmicutes A	Clostridia	Lachnospirales	Lachnospiraceae	Mediterraneibacter	Mediterraneibacter sp002161355	11
MAGs_co_212	N/A	No	Firmicutes A	Clostridia	Lachnospirales	Lachnospiraceae	CHKCI001		20
MAGs_co_230	98.68	No	Proteobacteria	Gammaproteobacteria	Enterobacterales	Enterobacteriaceae	Escherichia	Escherichia fergusonii	1
MAGs_co_232	N/A	Yes	Verrucomicrobiota	Lentisphaeria	Victivallales	Victivallaceae	Victivallis		1
MAGs_co_236	N/A	Yes	Cyanobacteria	Vampirovibrionia	Gastranaerophilales				1
MAGs_co_241	N/A	Yes	Verrucomicrobiota	Kiritimatiellae	RFP12	W1P29-020	W1P29-020		8
MAGs_co_246	N/A	No	Bacteroidota	Bacteroidia	Bacteroidales	Bacteroidaceae			6
MAGs_co_258	99.15	No	Bacteroidota	Bacteroidia	Bacteroidales	UBA11471	UBA11471	UBA11471 sp000434215	3
MAGs_co_261	97.82	No	Actinobacteriota	Coriobacteriia	Coriobacteriales	Atopobiaceae	Olsenella_E	Olsenella E sp002159735	1
MAGs_co_284	N/A	No	Bacteroidota	Bacteroidia	Sphingobacteriales	Sphingobacteriaceae	Sphingobacterium		8
MAGs_co_286	N/A	Yes	Bacteroidota	Bacteroidia	Bacteroidales	UBA932	RC9		2
MAGs_co_289	N/A	Yes	Bacteroidota	Bacteroidia	Flavobacteriales	Weeksellaceae	Chryseobacterium		3
MAGs_co_300	N/A	No	Firmicutes	Bacilli	RF39	CAG-1000	UMGS1217		1
MAGs_co_308	N/A	No	Firmicutes A	Clostridia	Lachnospirales	Lachnospiraceae	CHKCI001		2
MAGs_co_322	N/A	No	Firmicutes B	Dehalobacteriia	UBA7702	UBA7702			1
MAGs_co_326	97.21	No	Proteobacteria	Gammaproteobacteria	Enterobacterales	Pasteurellaceae	Gallibacterium	Gallibacterium anatis	38
MAGs_co_328	98.05	No	Proteobacteria	Gammaproteobacteria	Pseudomonadales	Pseudomonadaceae	Pseudomonas_A	Pseudomonas A stutzeri AC	1
MAGs_co_331	95.47	No	Firmicutes	Bacilli	RF39	CAG-822	CAG-822	CAG-822 sp000432855	1
MAGs_co_349	97.36	No	Bacteroidota	Bacteroidia	Bacteroidales	Bacteroidaceae	Bacteroides	Bacteroides sp900553815	2
MAGs_co_357	98.2	No	Firmicutes A	Clostridia	Lachnospirales	Lachnospiraceae	Anaerobutyricum	Anaerobutyricum sp900016875	11
MAGs_co_367	N/A	Yes	Firmicutes A	Clostridia	Tissierellales	Helcococcaceae	Anaerococcus		1
MAGs_co_373	N/A	Yes	Firmicutes A	Clostridia	Oscillospirales	Ruminococcaceae	Ruthenibacterium		1
MAGs_co_378	N/A	Yes	Actinobacteriota	Actinomycetia	Actinomycetales	Brevibacteriaceae	Brevibacterium		1
MAGs_co_399	N/A	Yes	Firmicutes A	Clostridia	Lachnospirales	Lachnospiraceae			8
MAGs_co_407	N/A	No	Bacteroidota	Bacteroidia	Bacteroidales	Rikenellaceae	Alistipes		2
MAGs_co_408	N/A	Yes	Spirochaetota	Spirochaetia	Sphaerochaetales	Sphaerochaetaceae	Spiro-01		2
MAGs_co_409	N/A	Yes	Firmicutes	Bacilli	Lactobacillales	Lactobacillaceae	Lactobacillus		6
MAGs_co_415	N/A	Yes	Firmicutes A	Clostridia_A	Christensenellales	CAG-917	UMGS1688		1
MAGs_co_428	N/A	Yes	Firmicutes	Bacilli	RFN20	CAG-826			1
MAGs_co_437	N/A	No	Firmicutes A	Clostridia_A	Christensenellales	UBA1750	UBA7102		23
MAGs_co_439	98.95	No	Firmicutes	Bacilli	Lactobacillales	Lactobacillaceae	Ligilactobacillus	Ligilactobacillus murinus	2
MAGs_co_440	N/A	No	Firmicutes A	Clostridia	Lachnospirales	Lachnospiraceae	Eisenbergiella		2
MAGs_co_457	N/A	Yes	Proteobacteria	Gammaproteobacteria	Enterobacterales	Succinivibrionaceae	Anaerobiospirillum		1
MAGs_co_467	98.56	No	Bacteroidota	Bacteroidia	Bacteroidales	Rikenellaceae	Alistipes	Alistipes shahii	1
MAGs_co_476	N/A	No	Actinobacteriota	Actinomycetia	Streptosporangiales	Streptosporangiaceae	Nocardiopsis		1
MAGs_co_481	N/A	Yes	Firmicutes A	Clostridia_A	Christensenellales	CAG-917	UMGS1688		18
MAGs_co_483	N/A	No	Firmicutes A	Clostridia	Oscillospirales	Ruminococcaceae	UMGS1826		1
MAGs_co_500	N/A	Yes	Firmicutes	Bacilli	Acholeplasmatales	Anaeroplasmataceae			1
MAGs_co_504	N/A	No	Firmicutes A	Clostridia	Lachnospirales	Lachnospiraceae	Mediterraneibacter		1
MAGs_co_518	N/A	Yes	Firmicutes A	Clostridia_A	Christensenellales	DTU072	CAG-1782		2
MAGs_co_524	N/A	Yes	Firmicutes A	Clostridia_A	Christensenellales	CAG-917	UMGS1688		1
MAGs_co_526	N/A	Yes	Bacteroidota	Bacteroidia	Bacteroidales	Muribaculaceae			7
MAGs_co_530	N/A	Yes	Firmicutes A	Clostridia	Oscillospirales	Oscillospiraceae	Lawsonibacter		1
MAGs_co_531	N/A	No	Firmicutes A	Clostridia	Oscillospirales	Oscillospiraceae	UBA5446		2
MAGs_co_534	N/A	No	Firmicutes	Bacilli	Lactobacillales	Lactobacillaceae	Levilactobacillus		1
MAGs_co_541	N/A	Yes	Desulfobacterota	Desulfovibrionia	Desulfovibrionales	Desulfovibrionaceae	Desulfovibrio		1
MAGs_co_542	N/A	Yes	Actinobacteriota	Actinomycetia	Actinomycetales	Bifidobacteriaceae	Bifidobacterium		3
MAGs_co_545	97.18	No	Firmicutes A	Clostridia	Oscillospirales	CAG-382	UMGS882	UMGS882 sp003343885	6
MAGs_co_546	99.1	No	Firmicutes A	Clostridia	Oscillospirales	Acutalibacteraceae	Eubacterium_R	Eubacterium R sp900539845	3
MAGs_co_552	N/A	No	Bacteroidota	Bacteroidia	Bacteroidales	Paludibacteraceae	RUG163		22
MAGs_co_562	N/A	No	Firmicutes A	Clostridia	Oscillospirales	Oscillospiraceae			12
MAGs_co_564	N/A	Yes	Thermoplasmatota	Thermoplasmata	Methanomassiliicoccales	Methanomethylophilaceae	UBA71		2
MAGs_co_567	N/A	No	Firmicutes	Bacilli	RF39	CAG-822	CAG-822		22
MAGs_co_570	99.16	No	Firmicutes	Bacilli	Lactobacillales	Lactobacillaceae	Latilactobacillus	Latilactobacillus curvatus	1
MAGs_co_571	N/A	No	Firmicutes A	Clostridia	Lachnospirales	Lachnospiraceae	SZUA-448		5
MAGs_co_574	99.01	No	Firmicutes	Bacilli	Lactobacillales	Lactobacillaceae	Pediococcus	Pediococcus pentosaceus	2
MAGs_co_582	N/A	No	Firmicutes	Bacilli	RFN20	CAG-288	UBA7642		2
MAGs_co_583	N/A	Yes	Bacteroidota	Bacteroidia	Sphingobacteriales	Sphingobacteriaceae	Sphingobacterium		1
MAGs_co_584	N/A	No	Firmicutes A	Clostridia_A	Christensenellales	Borkfalkiaceae	Borkfalkia		2
MAGs_co_586	N/A	Yes	Proteobacteria	Gammaproteobacteria	Burkholderiales	Burkholderiaceae	Duodenibacillus		1
MAGs_co_588	N/A	Yes	Bacteroidota	Bacteroidia	Flavobacteriales	Weeksellaceae	Planobacterium		1
MAGs_co_589	96.28	No	Firmicutes	Bacilli	Erysipelotrichales	Erysipelotrichaceae	Faecalicoccus	Faecalicoccus pleomorphus	3
MAGs_co_596	N/A	Yes	Actinobacteriota	Coriobacteriia	Coriobacteriales	Coriobacteriaceae	An7		1
MAGs_co_603	97.81	No	Firmicutes A	Clostridia	Oscillospirales	Oscillospiraceae	Oscillibacter	Oscillibacter sp900556925	6
MAGs_co_609	96.91	No	Actinobacteriota	Coriobacteriia	Coriobacteriales	Coriobacteriaceae	Enorma	Enorma sp900538305	2
MAGs_co_616	99.13	No	Desulfobacterota	Desulfovibrionia	Desulfovibrionales	Desulfovibrionaceae	Desulfovibrio	Desulfovibrio piger A	1
MAGs_co_621	N/A	Yes	Desulfobacterota	Desulfovibrionia	Desulfovibrionales	Desulfovibrionaceae	Desulfovibrio		1
MAGs_co_630	N/A	No	Firmicutes A	Clostridia	Oscillospirales	Oscillospiraceae	Intestinimonas		2
MAGs_co_632	N/A	Yes	Proteobacteria	Alphaproteobacteria	Rs-D84	Rs-D84	Rs-D84		5
MAGs_co_634	N/A	No	Bacteroidota	Bacteroidia	Bacteroidales	Tannerellaceae	Parabacteroides		16
MAGs_co_641	N/A	Yes	Campylobacterota	Campylobacteria	Campylobacterales	Arcobacteraceae	Aliarcobacter		1
MAGs_co_646	N/A	No	Firmicutes	Bacilli	Exiguobacterales				6
MAGs_co_663	N/A	Yes	Firmicutes	Bacilli	RF39	CAG-611	CAG-988		1
MAGs_co_683	N/A	No	Firmicutes A	Clostridia	Oscillospirales	Ruminococcaceae	Faecalibacterium		1
MAGs_co_688	N/A	Yes	Firmicutes A	Clostridia	Lachnospirales	Lachnospiraceae	UBA7160		1
MAGs_co_692	N/A	Yes	Deferribacterota	Deferribacteres	Deferribacterales	Mucispirillaceae	Mucispirillum		1
MAGs_co_698	N/A	Yes	Proteobacteria	Alphaproteobacteria	Rickettsiales	UBA1997			3
MAGs_co_700	N/A	Yes	Bacteroidota	Bacteroidia	Bacteroidales	Paludibacteraceae			3
MAGs_co_704	N/A	Yes	Firmicutes	Bacilli	Erysipelotrichales	Erysipelotrichaceae	Bulleidia		3
MAGs_co_713	N/A	No	Firmicutes A	Clostridia	Lachnospirales	Lachnospiraceae	MCWD5		1
MAGs_co_716	N/A	Yes	Firmicutes A	Clostridia	Peptostreptococcales	Anaerovoracaceae			1
MAGs_co_718	97.85	No	Bacteroidota	Bacteroidia	Bacteroidales	Bacteroidaceae	Prevotella	Prevotella sp001275135	2
MAGs_co_728	N/A	No	Bacteroidota	Bacteroidia	Bacteroidales	Rikenellaceae			3
MAGs_co_738	98.02	No	Firmicutes A	Clostridia_A	Christensenellales	CAG-917	UMGS1688	UMGS1688 sp900545885	6
MAGs_co_742	N/A	Yes	Actinobacteriota	Actinomycetia	Actinomycetales	Cellulomonadaceae	Krasilnikoviella		1
MAGs_co_747	N/A	Yes	Firmicutes A	Clostridia_A	Christensenellales	CAG-552	UMGS1880		2
MAGs_co_750	95.87	No	Firmicutes	Bacilli	Lactobacillales	Lactobacillaceae	Limosilactobacillus	Limosilactobacillus coleohominis	1
MAGs_co_753	N/A	No	Firmicutes	Bacilli	Lactobacillales	Lactobacillaceae	Limosilactobacillus		5
MAGs_co_757	N/A	Yes	Cyanobacteria	Vampirovibrionia	Gastranaerophilales				2
MAGs_co_765	98.87	No	Bacteroidota	Bacteroidia	Bacteroidales	Barnesiellaceae	Barnesiella	Barnesiella sp900542255	13
MAGs_co_775	N/A	No	Cyanobacteria	Vampirovibrionia	Gastranaerophilales				10
MAGs_co_777	N/A	No	Cyanobacteria	Vampirovibrionia	Gastranaerophilales				11
MAGs_co_784	N/A	Yes	Proteobacteria	Gammaproteobacteria	Burkholderiales	Burkholderiaceae	Sutterella		2
MAGs_co_792	N/A	No	Actinobacteriota	Actinomycetia	Actinomycetales	Micrococcaceae	Rothia		1
MAGs_co_798	97.42	No	Firmicutes B	Peptococcia	Peptococcales	Peptococcaceae	UMGS1590	UMGS1590 sp900552455	4
MAGs_co_800	N/A	No	Firmicutes A	Clostridia	Oscillospirales	Acutalibacteraceae	CAG-180		1
MAGs_co_807	N/A	Yes	Proteobacteria	Gammaproteobacteria	Burkholderiales	Burkholderiaceae	Oxalobacter		1
MAGs_co_808	N/A	No	Bacteroidota	Bacteroidia	Bacteroidales	Tannerellaceae	Parabacteroides		12
MAGs_co_811	N/A	Yes	Firmicutes	Bacilli	RF39	CAG-611	CAG-451		1
MAGs_co_815	N/A	No	Actinobacteriota	Actinomycetia	Mycobacteriales	Mycobacteriaceae	Corynebacterium		12
MAGs_co_816	N/A	Yes	Firmicutes A	Clostridia	Oscillospirales	Acutalibacteraceae	CAG-180		1
MAGs_co_818	N/A	No	Desulfobacterota	Desulfovibrionia	Desulfovibrionales	Desulfovibrionaceae	Bilophila		1
MAGs_co_828	N/A	Yes	Desulfobacterota	Desulfovibrionia	Desulfovibrionales	Desulfovibrionaceae	Desulfovibrio		2
MAGs_co_829	97.95	No	Firmicutes	Bacilli	Erysipelotrichales	Erysipelotrichaceae	Traorella	Traorella massiliensis	1
MAGs_co_845	N/A	Yes	Bacteroidota	Bacteroidia	Bacteroidales	Bacteroidaceae	Bacteroides_E		1
MAGs_co_846	N/A	Yes	Firmicutes A	Clostridia	TANB77	CAG-508	CAG-354		2
MAGs_co_847	N/A	Yes	Firmicutes A	Clostridia_A	Christensenellales	UBA3700			1
MAGs_co_860	98.14	No	Bacteroidota	Bacteroidia	Bacteroidales	Bacteroidaceae	Prevotella	Prevotella sp000431975	2
MAGs_co_874	N/A	No	Firmicutes A	Clostridia_A	Christensenellales	Borkfalkiaceae	Borkfalkia		2
MAGs_co_878	97.21	No	Proteobacteria	Gammaproteobacteria	Pseudomonadales	Moraxellaceae	Acinetobacter	Acinetobacter pittii	1
MAGs_co_891	N/A	No	Firmicutes A	Clostridia_A	Christensenellales	CAG-74	SFFH01		7
MAGs_co_898	N/A	Yes	Spirochaetota	Spirochaetia					1
MAGs_co_899	N/A	No	Firmicutes A	Clostridia	Lachnospirales	Lachnospiraceae	Mediterraneibacter		8
MAGs_co_905	97.37	No	Firmicutes	Bacilli	Lactobacillales	Lactobacillaceae	Levilactobacillus	Levilactobacillus spicheri	1
MAGs_co_921	N/A	No	Verrucomicrobiota	Verrucomicrobiae	Opitutales	UBA953	W0P29-029		27
MAGs_co_922	N/A	Yes	Proteobacteria	Gammaproteobacteria	Burkholderiales	Rhodocyclaceae	Azonexus		1
MAGs_co_931	98.53	No	Firmicutes A	Clostridia	Oscillospirales	Oscillospiraceae	Flavonifractor	Flavonifractor plautii	3
MAGs_co_937	N/A	Yes	Cyanobacteria	Vampirovibrionia	Gastranaerophilales				1
MAGs_co_939	N/A	Yes	Firmicutes A	Clostridia	Lachnospirales	Lachnospiraceae	Enterocloster		1
MAGs_co_944	99.25	No	Desulfobacterota	Desulfovibrionia	Desulfovibrionales	Desulfovibrionaceae	Mailhella	Mailhella sp900541395	6
MAGs_co_954	N/A	Yes	Bacteroidota	Bacteroidia	Bacteroidales	Paludibacteraceae			1
MAGs_co_955	N/A	Yes	Proteobacteria	Gammaproteobacteria	Enterobacterales	Enterobacteriaceae	Kosakonia		1
MAGs_co_957	97.85	No	Firmicutes A	Clostridia	Lachnospirales	Anaerotignaceae	Anaerotignum	Anaerotignum lactatifermentans	17
MAGs_co_960	N/A	Yes	Firmicutes A	Clostridia	Lachnospirales	Lachnospiraceae			6
MAGs_co_962	98.83	No	Bacteroidota	Bacteroidia	Bacteroidales	Barnesiellaceae	Barnesiella	Barnesiella sp900538705	1
MAGs_co_974	96.12	No	Firmicutes	Bacilli	Lactobacillales	Streptococcaceae	Streptococcus	Streptococcus pneumoniae D	1
MAGs_co_993	N/A	Yes	Firmicutes A	Clostridia_A	Christensenellales	CAG-917	UMGS1688		7
MAGs_co_997	N/A	No	Actinobacteriota	Actinomycetia	Mycobacteriales	Mycobacteriaceae	Dietzia		6
MAGs_co_998	98.7	No	Bacteroidota	Bacteroidia	Bacteroidales	Bacteroidaceae	Bacteroides	Bacteroides clarus	6
MAGs_co_1001	N/A	Yes	Firmicutes A	Clostridia	Oscillospirales	Acutalibacteraceae	Clostridium_A		1
MAGs_co_1009	N/A	No	Firmicutes A	Clostridia	Oscillospirales	Oscillospiraceae			8
MAGs_co_1018	99.16	No	Bacteroidota	Bacteroidia	Flavobacteriales	Weeksellaceae	Kaistella	Kaistella sp001898255	1
MAGs_co_1019	99.15	No	Proteobacteria	Alphaproteobacteria	Rhizobiales	Rhizobiaceae	Ochrobactrum_A	Ochrobactrum A pseudogrignonense	6
MAGs_co_1032	N/A	No	Bacteroidota	Bacteroidia	Bacteroidales	UBA932	RC9		1
MAGs_co_1040	N/A	No	Firmicutes A	Clostridia	TANB77	CAG-508	CAG-269		1
MAGs_co_1048	97.95	No	Bacteroidota	Bacteroidia	Bacteroidales	Bacteroidaceae	Bacteroides	Bacteroides uniformis	48
MAGs_co_1051	N/A	Yes	Spirochaetota	Brachyspirae	Brachyspirales	Brachyspiraceae	Brachyspira		1
MAGs_co_1066	96.4	No	Firmicutes C	Negativicutes	Acidaminococcales	Acidaminococcaceae	Phascolarctobacterium	Phascolarctobacterium sp000436095	76
MAGs_co_1075	N/A	No	Firmicutes	Bacilli	Lactobacillales	Lactobacillaceae	Ligilactobacillus		13
MAGs_co_1093	97.93	No	Bacteroidota	Bacteroidia	Flavobacteriales	Weeksellaceae	Kaistella	Kaistella sp002477665	2
MAGs_co_1101	N/A	Yes	Bacteroidota	Bacteroidia	Bacteroidales	P3			2
MAGs_co_1106	N/A	Yes	Bacteroidota	Bacteroidia	Bacteroidales	UBA932	RC9		2
MAGs_co_1120	N/A	Yes	Firmicutes A	Clostridia	Peptostreptococcales	Anaerovoracaceae			2
MAGs_co_1125	N/A	Yes	Verrucomicrobiota	Verrucomicrobiae	Opitutales	CAG-312	CAG-312		1
MAGs_co_1128	N/A	Yes	Cyanobacteria	Vampirovibrionia	Gastranaerophilales	Gastranaerophilaceae	Zag1		1
MAGs_co_1130	N/A	No	Firmicutes	Bacilli	RF39	CAG-611	CAG-877		2
MAGs_co_1150	N/A	Yes	Bacteroidota	Bacteroidia	Bacteroidales	UBA932	RC9		1
MAGs_co_1154	N/A	No	Firmicutes A	Clostridia	Lachnospirales	Lachnospiraceae	Anaerostipes		6
MAGs_co_1172	N/A	Yes	Firmicutes A	Clostridia	Oscillospirales	Acutalibacteraceae	An200		1
MAGs_co_1179	N/A	Yes	Spirochaetota	Spirochaetia	Sphaerochaetales	Sphaerochaetaceae	Spiro-01		9
MAGs_co_1183	98.38	No	Firmicutes A	Clostridia	Peptostreptococcales	Anaerovoracaceae	Eubacterium_M	Eubacterium M sp900540015	1
MAGs_co_1193	N/A	Yes	Bacteroidota	Bacteroidia	Bacteroidales	Bacteroidaceae	Prevotella		2
MAGs_co_1206	N/A	Yes	Verrucomicrobiota	Lentisphaeria	Victivallales	Victivallaceae	Victivallis		5
MAGs_co_1211	N/A	No	Firmicutes A	Clostridia	Oscillospirales	Oscillospiraceae	NK3B98		6
MAGs_co_1227	N/A	Yes	Proteobacteria	Gammaproteobacteria	Burkholderiales	Burkholderiaceae	CAG-521		1
MAGs_co_1243	N/A	No	Firmicutes A	Clostridia	Lachnospirales	Lachnospiraceae			1
MAGs_co_1264	N/A	No	Actinobacteriota	Actinomycetia	Actinomycetales	Micrococcaceae	Yaniella		5
MAGs_co_1266	97.66	No	Bacteroidota	Bacteroidia	Bacteroidales	Bacteroidaceae	Bacteroides	Bacteroides massiliensis	4
MAGs_co_1268	N/A	Yes	Firmicutes A	Clostridia	Oscillospirales	Acutalibacteraceae	UBA737		6
MAGs_co_1288	N/A	Yes	Bacteroidota	Bacteroidia	Bacteroidales	Bacteroidaceae	Prevotella		2
MAGs_co_1289	N/A	No	Firmicutes A	Clostridia	Oscillospirales	Ruminococcaceae	UMGS1826		6
MAGs_co_1292	N/A	Yes	Cyanobacteria	Vampirovibrionia	Gastranaerophilales				1
MAGs_co_1295	N/A	No	Firmicutes A	Clostridia	Lachnospirales	Anaerotignaceae	UBA8514		1
MAGs_co_1299	N/A	Yes	Spirochaetota	Spirochaetia	Sphaerochaetales	Sphaerochaetaceae			1
MAGs_co_1302	98.73	No	Proteobacteria	Gammaproteobacteria	Burkholderiales	Burkholderiaceae	Sutterella	Sutterella parvirubra	2
MAGs_co_1305	N/A	Yes	Firmicutes A	Clostridia	Monoglobales	Monoglobaceae			4
MAGs_co_1309	97.55	No	Proteobacteria	Gammaproteobacteria	Pseudomonadales	Moraxellaceae	Psychrobacter	Psychrobacter sp001652315	2
MAGs_co_1310	N/A	Yes	Firmicutes A	Clostridia	TANB77	CAG-508	UMGS1663		1
MAGs_co_1315	98.07	No	Bacteroidota	Bacteroidia	Flavobacteriales	UBA1820	UBA1820	UBA1820 sp002314265	10
MAGs_co_1321	N/A	Yes	Firmicutes A	Clostridia	Lachnospirales	Lachnospiraceae	Faecalimonas		1
MAGs_co_1322	98.56	No	Firmicutes A	Clostridia	Lachnospirales	Lachnospiraceae	UBA7182	UBA7182 sp002160135	29
MAGs_co_1328	98.15	No	Cyanobacteria	Vampirovibrionia	Gastranaerophilales	Gastranaerophilaceae	CAG-306	CAG-306 sp000980375	1
MAGs_co_1329	N/A	Yes	Proteobacteria	Gammaproteobacteria	Burkholderiales	Burkholderiaceae	Pelistega		1
MAGs_co_1344	96.51	No	Bacteroidota	Bacteroidia	Bacteroidales	Tannerellaceae	Parabacteroides	Parabacteroides sp900552415	49
MAGs_co_1346	N/A	No	Firmicutes A	Clostridia	Oscillospirales	Butyricicoccaceae	Agathobaculum		3
MAGs_co_1359	N/A	Yes	Firmicutes	Bacilli	Lactobacillales	Lactobacillaceae	Limosilactobacillus		3
MAGs_co_1360	N/A	No	Firmicutes A	Clostridia_A	Christensenellales	Borkfalkiaceae	Borkfalkia		10
MAGs_co_1361	N/A	Yes	Elusimicrobiota	Elusimicrobia	Elusimicrobiales	Elusimicrobiaceae	UBA1436		2
MAGs_co_1368	N/A	No	Firmicutes A	Clostridia	Lachnospirales	Lachnospiraceae	UMGS1370		1
MAGs_co_1375	98.76	No	Firmicutes A	Clostridia	Oscillospirales	Acutalibacteraceae	Anaeromassilibacillus	Anaeromassilibacillus sp002159845	20
MAGs_co_1390	N/A	Yes	Firmicutes A	Clostridia	Oscillospirales	Butyricicoccaceae	Agathobaculum		1
MAGs_co_1404	N/A	Yes	Firmicutes A	Clostridia_A	Christensenellales	CAG-917	UMGS1688		5
MAGs_co_1405	N/A	Yes	Firmicutes	Bacilli	Mycoplasmatales	Mycoplasmoidaceae	Malacoplasma		1
MAGs_co_1412	N/A	Yes	Firmicutes A	Clostridia	Lachnospirales	Lachnospiraceae	GCA-900066755		5
MAGs_co_1416	N/A	No	Firmicutes A	Clostridia	Lachnospirales	Lachnospiraceae	Mediterraneibacter		3
MAGs_co_1424	N/A	Yes	Cyanobacteria	Vampirovibrionia	Gastranaerophilales	Gastranaerophilaceae	QAMI01		1
MAGs_co_1427	N/A	Yes	Actinobacteriota	Coriobacteriia	Coriobacteriales	Coriobacteriaceae	An2-A		9
MAGs_co_1434	98.5	No	Firmicutes A	Clostridia	Lachnospirales	Lachnospiraceae	Fusicatenibacter	Fusicatenibacter sp900543115	21
MAGs_co_1438	98.24	No	Actinobacteriota	Actinomycetia	Mycobacteriales	Mycobacteriaceae	Corynebacterium	Corynebacterium stationis	93
MAGs_co_1440	N/A	Yes	Firmicutes A	Clostridia	Oscillospirales	Ruminococcaceae	Fournierella		5
MAGs_co_1445	N/A	No	Firmicutes	Bacilli	Erysipelotrichales	Erysipelotrichaceae	Faecalicoccus		4
MAGs_co_1449	97.73	No	Firmicutes A	Clostridia	Oscillospirales	Ruminococcaceae	Negativibacillus	Negativibacillus sp900547455	124
MAGs_co_1454	N/A	Yes	Proteobacteria	Alphaproteobacteria	Rs-D84	Rs-D84	Rs-D84		2
MAGs_co_1458	99.12	No	Firmicutes A	Clostridia	Lachnospirales	Lachnospiraceae	Clostridium_Q	Clostridium Q saccharolyticum A	3
MAGs_co_1459	N/A	No	Firmicutes A	Clostridia	Lachnospirales	Lachnospiraceae	UMGS1472		2
MAGs_co_1481	N/A	No	Bacteroidota	Bacteroidia	Bacteroidales	Rikenellaceae	Rikenella		1
MAGs_co_1482	N/A	Yes	Firmicutes A	Clostridia	Lachnospirales	Anaerotignaceae	UMGS1670		3
MAGs_co_1483	97.42	No	Bacteroidota	Bacteroidia	Bacteroidales	Muribaculaceae	Amulumruptor	Amulumruptor caecigallinarius	8
MAGs_co_1496	N/A	Yes	Proteobacteria	Gammaproteobacteria	Burkholderiales	Burkholderiaceae	Sutterella		2
MAGs_co_1506	99.31	No	Firmicutes	Bacilli	Lactobacillales	Aerococcaceae	Jeotgalibaca	Jeotgalibaca sp003955755	2
MAGs_co_1510	N/A	No	Actinobacteriota	Actinomycetia	Actinomycetales	Dermabacteraceae	Brachybacterium		7
MAGs_co_1520	N/A	No	Bacteroidota	Bacteroidia	Bacteroidales	Rikenellaceae	Alistipes		4
MAGs_co_1521	N/A	No	Firmicutes A	Clostridia	Oscillospirales	Ruminococcaceae	UMGS1826		4
MAGs_co_1522	95.19	No	Proteobacteria	Gammaproteobacteria	Pseudomonadales	Moraxellaceae	Psychrobacter	Psychrobacter sp002385225	1
MAGs_co_1526	98.35	No	Verrucomicrobiota	Lentisphaeria	Victivallales	Victivallaceae	Victivallis	Victivallis vadensis	1
MAGs_co_1535	N/A	Yes	Firmicutes C	Negativicutes	Acidaminococcales	Acidaminococcaceae	Phascolarctobacterium		3
MAGs_co_1538	N/A	Yes	Spirochaetota	Spirochaetia	Sphaerochaetales	Sphaerochaetaceae			4
MAGs_co_1561	N/A	Yes	Firmicutes	Bacilli	Erysipelotrichales	Erysipelotrichaceae			1
MAGs_co_1562	N/A	No	Spirochaetota	Spirochaetia	Treponematales	Treponemataceae			1
MAGs_co_1572	N/A	No	Firmicutes A	Clostridia	Oscillospirales	Butyricicoccaceae	SCN-57-10		16
MAGs_co_1574	N/A	Yes	Bacteroidota	Bacteroidia	Flavobacteriales	Flavobacteriaceae	Flavobacterium		1
MAGs_co_1576	N/A	No	Firmicutes A	Clostridia	Lachnospirales	Lachnospiraceae	UBA7160		9
MAGs_co_1581	N/A	No	Firmicutes A	Clostridia_A	Christensenellales	Borkfalkiaceae	Borkfalkia		11
MAGs_co_1584	N/A	Yes	Bacteroidota	Bacteroidia	Bacteroidales	Bacteroidaceae	Paraprevotella		1
MAGs_co_1592	N/A	No	Firmicutes A	Clostridia	Oscillospirales	Ruminococcaceae			1
MAGs_co_1605	97.92	No	Firmicutes C	Negativicutes	Selenomonadales	Selenomonadaceae	Megamonas	Megamonas hypermegale	9
MAGs_co_1606	97.43	No	Actinobacteriota	Actinomycetia	Actinomycetales	Microbacteriaceae	Microbacterium	Microbacterium sp001724425	4
MAGs_co_1613	N/A	No	Firmicutes A	Clostridia	Oscillospirales	Acutalibacteraceae	UMGS1397		2
MAGs_co_1621	97.47	No	Firmicutes A	Clostridia_A	Christensenellales	Borkfalkiaceae	UBA11940	UBA11940 sp900549005	17
MAGs_co_1632	N/A	No	Firmicutes A	Clostridia	Lachnospirales	Lachnospiraceae	Ruminococcus_G		70
MAGs_co_1634	N/A	No	Bacteroidota	Bacteroidia	Bacteroidales	UBA932	RC9		3
MAGs_co_1650	N/A	No	Firmicutes A	Clostridia	Oscillospirales	Oscillospiraceae	CAG-110		5
MAGs_co_1660	N/A	Yes	Firmicutes A	Clostridia	Oscillospirales	Butyricicoccaceae	Butyricicoccus		3
MAGs_co_1666	N/A	No	Firmicutes A	Clostridia	Lachnospirales	Lachnospiraceae	Anaerostipes		17
MAGs_co_1673	N/A	Yes	Firmicutes A	Clostridia	Oscillospirales	Oscillospiraceae			1
MAGs_co_1684	N/A	Yes	Bacteroidota	Bacteroidia	Bacteroidales	Bacteroidaceae	Paraprevotella		3
MAGs_co_1685	98.25	No	Bacteroidota	Bacteroidia	Bacteroidales	Bacteroidaceae	Bacteroides	Bacteroides reticulotermitis	1
MAGs_co_1690	N/A	Yes	Firmicutes A	Clostridia	Lachnospirales	Cellulosilyticaceae	Cellulosilyticum		2
MAGs_co_1708	N/A	No	Firmicutes A	Clostridia	Oscillospirales	Ruminococcaceae	Ruthenibacterium		33
MAGs_co_1711	N/A	Yes	Bacteroidota	Bacteroidia	Bacteroidales	Bacteroidaceae	CAG-462		1
MAGs_co_1722	N/A	Yes	Firmicutes	Bacilli	Erysipelotrichales	Erysipelotrichaceae			1
MAGs_co_1747	96.51	No	Firmicutes	Bacilli	Lactobacillales	Lactobacillaceae	Lactobacillus	Lactobacillus kitasatonis	1
MAGs_co_1755	N/A	Yes	Bacteroidota	Bacteroidia	Flavobacteriales	Flavobacteriaceae	Myroides		1
MAGs_co_1758	N/A	No	Actinobacteriota	Coriobacteriia	Coriobacteriales	Eggerthellaceae			20
MAGs_co_1762	N/A	Yes	Proteobacteria	Alphaproteobacteria	Rs-D84	Rs-D84	Rs-D84		2
MAGs_co_1766	N/A	Yes	Firmicutes A	Clostridia_A	Christensenellales	UBA3700	UBA3700		1
MAGs_co_1774	N/A	No	Actinobacteriota	Coriobacteriia	Coriobacteriales	Eggerthellaceae	UMGS1293		5
MAGs_co_1782	N/A	No	Firmicutes A	Clostridia_A	Christensenellales	CAG-74			12
MAGs_co_1790	N/A	Yes	Firmicutes A	Clostridia_A	Christensenellales	Borkfalkiaceae	UBA4636		1
MAGs_co_1791	N/A	No	Firmicutes	Bacilli	Lactobacillales	Lactobacillaceae	Ligilactobacillus		30
MAGs_co_1793	99.17	No	Desulfobacterota	Desulfovibrionia	Desulfovibrionales	Desulfovibrionaceae	Nitratidesulfovibrio	Nitratidesulfovibrio vulgaris	1
MAGs_co_1812	N/A	No	Firmicutes A	Clostridia	Peptostreptococcales	Anaerovoracaceae	Emergencia		3
MAGs_co_1822	N/A	Yes	Bacteroidota	Bacteroidia	Bacteroidales	UBA932	CAG-831		1
MAGs_co_1829	N/A	Yes	Firmicutes A	Clostridia_A	Christensenellales	CAG-74	UBA1038		1
MAGs_co_1836	N/A	No	Firmicutes A	Clostridia_A	Christensenellales	CAG-917	CAG-1138		6
MAGs_co_1837	98.08	No	Firmicutes A	Clostridia	Oscillospirales	Ruminococcaceae	Ruthenibacterium	Ruthenibacterium sp002315015	23
MAGs_co_1838	N/A	Yes	Firmicutes A	Clostridia	Oscillospirales	Acutalibacteraceae	An172		1
MAGs_co_1839	N/A	No	Desulfobacterota	Desulfovibrionia	Desulfovibrionales	Desulfovibrionaceae	Desulfovibrio		1
MAGs_co_1842	N/A	Yes	Bacteroidota	Bacteroidia	Bacteroidales	Bacteroidaceae	Phocaeicola		3
MAGs_co_1858	N/A	Yes	Firmicutes A	Clostridia	Oscillospirales	Oscillospiraceae	UBA9475		1
MAGs_co_1859	N/A	Yes	Proteobacteria	Alphaproteobacteria	Rhodobacterales	Rhodobacteraceae	Cypionkella		1
MAGs_co_1867	98.38	No	Actinobacteriota	Coriobacteriia	Coriobacteriales	Atopobiaceae	UMGS1418	UMGS1418 sp900551595	4
MAGs_co_1873	96.81	No	Actinobacteriota	Actinomycetia	Actinomycetales	Brevibacteriaceae	Brevibacterium	Brevibacterium epidermidis	32
MAGs_co_1882	N/A	Yes	Actinobacteriota	Actinomycetia	Propionibacteriales	Propionibacteriaceae	Tessaracoccus		2
MAGs_co_1884	99.79	No	Firmicutes	Bacilli	Staphylococcales	Staphylococcaceae	Staphylococcus	Staphylococcus equorum	1
MAGs_co_1904	N/A	No	Spirochaetota	Spirochaetia	Sphaerochaetales	Sphaerochaetaceae			9
MAGs_co_1907	N/A	Yes	Spirochaetota	Spirochaetia	Sphaerochaetales	Sphaerochaetaceae			3
MAGs_co_1915	N/A	Yes	Firmicutes A	Clostridia	Lachnospirales	CAG-274			2
MAGs_co_1932	N/A	No	Firmicutes A	Clostridia	Oscillospirales	Oscillospiraceae			39
MAGs_co_1933	N/A	Yes	Firmicutes A	Clostridia	Oscillospirales	Acutalibacteraceae	An200		1
MAGs_co_1937	N/A	Yes	Bacteroidota	Bacteroidia	Bacteroidales	Bacteroidaceae			4
MAGs_co_1939	96.83	No	Firmicutes	Bacilli	Staphylococcales	Staphylococcaceae	Staphylococcus	Staphylococcus simulans B	1
MAGs_co_1949	N/A	No	Firmicutes A	Clostridia	Oscillospirales	Ruminococcaceae	Faecalibacterium		11
MAGs_co_1950	N/A	No	Firmicutes A	Clostridia	Lachnospirales	Lachnospiraceae			10
MAGs_co_1955	98.74	No	Firmicutes A	Clostridia_A	Christensenellales	CAG-552	UMGS1795	UMGS1795 sp900553555	4
MAGs_co_1957	97.25	No	Bacteroidota	Bacteroidia	Flavobacteriales	Weeksellaceae	Kaistella	Kaistella sp002205795	2
MAGs_co_1962	N/A	Yes	Firmicutes A	Clostridia	Clostridiales	Clostridiaceae	Clostridium		1
MAGs_co_1963	N/A	Yes	Firmicutes A	Clostridia_A	Christensenellales	CAG-917	UMGS1688		1
MAGs_co_1973	N/A	No	Firmicutes A	Clostridia	Lachnospirales	Lachnospiraceae	Blautia		1
MAGs_co_1976	N/A	Yes	Cyanobacteria	Vampirovibrionia	Gastranaerophilales				2
MAGs_co_1986	97.66	No	Bacteroidota	Bacteroidia	Bacteroidales	UBA932	RC9	RC9 sp900543205	9
MAGs_co_1990	98.22	No	Firmicutes A	Clostridia	Oscillospirales	Acutalibacteraceae	Acutalibacter	Acutalibacter sp000435395	138
MAGs_co_2000	N/A	No	Firmicutes A	Clostridia	Oscillospirales	Oscillospiraceae			4
MAGs_co_2001	98	No	Bacteroidota	Bacteroidia	Bacteroidales	Bacteroidaceae	CAG-462	CAG-462 sp003489705	12
MAGs_co_2007	95.57	No	Firmicutes	Bacilli	Lactobacillales	Lactobacillaceae	Limosilactobacillus	Limosilactobacillus reuteri	92
MAGs_co_2012	N/A	No	Firmicutes A	Clostridia	Lachnospirales	Lachnospiraceae			15
MAGs_co_2025	N/A	Yes	Verrucomicrobiota	Kiritimatiellae	RFP12	W1P29-020	W1P29-020		3
MAGs_co_2031	N/A	Yes	Firmicutes	Bacilli	RFN20	CAG-288	UBA6879		1
MAGs_co_2032	97.94	No	Proteobacteria	Gammaproteobacteria	Burkholderiales	Burkholderiaceae	Oligella	Oligella ureolytica	8
MAGs_co_2044	N/A	No	Firmicutes A	Clostridia_A	Christensenellales	CAG-314	CAG-1435		7
MAGs_co_2047	96.72	No	Firmicutes C	Negativicutes	Selenomonadales	Selenomonadaceae	Anaerovibrio	Anaerovibrio sp900548165	2
MAGs_co_2056	N/A	Yes	Firmicutes A	Clostridia	Oscillospirales	Butyricicoccaceae			2
MAGs_co_2058	99.23	No	Verrucomicrobiota	Verrucomicrobiae	Opitutales	CAG-312	CAG-312	CAG-312 sp001917305	2
MAGs_co_2065	N/A	Yes	Proteobacteria	Alphaproteobacteria	Acetobacterales	Acetobacteraceae	Acetobacter		1
MAGs_co_2070	96.65	No	Firmicutes A	Clostridia_A	Christensenellales	Borkfalkiaceae	UMGS1004	UMGS1004 sp900548845	4
MAGs_co_2075	N/A	Yes	Firmicutes A	Clostridia	Oscillospirales	Oscillospiraceae	UBA5446		4
MAGs_co_2085	N/A	Yes	Bacteroidota	Bacteroidia	Bacteroidales	Bacteroidaceae	Prevotella		2
MAGs_co_2086	N/A	No	Firmicutes A	Clostridia	Monoglobales_A	UBA1381			1
MAGs_co_2092	N/A	Yes	Firmicutes	Bacilli	RFN20	CAG-826	UBA4855		6
MAGs_co_2095	N/A	Yes	Actinobacteriota	Actinomycetia	Actinomycetales	Micrococcaceae	Rothia		1
MAGs_co_2100	N/A	No	Firmicutes A	Clostridia	Lachnospirales	Lachnospiraceae			3
MAGs_co_2105	98.52	No	Firmicutes A	Clostridia	Lachnospirales	Lachnospiraceae	Mediterraneibacter	Mediterraneibacter sp002314255	35
MAGs_co_2113	N/A	Yes	Firmicutes	Bacilli	Lactobacillales	Lactobacillaceae	Limosilactobacillus		1
MAGs_co_2116	N/A	No	Firmicutes A	Clostridia	Oscillospirales	Ruminococcaceae	Faecalibacterium		1
MAGs_co_2121	N/A	Yes	Firmicutes	Bacilli	Lactobacillales	Catellicoccaceae	Catellicoccus		1
MAGs_co_2124	98.96	No	Firmicutes	Bacilli	Lactobacillales	Streptococcaceae	Lactococcus	Lactococcus raffinolactis	2
MAGs_co_2132	97.9	No	Bacteroidota	Bacteroidia	Bacteroidales	Bacteroidaceae	CAG-617	CAG-617 sp000431275	6
MAGs_co_2137	N/A	No	Firmicutes A	Clostridia_A	Christensenellales	CAG-314	UMGS1707		3
MAGs_co_2139	N/A	Yes	Proteobacteria	Alphaproteobacteria	RF32	CAG-239	CAG-495		3
MAGs_co_2144	98.54	No	Bacteroidota	Bacteroidia	Bacteroidales	Bacteroidaceae	Prevotella	Prevotella sp000436595	2
MAGs_co_2160	N/A	Yes	Actinobacteriota	Coriobacteriia	Coriobacteriales	Eggerthellaceae	Gordonibacter		1
MAGs_co_2162	96.58	No	Proteobacteria	Gammaproteobacteria	Burkholderiales	Burkholderiaceae	CAG-521	CAG-521 sp000437635	18
MAGs_co_2166	N/A	No	Firmicutes A	Clostridia_A	Christensenellales	Borkfalkiaceae	Borkfalkia		1
MAGs_co_2169	N/A	Yes	Firmicutes	Bacilli	Erysipelotrichales	Erysipelotrichaceae			2
MAGs_co_2171	N/A	Yes	Firmicutes A	Clostridia_A	Christensenellales	CAG-917	UMGS1688		5
MAGs_co_2172	98.53	No	Bacteroidota	Bacteroidia	Bacteroidales	Bacteroidaceae	Bacteroides	Bacteroides sp002160055	6
MAGs_co_2175	N/A	Yes	Proteobacteria	Gammaproteobacteria	Burkholderiales	Burkholderiaceae	Sutterella		2
MAGs_co_2179	N/A	Yes	Firmicutes A	Clostridia	Oscillospirales	Acutalibacteraceae	UBA4871		21
MAGs_co_2190	98.49	No	Bacteroidota	Bacteroidia	Bacteroidales	Barnesiellaceae	Barnesiella	Barnesiella intestinihominis	18
MAGs_co_2193	N/A	Yes	Firmicutes	Bacilli	RFN20	CAG-826			2
MAGs_co_2195	N/A	No	Firmicutes A	Clostridia	Oscillospirales	Ruminococcaceae			6
MAGs_co_2204	95.88	No	Firmicutes A	Clostridia_A	Christensenellales	Borkfalkiaceae	UMGS1004	UMGS1004 sp003343805	2
MAGs_co_2206	N/A	Yes	Firmicutes A	Clostridia	Lachnospirales	Lachnospiraceae			1
MAGs_co_2210	N/A	No	Firmicutes A	Clostridia	Lachnospirales	Lachnospiraceae	UBA5416		2
MAGs_co_2216	N/A	Yes	Firmicutes	Bacilli	Mycoplasmatales	UBA3375	UBA3375		1
MAGs_co_2230	98.66	No	Proteobacteria	Gammaproteobacteria	Pseudomonadales	Pseudomonadaceae	Pseudomonas	Pseudomonas aeruginosa	1
MAGs_co_2232	98.06	No	Desulfobacterota	Desulfovibrionia	Desulfovibrionales	Desulfovibrionaceae	Desulfovibrio	Desulfovibrio piger	46
MAGs_co_2237	N/A	No	Firmicutes A	Clostridia	Lachnospirales	Lachnospiraceae	OF09-33XD		6
MAGs_co_2238	N/A	No	Actinobacteriota	Actinomycetia	Actinomycetales	Microbacteriaceae	Microbacterium		8
MAGs_co_2240	N/A	No	Actinobacteriota	Coriobacteriia	Coriobacteriales	Eggerthellaceae	UMGS1293		1
MAGs_co_2246	96.75	No	Firmicutes	Bacilli	Lactobacillales	Enterococcaceae	Enterococcus_B	Enterococcus B durans	5
MAGs_co_2247	95.94	No	Actinobacteriota	Coriobacteriia	Coriobacteriales	Coriobacteriaceae	An7	An7 sp002159765	3
MAGs_co_2260	N/A	No	Firmicutes A	Clostridia_A	Christensenellales	CAG-74			1
MAGs_co_2264	N/A	Yes	Firmicutes A	Clostridia	Lachnospirales	Lachnospiraceae	Mediterraneibacter		1
MAGs_co_2268	N/A	No	Thermoplasmatota	Thermoplasmata	Methanomassiliicoccales	Methanomethylophilaceae	UBA71		4
MAGs_co_2271	N/A	Yes	Firmicutes	Bacilli	RF39	CAG-611	CAG-877		1
MAGs_co_2279	98.04	No	Bacteroidota	Bacteroidia	Bacteroidales	Rikenellaceae	Alistipes_A	Alistipes A sp900539755	2
MAGs_co_2288	N/A	No	Firmicutes A	Clostridia	Lachnospirales	Lachnospiraceae	Mediterraneibacter		2
MAGs_co_2289	N/A	No	Firmicutes A	Clostridia_A	Christensenellales	UBA3700			21
MAGs_co_2293	N/A	No	Firmicutes A	Clostridia	Lachnospirales	Lachnospiraceae	Mediterraneibacter		1
MAGs_co_2295	N/A	No	Firmicutes A	Clostridia_A	Christensenellales	Borkfalkiaceae	QALS01		1
MAGs_co_2305	N/A	No	Bacteroidota	Bacteroidia	Bacteroidales	P3			18
MAGs_co_2306	N/A	Yes	Actinobacteriota	Actinomycetia	Mycobacteriales	Mycobacteriaceae	Dietzia		3
MAGs_co_2315	98.35	No	Firmicutes A	Clostridia	Lachnospirales	Lachnospiraceae	Blautia	Blautia sp002161285	26
MAGs_co_2324	N/A	No	Firmicutes	Bacilli	RF39	CAG-1000	UBA11963		2
MAGs_co_2326	97.8	No	Firmicutes	Bacilli	Erysipelotrichales	Erysipelatoclostridiaceae	Massiliomicrobiota	Massiliomicrobiota sp002160865	3
MAGs_co_2339	98.03	No	Firmicutes A	Clostridia	Lachnospirales	Lachnospiraceae	Dorea	Dorea sp000765215	10
MAGs_co_2341	97.99	No	Actinobacteriota	Coriobacteriia	Coriobacteriales	Atopobiaceae	Olsenella_E	Olsenella E sp002159625	2
MAGs_co_2346	N/A	No	Firmicutes	Bacilli	RF39	CAG-1000	UMGS1217		1
MAGs_co_2361	99	No	Bacteroidota	Bacteroidia	Bacteroidales	Bacteroidaceae	Bacteroides	Bacteroides fragilis	16
MAGs_co_2369	99.22	No	Bacteroidota	Bacteroidia	Bacteroidales	Coprobacteraceae	Coprobacter	Coprobacter fastidiosus	5
MAGs_co_2379	N/A	Yes	Firmicutes A	Clostridia	Oscillospirales	Ruminococcaceae			2
MAGs_co_2380	N/A	Yes	Bacteroidota	Bacteroidia	Bacteroidales	Bacteroidaceae	Bacteroides		1
MAGs_co_2407	N/A	Yes	Bacteroidota	Bacteroidia	Bacteroidales	Rikenellaceae	Tidjanibacter		4
MAGs_co_2410	N/A	No	Firmicutes	Bacilli	Lactobacillales	Lactobacillaceae	Ligilactobacillus		5
MAGs_co_2418	98.19	No	Firmicutes A	Clostridia_A	Christensenellales	QALW01	QALW01	QALW01 sp900552055	1
MAGs_co_2423	98.08	No	Proteobacteria	Gammaproteobacteria	Pseudomonadales	Moraxellaceae	Acinetobacter	Acinetobacter sp002165295	1
MAGs_co_2431	98.45	No	Bacteroidota	Bacteroidia	Bacteroidales	Bacteroidaceae	Bacteroides	Bacteroides fragilis A	1
MAGs_co_2433	98.49	No	Firmicutes A	Clostridia	Clostridiales	Clostridiaceae	Clostridium_P	Clostridium P perfringens	3
MAGs_co_2435	98.23	No	Actinobacteriota	Actinomycetia	Streptomycetales	Streptomycetaceae	Kitasatospora	Kitasatospora aureofaciens	1
MAGs_co_2438	N/A	Yes	Spirochaetota	Spirochaetia	Sphaerochaetales	Sphaerochaetaceae			1
MAGs_co_2440	N/A	No	Firmicutes A	Clostridia	Oscillospirales	Ruminococcaceae	Gemmiger		24
MAGs_co_2444	N/A	No	Proteobacteria	Alphaproteobacteria	Rs-D84	Rs-D84	Rs-D84		9
MAGs_co_2445	96.82	No	Firmicutes	Bacilli	Lactobacillales	Lactobacillaceae	Levilactobacillus	Levilactobacillus brevis	2
MAGs_co_2446	97.77	No	Campylobacterota	Campylobacteria	Campylobacterales	Helicobacteraceae	Helicobacter_D	Helicobacter D pullorum	63
MAGs_co_2456	N/A	Yes	Bacteroidota	Bacteroidia	Bacteroidales	Marinifilaceae	Butyricimonas		7
MAGs_co_2464	N/A	Yes	Firmicutes A	Clostridia_A	Christensenellales	CAG-917	UMGS1688		14
MAGs_co_2468	98.81	No	Bacteroidota	Bacteroidia	Bacteroidales	Tannerellaceae	Parabacteroides	Parabacteroides johnsonii	5
MAGs_co_2469	99.74	No	Bacteroidota	Bacteroidia	Bacteroidales	Rikenellaceae	Alistipes	Alistipes sp900021155	22
MAGs_co_2473	99.54	No	Firmicutes A	Clostridia	Oscillospirales	Acutalibacteraceae	UMGS403	UMGS403 sp900541975	2
MAGs_co_2474	99.1	No	Cyanobacteria	Vampirovibrionia	Gastranaerophilales	Gastranaerophilaceae	QAMI01	QAMI01 sp900551915	2
MAGs_co_2476	97.64	No	Bacteroidota	Bacteroidia	Bacteroidales	Bacteroidaceae	Bacteroides	Bacteroides sp003463205	1
MAGs_co_2479	N/A	No	Firmicutes A	Clostridia	Lachnospirales	Lachnospiraceae	Mediterraneibacter		10
MAGs_co_2482	N/A	No	Firmicutes A	Clostridia	Lachnospirales	Lachnospiraceae	Mediterraneibacter		15
MAGs_co_2483	97.9	No	Firmicutes	Bacilli	Lactobacillales	Lactobacillaceae	Lactobacillus	Lactobacillus gallinarum	24
MAGs_co_2485	N/A	Yes	Firmicutes A	Clostridia	Oscillospirales	Ruminococcaceae	Ruthenibacterium		1
MAGs_co_2486	N/A	No	Bacteroidota	Bacteroidia	Bacteroidales	Bacteroidaceae	Bacteroides		2
MAGs_co_2498	N/A	No	Firmicutes A	Clostridia	Oscillospirales	Ruminococcaceae	Faecalibacterium		127
MAGs_co_2499	N/A	No	Firmicutes	Bacilli	RF39	CAG-611	CAG-451		1
MAGs_co_2501	N/A	Yes	Spirochaetota	Spirochaetia	Treponematales	Treponemataceae	Treponema_F		4
MAGs_co_2503	N/A	No	Firmicutes A	Clostridia	Lachnospirales	Lachnospiraceae	Blautia		6
MAGs_co_2528	N/A	Yes	Actinobacteriota	Coriobacteriia	Coriobacteriales	Atopobiaceae	Olsenella_E		3
MAGs_co_2530	N/A	Yes	Proteobacteria	Gammaproteobacteria	Pseudomonadales	Moraxellaceae	Psychrobacter		1
MAGs_co_2534	N/A	Yes	Bacteroidota	Bacteroidia	Bacteroidales	Rikenellaceae	Alistipes		1
MAGs_co_2550	N/A	No	Firmicutes A	Clostridia	Oscillospirales	Oscillospiraceae	Oscillibacter		1
MAGs_co_2553	N/A	No	Firmicutes A	Clostridia	Lachnospirales	Lachnospiraceae	Mediterraneibacter		4
MAGs_co_2566	N/A	Yes	Bacteroidota	Bacteroidia	Bacteroidales	Barnesiellaceae	Barnesiella		4
MAGs_co_2568	99.11	No	Firmicutes A	Clostridia	Oscillospirales	Acutalibacteraceae	An200	An200 sp003268275	1
MAGs_co_2578	99.08	No	Firmicutes A	Clostridia	Oscillospirales	Acutalibacteraceae	An200	An200 sp002160025	6
MAGs_co_2584	98.24	No	Proteobacteria	Gammaproteobacteria	Pseudomonadales	Moraxellaceae	Acinetobacter	Acinetobacter lwoffii C	3
MAGs_co_2593	98.7	No	Firmicutes A	Clostridia	Oscillospirales	Oscillospiraceae	UBA5446	UBA5446 sp900544295	31
MAGs_co_2594	99.68	No	Firmicutes	Bacilli	Staphylococcales	Staphylococcaceae	Staphylococcus	Staphylococcus saprophyticus	3
MAGs_co_2612	N/A	Yes	Proteobacteria	Alphaproteobacteria	RF32	CAG-239	51-20		2
MAGs_co_2616	N/A	Yes	Bacteroidota	Bacteroidia	Bacteroidales	Rikenellaceae	Alistipes		6
MAGs_co_2620	N/A	Yes	Firmicutes A	Clostridia	Oscillospirales	Acutalibacteraceae	CAG-180		1
MAGs_co_2623	N/A	Yes	Firmicutes A	Clostridia_A	Christensenellales	UBA3700			1
MAGs_co_2624	N/A	No	Firmicutes A	Clostridia_A	Christensenellales	Borkfalkiaceae	UBA11940		1
MAGs_co_2629	97.83	No	Bacteroidota	Bacteroidia	Bacteroidales	Rikenellaceae	Alistipes	Alistipes sp900546065	27
MAGs_co_2632	N/A	No	Firmicutes A	Clostridia	Oscillospirales	Ruminococcaceae	Anaerofilum		6
MAGs_co_2645	N/A	Yes	Spirochaetota	Spirochaetia	Sphaerochaetales	Sphaerochaetaceae			3
MAGs_co_2651	98.05	No	Firmicutes	Bacilli	Erysipelotrichales	Erysipelotrichaceae	Faecalitalea	Faecalitalea cylindroides	18
MAGs_co_2654	N/A	No	Firmicutes A	Clostridia_A	Christensenellales	Borkfalkiaceae	UMGS1004		8
MAGs_co_2663	N/A	No	Firmicutes A	Clostridia	Lachnospirales	Lachnospiraceae	Anaerostipes		15
MAGs_co_2675	N/A	No	Halobacteriota	Methanomicrobia	Methanomicrobiales	Methanocorpusculaceae	Methanocorpusculum		45
MAGs_co_2677	N/A	Yes	Firmicutes	Bacilli	Lactobacillales	Streptococcaceae	Streptococcus		3
MAGs_co_2682	N/A	Yes	Firmicutes A	Clostridia	Oscillospirales	Butyricicoccaceae	Agathobaculum		1
MAGs_co_2690	N/A	Yes	Bacteroidota	Bacteroidia	Bacteroidales	Bacteroidaceae	Phocaeicola		1
MAGs_co_2696	98.86	No	Firmicutes	Bacilli	Lactobacillales	Lactobacillaceae	Limosilactobacillus	Limosilactobacillus vaginalis	94
MAGs_co_2699	N/A	Yes	Actinobacteriota	Coriobacteriia	Coriobacteriales	Atopobiaceae	Olsenella_E		1
MAGs_co_2702	N/A	Yes	Proteobacteria	Alphaproteobacteria	RF32				1
MAGs_co_2708	N/A	No	Firmicutes A	Clostridia	Oscillospirales	Ruminococcaceae	UBA1448		39
MAGs_co_2712	97.77	No	Firmicutes A	Clostridia	Oscillospirales	Ruminococcaceae	UMGS966	UMGS966 sp900547185	7
MAGs_co_2713	97.49	No	Firmicutes	Bacilli	Lactobacillales	Lactobacillaceae	Ligilactobacillus	Ligilactobacillus agilis	66
MAGs_co_2723	N/A	Yes	Actinobacteriota	Actinomycetia	Actinomycetales	Microbacteriaceae	Microbacterium		1
MAGs_co_2725	N/A	No	Firmicutes A	Clostridia	Lachnospirales	Lachnospiraceae			1
MAGs_co_2726	N/A	Yes	Desulfobacterota	Desulfovibrionia	Desulfovibrionales	Desulfovibrionaceae	Mailhella		1
MAGs_co_2728	98.01	No	Firmicutes A	Clostridia_A	Christensenellales	CAG-314	CAG-1435	CAG-1435 sp000433775	40
MAGs_co_2731	N/A	Yes	Proteobacteria	Alphaproteobacteria	Rs-D84	Rs-D84	Rs-D84		2
MAGs_co_2734	N/A	No	Firmicutes A	Clostridia	Lachnospirales	Lachnospiraceae	Blautia		15
MAGs_co_2736	N/A	Yes	Spirochaetota	Spirochaetia	Sphaerochaetales	Sphaerochaetaceae			2
MAGs_co_2750	97.03	No	Proteobacteria	Gammaproteobacteria	Pseudomonadales	Moraxellaceae	Psychrobacter	Psychrobacter pasteurii	7
MAGs_co_2754	N/A	Yes	Bacteroidota	Bacteroidia	Bacteroidales	UBA932	CAG-831		3
MAGs_co_2756	98.35	No	Firmicutes A	Clostridia	Peptostreptococcales	Peptostreptococcaceae	Clostridium_U	Clostridium U sp006861675	3
MAGs_co_2762	99.24	No	Firmicutes	Bacilli	Lactobacillales	Lactobacillaceae	Lactiplantibacillus	Lactiplantibacillus plantarum	2
MAGs_co_2765	99.08	No	Firmicutes	Bacilli	RF39	CAG-611	CAG-877	CAG-877 sp900554305	5
MAGs_co_2775	97.81	No	Bacteroidota	Bacteroidia	Bacteroidales	Bacteroidaceae	Phocaeicola	Phocaeicola sp900544075	2
MAGs_co_2811	N/A	No	Firmicutes A	Clostridia	Oscillospirales	Acutalibacteraceae	UMGS1397		1
MAGs_co_2813	N/A	Yes	Bacteroidota	Bacteroidia	Bacteroidales	Rikenellaceae	Alistipes		1
MAGs_co_2836	N/A	Yes	Firmicutes	Bacilli	Bacillales	Planococcaceae			2
MAGs_co_2837	N/A	Yes	Proteobacteria	Gammaproteobacteria	Burkholderiales	Rhodocyclaceae	Thauera		1
MAGs_co_2844	N/A	Yes	Firmicutes A	Clostridia	Oscillospirales	Ruminococcaceae	Ruminococcus_D		1
MAGs_co_2845	N/A	Yes	Firmicutes A	Clostridia	Oscillospirales	Oscillospiraceae	UBA9475		1
MAGs_co_2847	N/A	Yes	Firmicutes A	Clostridia	TANB77	CAG-508	CAG-269		1
MAGs_co_2858	N/A	No	Firmicutes	Bacilli	Erysipelotrichales	Erysipelotrichaceae	Merdibacter		12
MAGs_co_2873	N/A	Yes	Firmicutes A	Clostridia	Oscillospirales	Oscillospiraceae	Flavonifractor		1
MAGs_co_2875	N/A	Yes	Bacteroidota	Bacteroidia	Bacteroidales	UBA932	UBA3382		1
MAGs_co_2881	N/A	Yes	Firmicutes A	Clostridia	Oscillospirales	Oscillospiraceae			1
MAGs_co_2890	N/A	No	Firmicutes A	Clostridia	Monoglobales_A	UBA1381			3
MAGs_co_2894	N/A	Yes	Spirochaetota	Spirochaetia	Spirochaetales	UBA9216			10
MAGs_co_2896	N/A	No	Firmicutes A	Clostridia_A	Christensenellales	Borkfalkiaceae	UMGS1004		3
MAGs_co_2898	N/A	Yes	Firmicutes A	Clostridia	Lachnospirales	Lachnospiraceae	Frisingicoccus		1
MAGs_co_2905	98.13	No	Bacteroidota	Bacteroidia	Bacteroidales	Bacteroidaceae	Phocaeicola	Phocaeicola salanitronis	5
MAGs_co_2906	N/A	No	Firmicutes A	Clostridia	Lachnospirales	Lachnospiraceae	Acetatifactor		1
MAGs_co_2908	N/A	No	Firmicutes	Bacilli	Mycoplasmatales	Mycoplasmoidaceae	Ureaplasma		8
MAGs_co_2914	N/A	Yes	Proteobacteria	Alphaproteobacteria	Rs-D84	Rs-D84	Rs-D84		3
MAGs_co_2915	99.13	No	Firmicutes	Bacilli	Lactobacillales	Streptococcaceae	Streptococcus	Streptococcus sp002300045	24
MAGs_co_2918	N/A	Yes	Firmicutes A	Clostridia	Tissierellales	Helcococcaceae	Anaerococcus		1
MAGs_co_2920	N/A	Yes	Firmicutes A	Clostridia	Clostridiales	Savagellaceae	Savagella		1
MAGs_co_2927	N/A	Yes	Bacteroidota	Bacteroidia	Bacteroidales				5
MAGs_co_2929	98.93	No	Firmicutes A	Clostridia	Oscillospirales	Ruminococcaceae	Anaerofilum	Anaerofilum sp002160015	4
MAGs_co_2932	N/A	Yes	Actinobacteriota	Coriobacteriia	Coriobacteriales	Coriobacteriaceae	An7		1
MAGs_co_2946	99.18	No	Proteobacteria	Gammaproteobacteria	Burkholderiales	Burkholderiaceae	Mesosutterella	Mesosutterella multiformis	2
MAGs_co_2947	N/A	No	Firmicutes A	Clostridia	Lachnospirales	Lachnospiraceae	Lachnoclostridium_A		17
MAGs_co_2968	N/A	No	Bacteroidota	Bacteroidia	Bacteroidales	Rikenellaceae	Alistipes		11
MAGs_co_2969	N/A	Yes	Bacteroidota	Bacteroidia	Bacteroidales	UBA932	RC9		1
MAGs_co_2989	N/A	Yes	Firmicutes A	Clostridia_A	Christensenellales	Borkfalkiaceae	UBA11940		4
MAGs_co_3008	N/A	Yes	Firmicutes A	Clostridia	Oscillospirales	Oscillospiraceae	Intestinimonas		3
MAGs_co_3014	97.72	No	Bacteroidota	Bacteroidia	Bacteroidales	Tannerellaceae	Parabacteroides	Parabacteroides sp000436495	5
MAGs_co_3017	97.73	No	Bacteroidota	Bacteroidia	Bacteroidales	Tannerellaceae	Parabacteroides	Parabacteroides sp900547435	5
MAGs_co_3020	N/A	Yes	Firmicutes A	Clostridia	Oscillospirales	Butyricicoccaceae	Agathobaculum		1
MAGs_co_3022	98.07	No	Bacteroidota	Bacteroidia	Bacteroidales	Rikenellaceae	Alistipes	Alistipes sp900544265	26
MAGs_co_3025	98.88	No	Firmicutes A	Clostridia	Lachnospirales	Lachnospiraceae	Anaerobutyricum	Anaerobutyricum sp002161065	8
MAGs_co_3027	98.54	No	Firmicutes	Bacilli	Lactobacillales	Lactobacillaceae	Weissella	Weissella confusa	2
MAGs_co_3041	N/A	No	Firmicutes A	Clostridia	Lachnospirales	Lachnospiraceae	Mediterraneibacter		5
MAGs_co_3051	98.49	No	Firmicutes A	Clostridia_A	Christensenellales	Borkfalkiaceae	UMGS1004	UMGS1004 sp900547645	1
MAGs_co_3061	97.85	No	Proteobacteria	Gammaproteobacteria	Pseudomonadales	Pseudomonadaceae	Pseudomonas_A	Pseudomonas A stutzeri AG	1
MAGs_co_3063	N/A	No	Firmicutes A	Clostridia	Oscillospirales	Oscillospiraceae			3
MAGs_co_3066	N/A	Yes	Bacteroidota	Bacteroidia	Bacteroidales	Bacteroidaceae	CAG-617		5
MAGs_co_3068	N/A	Yes	Bacteroidota	Bacteroidia	Bacteroidales	UBA932	RC9		3
MAGs_co_3071	N/A	Yes	Firmicutes A	Clostridia	Oscillospirales	Oscillospiraceae	Lawsonibacter		1
MAGs_co_3087	N/A	Yes	Firmicutes A	Clostridia	Oscillospirales	Acutalibacteraceae			2
MAGs_co_3093	N/A	Yes	Firmicutes A	Clostridia	Lachnospirales	Lachnospiraceae			3
MAGs_co_3115	N/A	No	Bacteroidota	Bacteroidia	Bacteroidales	UBA932	CAG-831		13
MAGs_co_3117	N/A	No	Firmicutes A	Clostridia	Oscillospirales	Acutalibacteraceae	UMGS1690		1
MAGs_co_3130	95.56	No	Actinobacteriota	Actinomycetia	Actinomycetales	Cellulomonadaceae	Flavimobilis	Flavimobilis massiliensis	2
MAGs_co_3131	N/A	Yes	Eremiobacterota	UBP9					1
MAGs_co_3136	N/A	Yes	Firmicutes A	Clostridia	Lachnospirales	Anaerotignaceae	ASF356		1
MAGs_co_3137	98.43	No	Proteobacteria	Gammaproteobacteria	Burkholderiales	Burkholderiaceae	Giesbergeria	Giesbergeria metamorpha	1
MAGs_co_3146	N/A	No	Firmicutes A	Clostridia	Lachnospirales	Lachnospiraceae	UMGS680		3
MAGs_co_3150	N/A	No	Firmicutes A	Clostridia	Lachnospirales	Lachnospiraceae	Blautia_A		4
MAGs_co_3153	95.66	No	Proteobacteria	Gammaproteobacteria	Burkholderiales	Burkholderiaceae	Ottowia	Ottowia oryzae	1
MAGs_co_3155	98.57	No	Firmicutes A	Clostridia	Lachnospirales	Lachnospiraceae	Dorea	Dorea sp002160985	10
MAGs_co_3170	96.02	No	Bacteroidota	Bacteroidia	Bacteroidales	Bacteroidaceae	Prevotella	Prevotella sp000435635	29
MAGs_co_3179	N/A	No	Firmicutes A	Clostridia	Lachnospirales	Lachnospiraceae	Lachnoclostridium_A		1
MAGs_co_3196	N/A	Yes	Bacteroidota	Bacteroidia	Bacteroidales	Paludibacteraceae			1
MAGs_co_3204	98.84	No	Firmicutes A	Clostridia_A	Christensenellales	CAG-138	UMGS1241	UMGS1241 sp900540495	2
MAGs_co_3222	98.02	No	Bacteroidota	Bacteroidia	Bacteroidales	Rikenellaceae	Alistipes	Alistipes sp900550925	5
MAGs_co_3224	N/A	No	Campylobacterota	Campylobacteria	Campylobacterales	Helicobacteraceae	Helicobacter_F		1
MAGs_co_3226	98.58	No	Firmicutes	Bacilli	Lactobacillales	Lactobacillaceae	Lactobacillus	Lactobacillus johnsonii	70
MAGs_co_3227	N/A	Yes	Bacteroidota	Bacteroidia	Bacteroidales	Muribaculaceae			3
MAGs_co_3230	N/A	Yes	Bacteroidota	Bacteroidia	Bacteroidales	Rikenellaceae	Alistipes		2
MAGs_co_3232	99.14	No	Bacteroidota	Bacteroidia	Bacteroidales	Bacteroidaceae	Phocaeicola	Phocaeicola sp900546095	14
MAGs_co_3237	N/A	No	Firmicutes A	Clostridia	Oscillospirales				1
MAGs_co_3238	N/A	No	Firmicutes A	Clostridia_A	Christensenellales	CAG-74	OEMS01		32
MAGs_co_3247	98.14	No	Firmicutes	Bacilli	RFN20	CAG-631	CAG-631	CAG-631 sp000433015	4
MAGs_co_3251	N/A	Yes	Proteobacteria	Alphaproteobacteria	RF32	CAG-239	CAG-495		3
MAGs_co_3253	N/A	Yes	Firmicutes A	Clostridia	Lachnospirales	Lachnospiraceae			1
MAGs_co_3264	N/A	Yes	Firmicutes A	Clostridia	Oscillospirales	Ruminococcaceae	Fournierella		1
MAGs_co_3275	97.8	No	Actinobacteriota	Coriobacteriia	Coriobacteriales	Atopobiaceae	Olsenella_E	Olsenella E provencensis	2
MAGs_co_3298	N/A	Yes	Verrucomicrobiota	Kiritimatiellae	RFP12	W1P29-020	W1P29-020		7
MAGs_co_3299	N/A	Yes	Firmicutes A	Clostridia	Lachnospirales	Lachnospiraceae			7
MAGs_co_3317	N/A	Yes	Bacteroidota	Bacteroidia	Flavobacteriales	Flavobacteriaceae	Myroides		1
MAGs_co_3319	N/A	Yes	Firmicutes A	Clostridia	Oscillospirales	Oscillospiraceae			1
MAGs_co_3324	99.69	No	Firmicutes	Bacilli	Staphylococcales	Staphylococcaceae	Staphylococcus	Staphylococcus auricularis	1
MAGs_co_3330	N/A	No	Actinobacteriota	Actinomycetia	Mycobacteriales	Mycobacteriaceae	Corynebacterium		1
MAGs_co_3339	N/A	Yes	Firmicutes A	Clostridia	Lachnospirales	Lachnospiraceae	Mediterraneibacter		1
MAGs_co_3344	N/A	No	Bacteroidota	Bacteroidia	Bacteroidales	UBA932	RC9		13
MAGs_co_3348	N/A	No	Desulfobacterota	Desulfovibrionia	Desulfovibrionales	Desulfovibrionaceae	Desulfovibrio		13
MAGs_co_3355	N/A	Yes	Bacteroidota	Bacteroidia	Bacteroidales	Bacteroidaceae	Bacteroides		1
MAGs_co_3359	N/A	No	Proteobacteria	Gammaproteobacteria	Enterobacterales	Succinivibrionaceae			10
MAGs_co_3371	N/A	No	Firmicutes A	Clostridia_A	Christensenellales	Borkfalkiaceae	UBA11940		3
MAGs_co_3372	N/A	Yes	Verrucomicrobiota	Kiritimatiellae	RFP12	W1P29-020	W1P29-020		10
MAGs_co_3375	N/A	No	Firmicutes	Bacilli	Bacillales	Planococcaceae	Sporosarcina		1
MAGs_co_3387	N/A	Yes	Firmicutes A	Clostridia_A	Christensenellales	UBA1242	UBA11517		3
MAGs_co_3392	N/A	No	Bacteroidota	Bacteroidia	Bacteroidales	Rikenellaceae	Alistipes		6
MAGs_co_3395	N/A	Yes	Bacteroidota	Bacteroidia	Sphingobacteriales	Sphingobacteriaceae			2
MAGs_co_3400	N/A	Yes	Cyanobacteria	Vampirovibrionia	Gastranaerophilales				6
MAGs_co_3401	N/A	Yes	Proteobacteria	Gammaproteobacteria	Enterobacterales	Succinivibrionaceae	Anaerobiospirillum		1
MAGs_co_3403	N/A	No	Firmicutes A	Clostridia	Lachnospirales	Lachnospiraceae	Ruminococcus_B		1
MAGs_co_3413	N/A	Yes	Firmicutes	Bacilli	RF39	CAG-611	CAG-877		2
MAGs_co_3418	N/A	Yes	Campylobacterota	Campylobacteria	Campylobacterales	Helicobacteraceae	Helicobacter_G		3
MAGs_co_3430	N/A	No	Firmicutes A	Clostridia	Monoglobales_A	UBA1381			3
MAGs_co_3436	N/A	Yes	Firmicutes A	Clostridia	Oscillospirales	Ruminococcaceae	UMGS1826		1
MAGs_co_3439	97.95	No	Firmicutes A	Clostridia	Oscillospirales	Oscillospiraceae	UBA5446	UBA5446 sp900544765	4
MAGs_co_3446	N/A	Yes	Firmicutes	Bacilli	Lactobacillales	Lactobacillaceae	Limosilactobacillus		2
MAGs_co_3448	N/A	Yes	Firmicutes	Bacilli	Lactobacillales	Lactobacillaceae	Ligilactobacillus		1
MAGs_co_3461	95.32	No	Proteobacteria	Alphaproteobacteria	Caulobacterales	Caulobacteraceae	Brevundimonas	Brevundimonas vesicularis A	1
MAGs_co_3473	N/A	Yes	Proteobacteria	Alphaproteobacteria	Rs-D84	Rs-D84	Rs-D84		3
MAGs_co_3477	N/A	Yes	Firmicutes A	Clostridia_A	Christensenellales	Borkfalkiaceae	Borkfalkia		2
MAGs_co_3479	N/A	No	Firmicutes A	Clostridia_A	Christensenellales	CAG-74			22
MAGs_co_3489	N/A	No	Firmicutes	Bacilli	Lactobacillales	Lactobacillaceae	Limosilactobacillus		8
MAGs_co_3490	N/A	Yes	Firmicutes A	Clostridia	Oscillospirales	Butyricicoccaceae	SCN-57-10		1
MAGs_co_3500	N/A	Yes	Firmicutes	Bacilli	RFN20	CAG-288	UBA7642		1
MAGs_co_3503	97.94	No	Firmicutes A	Clostridia	Oscillospirales	Ruminococcaceae	Fournierella	Fournierella sp002160145	1
MAGs_co_3509	N/A	Yes	Firmicutes	Bacilli	Erysipelotrichales	Erysipelotrichaceae	Traorella		1
MAGs_co_3510	N/A	Yes	Firmicutes	Bacilli	RFN20	CAG-288	UBA7642		1
MAGs_co_3512	N/A	No	Firmicutes A	Clostridia_A	Christensenellales	DTU072			30
MAGs_co_3517	N/A	No	Firmicutes A	Clostridia_A	Christensenellales	Borkfalkiaceae	UMGS1004		8
MAGs_co_3526	N/A	No	Proteobacteria	Gammaproteobacteria	Pseudomonadales	Pseudomonadaceae	Pseudomonas_D		6
MAGs_co_3546	N/A	Yes	Actinobacteriota	Coriobacteriia	Coriobacteriales	Atopobiaceae	Olsenella_E		4
MAGs_co_3551	N/A	Yes	Cyanobacteria	Vampirovibrionia	Gastranaerophilales				1
MAGs_co_3554	N/A	Yes	Verrucomicrobiota	Verrucomicrobiae	Pedosphaerales	UBA1412	UBA1412		1
MAGs_co_3556	N/A	No	Firmicutes	Bacilli	RFN20	CAG-826	UBA733		6
MAGs_co_3558	N/A	Yes	Verrucomicrobiota	Lentisphaeria	Victivallales	UBA1829			1
MAGs_co_3559	N/A	No	Firmicutes	Bacilli	RF39	CAG-1000	CAG-776		3
MAGs_co_3560	N/A	Yes	Verrucomicrobiota	Lentisphaeria	Victivallales	Victivallaceae	UMGS1518		4
MAGs_co_3569	N/A	No	Actinobacteriota	Coriobacteriia	Coriobacteriales	Eggerthellaceae	Rubneribacter		4
MAGs_co_3574	N/A	No	Firmicutes A	Clostridia	Oscillospirales	Acutalibacteraceae	Acutalibacter		2
MAGs_co_3577	N/A	Yes	Firmicutes A	Clostridia_A	Christensenellales	Borkfalkiaceae	UMGS1004		1
MAGs_co_3581	N/A	Yes	Firmicutes A	Clostridia_A	Christensenellales	CAG-314	UMGS1707		1
MAGs_co_3598	97.21	No	Bacteroidota	Bacteroidia	Bacteroidales	Barnesiellaceae	Barnesiella	Barnesiella viscericola	14
MAGs_co_3600	N/A	No	Firmicutes A	Clostridia	Lachnospirales	Lachnospiraceae			35
MAGs_co_3603	98.57	No	Firmicutes A	Clostridia_A	Christensenellales	CAG-917	UMGS1688	UMGS1688 sp900554085	18
MAGs_co_3615	97.4	No	Firmicutes A	Clostridia_A	Christensenellales	CAG-74	Firm-11	Firm-11 sp900540045	24
MAGs_co_3623	N/A	Yes	Spirochaetota	Spirochaetia	Treponematales	Treponemataceae			1
MAGs_co_3631	N/A	Yes	Proteobacteria	Alphaproteobacteria	RF32	CAG-239	CAG-495		1
MAGs_co_3652	98.16	No	Firmicutes	Bacilli	Erysipelotrichales	Erysipelatoclostridiaceae	Erysipelatoclostridium	Erysipelatoclostridium sp002160495	10
MAGs_co_3660	96.98	No	Proteobacteria	Alphaproteobacteria	Acetobacterales	Acetobacteraceae	Acetobacter	Acetobacter indonesiensis	1
MAGs_co_3661	N/A	No	Firmicutes A	Clostridia	Oscillospirales	Ruminococcaceae	Fournierella		6
MAGs_co_3674	N/A	No	Firmicutes A	Clostridia	Lachnospirales	Lachnospiraceae	Mediterraneibacter		6
MAGs_co_3675	N/A	Yes	Firmicutes A	Clostridia_A	Christensenellales	Borkfalkiaceae	UBA11940		2
MAGs_co_3680	N/A	Yes	Firmicutes A	Clostridia	Oscillospirales	Ruminococcaceae			1
MAGs_co_3684	96.25	No	Actinobacteriota	Coriobacteriia	Coriobacteriales	Coriobacteriaceae	Collinsella	Collinsella ihuae	9
MAGs_co_3691	N/A	Yes	Proteobacteria	Alphaproteobacteria	Caulobacterales	Caulobacteraceae	Phenylobacterium		1
MAGs_co_3695	N/A	No	Firmicutes A	Clostridia	Lachnospirales	Lachnospiraceae	OF09-33XD		33
MAGs_co_3703	N/A	No	Firmicutes	Bacilli	Lactobacillales	Lactobacillaceae	Levilactobacillus		3
MAGs_co_3704	N/A	No	Desulfobacterota	Desulfovibrionia	Desulfovibrionales	Desulfovibrionaceae	Desulfovibrio		19
MAGs_co_3710	97.89	No	Firmicutes	Bacilli	Lactobacillales	Lactobacillaceae	Companilactobacillus	Companilactobacillus nantensis	1
MAGs_co_3712	N/A	No	Firmicutes A	Clostridia	Lachnospirales	Lachnospiraceae	Blautia_A		1
MAGs_co_3720	N/A	Yes	Bacteroidota	Bacteroidia	Bacteroidales	Tannerellaceae	Parabacteroides		6
MAGs_co_3722	N/A	Yes	Firmicutes	Bacilli	RFN20	CAG-826	UBA4951		1
MAGs_co_3739	N/A	No	Firmicutes A	Clostridia	Oscillospirales	Ruminococcaceae	UMGS599		4
MAGs_co_3743	N/A	Yes	Firmicutes A	Clostridia_A	Christensenellales	CAG-552	UMGS1880		2
MAGs_co_3752	N/A	Yes	Firmicutes A	Clostridia	Oscillospirales	Oscillospiraceae	Lawsonibacter		1
MAGs_co_3755	97.98	No	Firmicutes A	Clostridia	Lachnospirales	Lachnospiraceae	Eisenbergiella	Eisenbergiella sp900544445	26
MAGs_co_3761	96.34	No	Actinobacteriota	Actinomycetia	Actinomycetales	Micrococcaceae	Glutamicibacter	Glutamicibacter sp001512275	1
MAGs_co_3762	N/A	Yes	Bacteroidota	Bacteroidia	Flavobacteriales	Weeksellaceae	Bergeyella_A		1
MAGs_co_3770	N/A	Yes	Bacteroidota	Bacteroidia	Sphingobacteriales	Sphingobacteriaceae			1
MAGs_co_3774	N/A	Yes	Bacteroidota	Bacteroidia	Bacteroidales	Bacteroidaceae	Phocaeicola		2
MAGs_co_3775	N/A	No	Firmicutes	Bacilli	Lactobacillales	Carnobacteriaceae	Atopostipes		8
MAGs_co_3777	N/A	Yes	Firmicutes	Bacilli	RFN20	CAG-826			1
MAGs_co_3788	N/A	No	Firmicutes	Bacilli	Lactobacillales	Enterococcaceae	Enterococcus_E		8
MAGs_co_3793	N/A	Yes	Actinobacteriota	Actinomycetia	Actinomycetales	Actinomycetaceae			2
MAGs_co_3794	N/A	Yes	Bacteroidota	Bacteroidia	Bacteroidales	Rikenellaceae	Alistipes		1
MAGs_co_3805	N/A	Yes	Firmicutes A	Clostridia_A	Christensenellales				1
MAGs_co_3813	N/A	Yes	Actinobacteriota	Actinomycetia	Actinomycetales	Actinomycetaceae	Actinomyces		1
MAGs_co_3818	N/A	Yes	Firmicutes A	Clostridia	Lachnospirales	Lachnospiraceae	Eisenbergiella		9
MAGs_co_3822	98.11	No	Firmicutes A	Clostridia	Oscillospirales	Acutalibacteraceae	An172	An172 sp002160515	12
MAGs_co_3834	N/A	No	Firmicutes A	Clostridia	Oscillospirales	Oscillospiraceae	Flavonifractor		1
MAGs_co_3838	N/A	Yes	Bacteroidota	Bacteroidia	Bacteroidales	P3			6
MAGs_co_3844	N/A	Yes	Firmicutes A	Clostridia	Oscillospirales	Oscillospiraceae	Flavonifractor		1
MAGs_co_3855	N/A	No	Firmicutes A	Clostridia_A	Christensenellales	CAG-552	UMGS1880		1
MAGs_co_3857	N/A	Yes	Firmicutes A	Clostridia	Lachnospirales	Lachnospiraceae	Blautia		1
MAGs_co_3858	N/A	No	Firmicutes A	Clostridia_A	Christensenellales	DTU072			2
MAGs_co_3859	95.99	No	Firmicutes A	Clostridia	Oscillospirales	Butyricicoccaceae	Butyricicoccus	Butyricicoccus pullicaecorum	11
MAGs_co_3863	N/A	Yes	Cyanobacteria	Vampirovibrionia	Gastranaerophilales	Gastranaerophilaceae	QAMI01		1
MAGs_co_3880	N/A	No	Bacteroidota	Bacteroidia	Bacteroidales	UBA932	RC9		3
MAGs_co_3882	N/A	Yes	Proteobacteria	Alphaproteobacteria	RF32	UBA3637			1
MAGs_co_3888	98.19	No	Firmicutes	Bacilli	Mycoplasmatales	UBA3375	UBA3375	UBA3375 sp002359095	2
MAGs_co_3897	N/A	Yes	Bacteroidota	Bacteroidia	Flavobacteriales	Flavobacteriaceae	RR4-38		1
MAGs_co_3907	N/A	Yes	Firmicutes A	Clostridia	Lachnospirales	Lachnospiraceae	Mediterraneibacter		1
MAGs_co_3910	N/A	Yes	Bacteroidota	Bacteroidia	Bacteroidales	UBA932	UBA1232		4
MAGs_co_3918	N/A	Yes	Bacteroidota	Bacteroidia	Sphingobacteriales	Sphingobacteriaceae	Pedobacter_B		1
MAGs_co_3942	N/A	Yes	Verrucomicrobiota	Lentisphaeria	Victivallales	UBA1829			1
MAGs_co_3946	N/A	Yes	Actinobacteriota	Actinomycetia	Mycobacteriales	Mycobacteriaceae	Corynebacterium		4
MAGs_co_3948	98.16	No	Firmicutes A	Clostridia	Lachnospirales	Lachnospiraceae	Dorea	Dorea sp900312975	5
MAGs_co_3949	N/A	No	Desulfobacterota	Desulfovibrionia	Desulfovibrionales	Desulfovibrionaceae	Mailhella		7
MAGs_co_3965	95.63	No	Actinobacteriota	Actinomycetia	Actinomycetales	Brevibacteriaceae	Brevibacterium	Brevibacterium ravenspurgense	7
MAGs_co_3974	N/A	No	Firmicutes	Bacilli	Lactobacillales	Lactobacillaceae	Limosilactobacillus		2
MAGs_co_3976	97.36	No	Firmicutes	Bacilli	Lactobacillales	Enterococcaceae	Enterococcus_E	Enterococcus E cecorum	56
MAGs_co_3989	99.33	No	Actinobacteriota	Actinomycetia	Actinomycetales	Dermabacteraceae	Brachybacterium	Brachybacterium faecium	14
MAGs_co_3996	N/A	Yes	Bacteroidota	Bacteroidia	Bacteroidales	Bacteroidaceae	Bacteroides		1
MAGs_co_3997	96.94	No	Actinobacteriota	Coriobacteriia	Coriobacteriales	Eggerthellaceae	Slackia_A	Slackia A equolifaciens	6
MAGs_co_4015	N/A	Yes	Bacteroidota	Bacteroidia	Bacteroidales	Bacteroidaceae	Prevotella		1
MAGs_co_4029	N/A	Yes	Bacteroidota	Bacteroidia	Sphingobacteriales	Sphingobacteriaceae	Sphingobacterium		2
MAGs_co_4035	N/A	No	Firmicutes A	Clostridia	Oscillospirales	Oscillospiraceae	UBA9475		1
MAGs_co_4036	98.11	No	Firmicutes A	Clostridia	Oscillospirales	Butyricicoccaceae	Butyricicoccus	Butyricicoccus sp900604335	4
MAGs_co_4046	97.81	No	Firmicutes	Bacilli	Lactobacillales	Lactobacillaceae	Ligilactobacillus	Ligilactobacillus salivarius	157
MAGs_co_4051	N/A	Yes	Firmicutes A	Clostridia	Oscillospirales	Oscillospiraceae			1
MAGs_co_4066	N/A	No	Firmicutes A	Clostridia	Lachnospirales	Lachnospiraceae	Mediterraneibacter		1
MAGs_co_4076	97.17	No	Firmicutes A	Clostridia	Oscillospirales	Acutalibacteraceae	Eubacterium_R	Eubacterium R sp900540305	2
MAGs_co_4077	98.25	No	Proteobacteria	Gammaproteobacteria	Enterobacterales	Enterobacteriaceae	Enterobacter	Enterobacter roggenkampii	1
MAGs_co_4082	N/A	No	Actinobacteriota	Coriobacteriia	Coriobacteriales	Eggerthellaceae			4
MAGs_co_4090	N/A	No	Firmicutes A	Clostridia	Oscillospirales	Ruminococcaceae	Ruthenibacterium		8
MAGs_co_4093	N/A	Yes	Firmicutes	Bacilli	Lactobacillales	Lactobacillaceae	Limosilactobacillus		1
MAGs_co_4095	97.15	No	Actinobacteriota	Actinomycetia	Actinomycetales	Beutenbergiaceae	Ruania	Ruania albidiflava	1
MAGs_co_4100	N/A	Yes	Firmicutes A	Clostridia	Oscillospirales	Oscillospiraceae	Intestinimonas		1
MAGs_co_4110	98.22	No	Bacteroidota	Bacteroidia	Bacteroidales	Rikenellaceae	Alistipes	Alistipes sp002159375	5
MAGs_co_4111	N/A	Yes	Firmicutes A	Clostridia_A	Christensenellales	Borkfalkiaceae	Borkfalkia		1
MAGs_co_4126	N/A	Yes	Spirochaetota	Spirochaetia	Treponematales	Treponemataceae	Treponema_F		1
MAGs_co_4141	99.17	No	Firmicutes A	Clostridia	Lachnospirales	Anaerotignaceae	An114	An114 sp002161055	3
MAGs_co_4145	N/A	No	Firmicutes A	Clostridia	Peptostreptococcales	Peptostreptococcaceae	Romboutsia		1
MAGs_co_4148	N/A	Yes	Bacteroidota	Bacteroidia	Bacteroidales	P3			1
MAGs_co_4149	N/A	Yes	Firmicutes A	Clostridia_A	Christensenellales	UBA3700			11
MAGs_co_4150	N/A	Yes	Bacteroidota	Bacteroidia	Bacteroidales	Bacteroidaceae	Bacteroides		1
MAGs_co_4163	N/A	No	Firmicutes A	Clostridia	Lachnospirales	Lachnospiraceae	Blautia		14
MAGs_co_4164	N/A	Yes	Proteobacteria	Gammaproteobacteria	Burkholderiales	Neisseriaceae	Neisseria		1
MAGs_co_4165	N/A	Yes	Elusimicrobiota	Elusimicrobia	Elusimicrobiales	Elusimicrobiaceae	UBA1436		2
MAGs_co_4170	N/A	Yes	Firmicutes A	Clostridia_A	Christensenellales	CAG-74	SFFH01		2
MAGs_co_4175	N/A	No	Firmicutes A	Clostridia_A	Christensenellales	Borkfalkiaceae	UBA11940		5
MAGs_co_4176	N/A	No	Firmicutes A	Clostridia	Lachnospirales	Lachnospiraceae	Mediterraneibacter		15
MAGs_co_4177	N/A	Yes	Desulfobacterota	Desulfovibrionia	Desulfovibrionales	Desulfovibrionaceae	Desulfovibrio		4
MAGs_co_4178	N/A	Yes	Bacteroidota	Bacteroidia	Bacteroidales	UBA932	RC9		1
MAGs_co_4201	N/A	Yes	Bacteroidota	Bacteroidia	Flavobacteriales	Flavobacteriaceae	Myroides		1
MAGs_co_4210	98.04	No	Firmicutes A	Clostridia	Lachnospirales	Lachnospiraceae	Lachnoclostridium_A	Lachnoclostridium A sp002160755	3
MAGs_co_4222	96.24	No	Firmicutes A	Clostridia	Oscillospirales	Acutalibacteraceae	UMGS263	UMGS263 sp900540535	1
MAGs_co_4225	N/A	No	Firmicutes A	Clostridia_A	Christensenellales	Borkfalkiaceae	QALS01		3
MAGs_co_4226	N/A	Yes	Bacteroidota	Bacteroidia	Bacteroidales	Rikenellaceae	Alistipes		1
MAGs_co_4242	N/A	Yes	Bacteroidota	Bacteroidia	Bacteroidales	P3			4
MAGs_co_4243	N/A	Yes	Campylobacterota	Campylobacteria	Campylobacterales	Campylobacteraceae			6
MAGs_co_4247	98.77	No	Bacteroidota	Bacteroidia	Bacteroidales	Rikenellaceae	Rikenella	Rikenella microfusus	4
MAGs_co_4249	98.24	No	Bacteroidota	Bacteroidia	Bacteroidales	Muribaculaceae	CAG-279	CAG-279 sp900541555	21
MAGs_co_4274	N/A	Yes	Proteobacteria	Alphaproteobacteria	Sphingomonadales	Sphingomonadaceae	Sphingomonas		1
MAGs_co_4280	99.34	No	Desulfobacterota	Desulfovibrionia	Desulfovibrionales	Desulfovibrionaceae	Bilophila	Bilophila sp900550745	2
MAGs_co_4284	N/A	No	Firmicutes A	Clostridia	Lachnospirales	Lachnospiraceae	Mediterraneibacter		15
MAGs_co_4294	97.38	No	Firmicutes	Bacilli	Lactobacillales	Lactobacillaceae	Limosilactobacillus	Limosilactobacillus ingluviei	92
MAGs_co_4301	N/A	Yes	Firmicutes A	Clostridia	Oscillospirales	Butyricicoccaceae			9
MAGs_co_4305	N/A	Yes	Bacteroidota	Bacteroidia	Bacteroidales	Rikenellaceae	Rikenella		2
MAGs_co_4306	98.32	No	Firmicutes	Bacilli	Erysipelotrichales	Erysipelotrichaceae	Merdibacter	Merdibacter sp900543035	24
MAGs_co_4311	N/A	Yes	Actinobacteriota	Actinomycetia	Mycobacteriales	Mycobacteriaceae	Corynebacterium		2
MAGs_co_4312	N/A	Yes	Proteobacteria	Alphaproteobacteria	Rs-D84	Rs-D84	Rs-D84		2
MAGs_co_4325	98.97	No	Firmicutes A	Clostridia	Peptostreptococcales	Anaerovoracaceae	UBA1191	UBA1191 sp900543485	5
MAGs_co_4345	N/A	Yes	Firmicutes A	Clostridia_A	Christensenellales	DTU072			2
MAGs_co_4353	N/A	No	Firmicutes A	Clostridia	Lachnospirales	Lachnospiraceae	OF09-33XD		4
MAGs_co_4355	N/A	Yes	Firmicutes	Bacilli	RF39	CAG-1000	CAG-460		1
MAGs_co_4361	96.37	No	Actinobacteriota	Actinomycetia	Actinomycetales	Bifidobacteriaceae	Bifidobacterium	Bifidobacterium globosum	12
MAGs_co_4362	N/A	No	Bacteroidota	Bacteroidia	Bacteroidales	Bacteroidaceae	Phocaeicola		11
MAGs_co_4374	99.5	No	Firmicutes	Bacilli	Staphylococcales	Salinicoccaceae	Salinicoccus	Salinicoccus sp002360325	3
MAGs_co_4377	N/A	No	Actinobacteriota	Actinomycetia	Mycobacteriales	Mycobacteriaceae	Corynebacterium		29
MAGs_co_4380	N/A	No	Firmicutes A	Clostridia	Oscillospirales	Ruminococcaceae	UBA866		4
MAGs_co_4382	N/A	Yes	Firmicutes A	Clostridia	Lachnospirales	Lachnospiraceae	Eubacterium_I		16
MAGs_co_4390	N/A	Yes	Bacteroidota	Bacteroidia	Bacteroidales	Bacteroidaceae	Phocaeicola		6
MAGs_co_4391	97.43	No	Bacteroidota	Bacteroidia	Bacteroidales	Bacteroidaceae	CAG-462	CAG-462 sp900291465	1
MAGs_co_4401	98.08	No	Proteobacteria	Gammaproteobacteria	Burkholderiales	Burkholderiaceae	Duodenibacillus	Duodenibacillus sp900538905	12
MAGs_co_4402	N/A	No	Firmicutes A	Clostridia	Oscillospirales	Oscillospiraceae	UBA9475		1
MAGs_co_4411	N/A	Yes	Firmicutes A	Clostridia	Lachnospirales	Lachnospiraceae	Lachnoclostridium_A		1
MAGs_co_4418	N/A	No	Firmicutes A	Clostridia	Lachnospirales	Lachnospiraceae			10
MAGs_co_4419	98.03	No	Actinobacteriota	Actinomycetia	Propionibacteriales	Propionibacteriaceae	Propioniciclava	Propioniciclava sinopodophylli	2
MAGs_co_4420	N/A	Yes	Actinobacteriota	Actinomycetia	Actinomycetales	Actinomycetaceae			1
MAGs_co_4425	N/A	Yes	Firmicutes A	Clostridia	Oscillospirales	Ruminococcaceae	UBA1375		1
MAGs_co_4432	N/A	Yes	Firmicutes A	Clostridia	Oscillospirales	CAG-382	UCG-010		10
MAGs_co_4433	99.45	No	Firmicutes A	Clostridia	Oscillospirales	Acutalibacteraceae	UMGS403	UMGS403 sp900541565	3
MAGs_co_4434	N/A	Yes	Firmicutes	Bacilli	Bacillales	Planococcaceae	Sporosarcina		1
MAGs_co_4437	N/A	No	Firmicutes A	Clostridia	Monoglobales_A	UBA1381			1
MAGs_co_4438	N/A	No	Firmicutes A	Clostridia	Lachnospirales	Lachnospiraceae	Mediterraneibacter		1
MAGs_co_4441	98.01	No	Firmicutes A	Clostridia	Oscillospirales	Acutalibacteraceae	CAG-180	CAG-180 sp002314305	27
MAGs_co_4446	N/A	Yes	Firmicutes A	Clostridia	Oscillospirales	Oscillospiraceae	UBA5446		2
MAGs_co_4449	N/A	Yes	Firmicutes A	Clostridia_A	Christensenellales	Borkfalkiaceae	UMGS1004		3
MAGs_co_4452	N/A	Yes	Firmicutes A	Clostridia	Lachnospirales	Lachnospiraceae			1
MAGs_co_4466	N/A	Yes	Proteobacteria	Gammaproteobacteria	Burkholderiales	Burkholderiaceae	Alicycliphilus		1
MAGs_co_4470	98.63	No	Firmicutes	Bacilli	Lactobacillales	Lactobacillaceae	Schleiferilactobacillus	Schleiferilactobacillus harbinensis	2
MAGs_co_4475	98.7	No	Firmicutes A	Clostridia	Lachnospirales	Lachnospiraceae	Blautia	Blautia sp900543715	2
MAGs_co_4487	N/A	No	Firmicutes A	Clostridia	Lachnospirales	Lachnospiraceae	UMGS1370		47
MAGs_co_4501	95.83	No	Actinobacteriota	Actinomycetia	Mycobacteriales	Mycobacteriaceae	Corynebacterium	Corynebacterium variabile	14
MAGs_co_4504	N/A	Yes	Firmicutes A	Clostridia	Lachnospirales	Lachnospiraceae	Mediterraneibacter		8
MAGs_co_4510	98.98	No	Proteobacteria	Alphaproteobacteria	RF32	CAG-239	CAG-495	CAG-495 sp001917125	13
MAGs_co_4511	N/A	No	Proteobacteria	Alphaproteobacteria	Rs-D84	Rs-D84	Rs-D84		2
MAGs_co_4513	N/A	Yes	Firmicutes A	Clostridia	Peptostreptococcales	Anaerovoracaceae	Eubacterium_M		1
MAGs_co_4525	N/A	Yes	Firmicutes A	Clostridia	Oscillospirales	Ruminococcaceae	Fournierella		1
MAGs_co_4526	N/A	Yes	Proteobacteria	Alphaproteobacteria	Rs-D84	Rs-D84	Rs-D84		2
MAGs_co_4540	N/A	Yes	Cyanobacteria	Vampirovibrionia	Gastranaerophilales	Gastranaerophilaceae			2
MAGs_co_4541	N/A	No	Firmicutes A	Clostridia_A	Christensenellales	Borkfalkiaceae	UBA11940		6
MAGs_co_4551	N/A	No	Firmicutes A	Clostridia	Oscillospirales	Butyricicoccaceae	Butyricicoccus		6
MAGs_co_4561	96.82	No	Thermoplasmatota	Thermoplasmata	Methanomassiliicoccales	Methanomethylophilaceae	UBA71	UBA71 sp006954425	14
MAGs_co_4568	N/A	No	Firmicutes A	Clostridia	Oscillospirales	Oscillospiraceae	CAG-110		11
MAGs_co_4574	N/A	Yes	Bacteroidota	Bacteroidia	Bacteroidales	UBA932	UBA1232		11
MAGs_co_4576	N/A	Yes	Firmicutes C	Negativicutes	Veillonellales	Veillonellaceae	Veillonella_A		1
MAGs_co_4577	N/A	Yes	Proteobacteria	Alphaproteobacteria	Rs-D84	Rs-D84	Rs-D84		1
MAGs_co_4581	N/A	Yes	Actinobacteriota	Coriobacteriia	Coriobacteriales	Coriobacteriaceae	Collinsella		1
MAGs_co_4590	98.73	No	Firmicutes	Bacilli	Bacillales	Planococcaceae	Kurthia	Kurthia sp002418445	2
MAGs_co_4605	N/A	No	Firmicutes A	Clostridia_A	Christensenellales	UBA3700			31
MAGs_co_4608	N/A	Yes	Firmicutes A	Clostridia_A	Christensenellales	Borkfalkiaceae	UMGS775		2
MAGs_co_4610	98.45	No	Firmicutes A	Clostridia	Oscillospirales	Acutalibacteraceae	UBA4871	UBA4871 sp900554535	5
MAGs_co_4611	N/A	Yes	Campylobacterota	Campylobacteria	Campylobacterales	Campylobacteraceae			1
MAGs_co_4612	N/A	No	Firmicutes A	Clostridia	Peptostreptococcales	Anaerovoracaceae			3
MAGs_co_4621	N/A	Yes	Campylobacterota	Campylobacteria	Campylobacterales	Helicobacteraceae	Helicobacter_G		5
MAGs_co_4622	N/A	Yes	Thermoplasmatota	Thermoplasmata	Methanomassiliicoccales	Methanomethylophilaceae	UBA71		1
MAGs_co_4647	N/A	Yes	Spirochaetota	Spirochaetia	Sphaerochaetales	Sphaerochaetaceae	Spiro-01		14
MAGs_co_4648	N/A	Yes	Firmicutes	Bacilli	RFN20	CAG-826	UBA4855		1
MAGs_co_4654	N/A	Yes	Firmicutes A	Clostridia_A	Christensenellales	Borkfalkiaceae	Borkfalkia		1
MAGs_co_4655	N/A	Yes	Firmicutes A	Clostridia	Oscillospirales	Acutalibacteraceae	Acutalibacter		2
MAGs_co_4662	N/A	No	Firmicutes A	Clostridia	Monoglobales	Monoglobaceae			1
MAGs_co_4667	N/A	Yes	Firmicutes A	Clostridia	Oscillospirales	Oscillospiraceae			1
MAGs_co_4679	N/A	No	Firmicutes	Bacilli	Lactobacillales	Enterococcaceae	Enterococcus_C		2
MAGs_co_4686	N/A	Yes	Firmicutes A	Clostridia	Oscillospirales	Acutalibacteraceae	CAG-180		3
MAGs_co_4702	N/A	Yes	Firmicutes A	Clostridia	Oscillospirales	Ruminococcaceae	Gemmiger		1
MAGs_co_4718	N/A	Yes	Deferribacterota	Deferribacteres	Deferribacterales	Mucispirillaceae	Mucispirillum		13
MAGs_co_4725	N/A	Yes	Firmicutes A	Clostridia	Lachnospirales	Lachnospiraceae	UMGS680		1
MAGs_co_4727	97.98	No	Actinobacteriota	Actinomycetia	Actinomycetales	Bifidobacteriaceae	Bifidobacterium	Bifidobacterium mongoliense	2
MAGs_co_4736	N/A	No	Firmicutes A	Clostridia	Oscillospirales	Acutalibacteraceae	Eubacterium_R		7
MAGs_co_4739	N/A	Yes	Bacteroidota	Bacteroidia	Bacteroidales	Rikenellaceae	Alistipes_A		1
MAGs_co_4746	97.38	No	Actinobacteriota	Actinomycetia	Actinomycetales	Dermabacteraceae	Brachybacterium	Brachybacterium nesterenkovii	1
MAGs_co_4752	N/A	No	Firmicutes A	Clostridia	Oscillospirales	Oscillospiraceae			1
MAGs_co_4760	N/A	Yes	Proteobacteria	Gammaproteobacteria	Enterobacterales	Succinivibrionaceae	Succinivibrio		1
MAGs_co_4791	N/A	No	Firmicutes A	Clostridia_A	Christensenellales	Borkfalkiaceae	QALS01		3
MAGs_co_4798	97.57	No	Firmicutes A	Clostridia	Lachnospirales	Lachnospiraceae	Mediterraneibacter	Mediterraneibacter sp002159505	14
MAGs_co_4806	N/A	No	Proteobacteria	Gammaproteobacteria	Burkholderiales	Burkholderiaceae	CAG-521		2
MAGs_co_4815	N/A	Yes	Bacteroidota	Bacteroidia	Bacteroidales	UBA932	CAG-831		3
MAGs_co_4823	98.23	No	Firmicutes A	Clostridia	Oscillospirales	Acutalibacteraceae	Eubacterium_R	Eubacterium R sp900546785	1
MAGs_co_4835	N/A	No	Firmicutes A	Clostridia	Lachnospirales	Lachnospiraceae	Eubacterium_G		1
MAGs_co_4837	N/A	Yes	Firmicutes	Bacilli	Lactobacillales	Lactobacillaceae	Limosilactobacillus		1
MAGs_co_4838	N/A	Yes	Bacteroidota	Bacteroidia	Bacteroidales	Bacteroidaceae	Paraprevotella		1
MAGs_co_4841	N/A	Yes	Desulfobacterota	Desulfovibrionia	Desulfovibrionales	Desulfovibrionaceae	Mailhella		1
MAGs_co_4847	N/A	Yes	Firmicutes	Bacilli	RFN20	CAG-288	UBA7642		2
MAGs_co_4861	N/A	No	Bacteroidota	Bacteroidia	Bacteroidales	Bacteroidaceae	Paraprevotella		1
MAGs_co_4862	N/A	Yes	Firmicutes A	Clostridia_A	Christensenellales	UBA1242	UBA4626		2
MAGs_co_4867	N/A	Yes	Cyanobacteria	Vampirovibrionia	Gastranaerophilales	Gastranaerophilaceae	Zag111		1
MAGs_co_4870	98.24	No	Bacteroidota	Bacteroidia	Bacteroidales	Tannerellaceae	Parabacteroides	Parabacteroides distasonis	30
MAGs_co_4876	N/A	Yes	Firmicutes A	Clostridia_A	Christensenellales	CAG-552	UMGS1795		7
MAGs_co_4887	N/A	Yes	Actinobacteriota	Actinomycetia	Actinomycetales	Bifidobacteriaceae	Bifidobacterium		1
MAGs_co_4894	N/A	No	Bacteroidota	Bacteroidia	Bacteroidales	Bacteroidaceae	Bacteroides		2
MAGs_co_4896	N/A	No	Firmicutes A	Clostridia	Oscillospirales	Oscillospiraceae	Pseudoflavonifractor		5
MAGs_co_4908	N/A	No	Firmicutes A	Clostridia	Lachnospirales	Lachnospiraceae	Eisenbergiella		3
MAGs_co_4909	N/A	Yes	Bacteroidota	Bacteroidia	Sphingobacteriales	Sphingobacteriaceae	Sphingobacterium		2
MAGs_co_4910	N/A	Yes	Firmicutes A	Clostridia_A	Christensenellales	UBA3700			1
MAGs_co_4918	98.72	No	Firmicutes A	Clostridia	Clostridiales	Clostridiaceae	Proteiniclasticum	Proteiniclasticum ruminis	1
MAGs_co_4919	97.78	No	Bacteroidota	Bacteroidia	Bacteroidales	Bacteroidaceae	Phocaeicola	Phocaeicola sp002161565	22
MAGs_co_4922	N/A	No	Firmicutes A	Clostridia	Lachnospirales	Lachnospiraceae	Blautia		1
MAGs_co_4931	N/A	Yes	Firmicutes A	Clostridia	Oscillospirales	Acutalibacteraceae			3
MAGs_co_4939	N/A	Yes	Cyanobacteria	Vampirovibrionia	Gastranaerophilales				3
MAGs_co_4943	N/A	No	Firmicutes A	Clostridia_A	Christensenellales	CAG-552	UMGS1880		2
MAGs_co_4944	N/A	Yes	Firmicutes A	Clostridia	Oscillospirales	Acutalibacteraceae	Acutalibacter		1
MAGs_co_4948	N/A	Yes	Bacteroidota	Bacteroidia	Bacteroidales	Marinifilaceae	Odoribacter		2
MAGs_co_4955	N/A	Yes	Bacteroidota	Bacteroidia	Bacteroidales	UBA932	UBA3382		2
MAGs_co_4979	97.71	No	Firmicutes	Bacilli	Lactobacillales	Lactobacillaceae	Companilactobacillus	Companilactobacillus farciminis	7
MAGs_co_5003	N/A	Yes	Proteobacteria	Gammaproteobacteria	Enterobacterales	Aeromonadaceae	Oceanisphaera		1
MAGs_co_5004	N/A	No	Firmicutes A	Clostridia_A	Christensenellales	Borkfalkiaceae	Borkfalkia		2
MAGs_co_5008	N/A	No	Firmicutes A	Clostridia	Lachnospirales	Lachnospiraceae	UBA7096		5
MAGs_co_5017	97.28	No	Firmicutes A	Clostridia	Oscillospirales	Ruminococcaceae	Negativibacillus	Negativibacillus massiliensis	4
MAGs_co_5024	N/A	Yes	Bacteroidota	Bacteroidia	Bacteroidales	Bacteroidaceae	Prevotella		1
MAGs_co_5027	N/A	Yes	Desulfobacterota	Desulfovibrionia	Desulfovibrionales	Desulfovibrionaceae	Mailhella		1
MAGs_co_5037	N/A	Yes	Bacteroidota	Bacteroidia	Bacteroidales	P3			1
MAGs_co_5043	N/A	Yes	Proteobacteria	Gammaproteobacteria	Burkholderiales	Burkholderiaceae	Sutterella		2
MAGs_co_5045	N/A	No	Firmicutes A	Clostridia	Oscillospirales	Ruminococcaceae	UBA1448		15
MAGs_co_5056	N/A	Yes	Firmicutes A	Clostridia	Lachnospirales	Lachnospiraceae	UMGS680		1
MAGs_co_5061	N/A	No	Firmicutes A	Clostridia	Oscillospirales	Oscillospiraceae	UMGS1872		41
MAGs_co_5066	N/A	No	Firmicutes A	Clostridia	Oscillospirales	Ruminococcaceae	UBA1375		6
MAGs_co_5075	99.23	No	Firmicutes A	Clostridia_A	Christensenellales	CAG-314	UMGS1707	UMGS1707 sp900554285	2
MAGs_co_5076	N/A	Yes	Proteobacteria	Gammaproteobacteria	Enterobacterales	Succinivibrionaceae	Anaerobiospirillum		7
MAGs_co_5090	N/A	No	Cyanobacteria	Vampirovibrionia	Gastranaerophilales	Gastranaerophilaceae	CAG-484		1
MAGs_co_5100	N/A	Yes	Firmicutes A	Clostridia	Oscillospirales	Oscillospiraceae	CAG-110		2
MAGs_co_5101	N/A	Yes	Firmicutes A	Clostridia	Lachnospirales	Anaerotignaceae	An114		2
MAGs_co_5108	99.35	No	Firmicutes A	Clostridia	Clostridiales	Savagellaceae	Savagella	Savagella sp001655775	38
MAGs_co_5114	97.53	No	Bacteroidota	Bacteroidia	Bacteroidales	Rikenellaceae	Alistipes	Alistipes putredinis	3
MAGs_co_5120	N/A	No	Actinobacteriota	Actinomycetia	Streptosporangiales	Streptosporangiaceae	Nocardiopsis		8
MAGs_co_5123	N/A	Yes	Firmicutes A	Clostridia	Oscillospirales	Ruminococcaceae	Anaerofilum		1
MAGs_co_5130	97.44	No	Proteobacteria	Gammaproteobacteria	Burkholderiales	Neisseriaceae	Neisseria	Neisseria suis	3
MAGs_co_5136	N/A	No	Firmicutes	Bacilli	RF39	CAG-822	UMGS2016		1
MAGs_co_5139	N/A	Yes	Firmicutes	Bacilli	Lactobacillales	Carnobacteriaceae	Atopococcus		4
MAGs_co_5144	N/A	No	Firmicutes A	Clostridia	Lachnospirales	Lachnospiraceae			10
MAGs_co_5145	N/A	Yes	Verrucomicrobiota	Lentisphaeria	Victivallales	UBA1829	UBA11452		1
MAGs_co_5159	N/A	Yes	Firmicutes	Bacilli	RFN20	CAG-826	UBA4951		1
MAGs_co_5178	N/A	No	Firmicutes A	Clostridia	Oscillospirales	Ruminococcaceae	UMGS966		2
MAGs_co_5190	N/A	Yes	Bacteroidota	Bacteroidia	Bacteroidales	Rikenellaceae	Alistipes		2
MAGs_co_5196	N/A	Yes	Bacteroidota	Bacteroidia	Bacteroidales	Rikenellaceae	Alistipes		1
MAGs_co_5212	96.51	No	Firmicutes	Bacilli	Erysipelotrichales	Erysipelatoclostridiaceae	Erysipelatoclostridium	Erysipelatoclostridium spiroforme	6
MAGs_co_5214	98.74	No	Bacteroidota	Bacteroidia	Bacteroidales	Rikenellaceae	Alistipes	Alistipes obesi	10
MAGs_co_5219	N/A	Yes	Firmicutes A	Clostridia	Lachnospirales	Lachnospiraceae			1
MAGs_co_5222	N/A	No	Firmicutes A	Clostridia	Oscillospirales	Oscillospiraceae	Lawsonibacter		1
MAGs_co_5223	97.69	No	Bacteroidota	Bacteroidia	Bacteroidales	Bacteroidaceae	Prevotella	Prevotella lascolaii	10
MAGs_co_5224	97	No	Proteobacteria	Alphaproteobacteria	RF32	CAG-239	CAG-495	CAG-495 sp000436375	4
MAGs_co_5229	N/A	No	Firmicutes A	Clostridia	Oscillospirales	Ruminococcaceae	Gemmiger		36
MAGs_co_5231	N/A	No	Firmicutes A	Clostridia	Oscillospirales	Oscillospiraceae			41
MAGs_co_5236	N/A	Yes	Firmicutes A	Clostridia	Tissierellales	Helcococcaceae			1
MAGs_co_5241	96.73	No	Bacteroidota	Bacteroidia	Bacteroidales	Rikenellaceae	Alistipes	Alistipes onderdonkii	7
MAGs_co_5247	N/A	Yes	Firmicutes A	Clostridia	Lachnospirales	Lachnospiraceae	SZUA-448		1
MAGs_co_5250	N/A	No	Firmicutes A	Clostridia	Oscillospirales	Ruminococcaceae	D5		1
MAGs_co_5255	97.67	No	Bacteroidota	Bacteroidia	Bacteroidales	Tannerellaceae	Parabacteroides	Parabacteroides sp002159645	1
MAGs_co_5256	N/A	No	Firmicutes A	Clostridia	Oscillospirales	Oscillospiraceae	Evtepia		2
MAGs_co_5258	N/A	Yes	Firmicutes A	Clostridia	Oscillospirales	Ruminococcaceae			1
MAGs_co_5264	97.49	No	Firmicutes	Bacilli	Bacillales	Planococcaceae	Lysinibacillus_B	Lysinibacillus B sp002359075	1
MAGs_co_5281	N/A	No	Spirochaetota	Spirochaetia	Treponematales	Treponemataceae	Treponema_F		10
MAGs_co_5291	N/A	Yes	Bacteroidota	Bacteroidia	Bacteroidales	Bacteroidaceae	Paraprevotella		3
MAGs_co_5293	99.51	No	Bacteroidota	Bacteroidia	Bacteroidales	Rikenellaceae	Alistipes_A	Alistipes A sp900240235	1
MAGs_co_5299	99.06	No	Firmicutes	Bacilli	Staphylococcales	Staphylococcaceae	Staphylococcus	Staphylococcus kloosii	3
MAGs_co_5305	N/A	Yes	Firmicutes A	Clostridia	Lachnospirales	Lachnospiraceae	Sellimonas		1
MAGs_co_5306	N/A	Yes	Campylobacterota	Campylobacteria	Campylobacterales	Helicobacteraceae	Helicobacter_G		2
MAGs_co_5313	N/A	Yes	Firmicutes B	Peptococcia	Peptococcales	Peptococcaceae	QAKL01		1
MAGs_co_5317	98.48	No	Actinobacteriota	Coriobacteriia	Coriobacteriales	Atopobiaceae	Olsenella_E	Olsenella E sp002160255	10
MAGs_co_5320	N/A	Yes	Proteobacteria	Alphaproteobacteria	RF32	CAG-239			2
MAGs_co_5328	N/A	Yes	Firmicutes A	Clostridia	Oscillospirales	Oscillospiraceae	UBA9475		7
MAGs_co_5339	N/A	Yes	Bacteroidota	Bacteroidia	Bacteroidales	UBA932	RC9		2
MAGs_co_5342	N/A	Yes	Bacteroidota	Bacteroidia	Bacteroidales	Bacteroidaceae			1
MAGs_co_5352	N/A	Yes	Actinobacteriota	Actinomycetia	Mycobacteriales	Mycobacteriaceae	Corynebacterium		1
MAGs_co_5374	96.66	No	Actinobacteriota	Coriobacteriia	Coriobacteriales	Eggerthellaceae	UMGS1293	UMGS1293 sp900550385	1
MAGs_co_5378	N/A	No	Firmicutes A	Clostridia_A	Christensenellales	CAG-74			1
MAGs_co_5380	97.74	No	Firmicutes C	Negativicutes	Selenomonadales	Selenomonadaceae	Megamonas	Megamonas hypermegale A	14
MAGs_co_5389	N/A	Yes	Bacteroidota	Bacteroidia	Bacteroidales	UBA932	RC9		1
MAGs_co_5398	N/A	No	Cyanobacteria	Vampirovibrionia	Gastranaerophilales	Gastranaerophilaceae	CAG-484		2
MAGs_co_5401	N/A	Yes	Firmicutes A	Clostridia_A	Christensenellales	QAND01			2
MAGs_co_5407	N/A	Yes	Firmicutes A	Clostridia_A	Christensenellales				9
MAGs_co_5411	97.47	No	Firmicutes C	Negativicutes	Veillonellales	Dialisteraceae	UBA1822	UBA1822 sp002314995	1
MAGs_co_5412	N/A	No	Firmicutes A	Clostridia_A	Christensenellales	CAG-74	Firm-11		6
MAGs_co_5427	N/A	No	Firmicutes A	Clostridia	Lachnospirales	Lachnospiraceae	GCA-900066135		14
MAGs_co_5430	N/A	Yes	Firmicutes	Bacilli	Erysipelotrichales	Erysipelatoclostridiaceae	Erysipelatoclostridium		2
MAGs_co_5431	97.46	No	Firmicutes	Bacilli	RF39	CAG-822	UMGS1648	UMGS1648 sp900553765	3
MAGs_co_5433	N/A	Yes	Proteobacteria	Alphaproteobacteria	Rs-D84	Rs-D84	Rs-D84		1
MAGs_co_5438	N/A	Yes	Actinobacteriota	Actinomycetia	Actinomycetales	Microbacteriaceae	Microbacterium		1
MAGs_co_5439	N/A	Yes	Firmicutes A	Clostridia_A	Christensenellales	UBA1242	UBA6345		1
MAGs_co_5444	99.15	No	Firmicutes	Bacilli	Lactobacillales	Lactobacillaceae	Weissella	Weissella paramesenteroides	1
MAGs_co_5446	98.74	No	Firmicutes	Bacilli	Lactobacillales	Enterococcaceae	Enterococcus	Enterococcus faecalis	11
MAGs_co_5447	98.29	No	Firmicutes A	Clostridia	Lachnospirales	Lachnospiraceae	GCA-900066575	GCA-900066575 sp002160825	1
MAGs_co_5454	98.58	No	Actinobacteriota	Coriobacteriia	Coriobacteriales	Eggerthellaceae	Rubneribacter	Rubneribacter badeniensis	70
MAGs_co_5455	N/A	No	Firmicutes A	Clostridia	Oscillospirales	Acutalibacteraceae	UMGS1623		1
MAGs_co_5462	N/A	No	Firmicutes A	Clostridia_A	Christensenellales	Borkfalkiaceae	Borkfalkia		4
MAGs_co_5464	N/A	Yes	Proteobacteria	Alphaproteobacteria	Caulobacterales	Caulobacteraceae	Brevundimonas		1
MAGs_co_5486	N/A	Yes	Desulfobacterota	Desulfovibrionia	Desulfovibrionales	Desulfovibrionaceae	Desulfovibrio		2
MAGs_co_5509	N/A	No	Firmicutes A	Clostridia	Oscillospirales	CAG-272	UMGS874		3
MAGs_co_5530	N/A	Yes	Firmicutes	Bacilli	RFN20	CAG-826	UBA4951		1
MAGs_co_5533	98.36	No	Firmicutes A	Clostridia	Oscillospirales	Oscillospiraceae	Lawsonibacter	Lawsonibacter sp900553135	1
MAGs_co_5540	N/A	No	Firmicutes A	Clostridia	Oscillospirales	Ruminococcaceae	Gemmiger		24
MAGs_co_5543	N/A	Yes	Firmicutes A	Clostridia	Lachnospirales	Lachnospiraceae	Enterocloster		5
MAGs_co_5544	N/A	Yes	Firmicutes A	Clostridia	Oscillospirales	Ruminococcaceae	Pygmaiobacter		1
MAGs_co_5551	N/A	Yes	Firmicutes A	Clostridia	Oscillospirales	Acutalibacteraceae	UMGS905		1
MAGs_co_5568	N/A	No	Firmicutes A	Clostridia_A	Christensenellales	Borkfalkiaceae	Borkfalkia		2
MAGs_co_5569	N/A	No	Firmicutes A	Clostridia_A	Christensenellales	Borkfalkiaceae	UBA11940		16
MAGs_co_5570	N/A	Yes	Firmicutes	Bacilli	Lactobacillales	Lactobacillaceae	Ligilactobacillus		1
MAGs_co_5574	N/A	Yes	Bacteroidota	Bacteroidia	Bacteroidales	Rikenellaceae	Tidjanibacter		1
MAGs_co_5575	N/A	No	Firmicutes	Bacilli	Lactobacillales	Enterococcaceae	Enterococcus_E		6
MAGs_co_5587	N/A	No	Bacteroidota	Bacteroidia	Bacteroidales	UBA932	RC9		4
MAGs_co_5592	N/A	No	Firmicutes A	Clostridia	Lachnospirales	Lachnospiraceae	Mediterraneibacter		9
MAGs_co_5601	N/A	Yes	Firmicutes A	Clostridia_A	Christensenellales	CAG-917	UMGS1688		3
MAGs_co_5605	N/A	Yes	Firmicutes A	Clostridia	Oscillospirales	Oscillospiraceae	Flavonifractor		1
MAGs_co_5613	N/A	Yes	Firmicutes A	Clostridia	Oscillospirales	Oscillospiraceae	Flavonifractor		1
MAGs_co_5617	N/A	No	Firmicutes	Bacilli	Bacillales	Amphibacillaceae	Pseudogracilibacillus		4
MAGs_co_5640	N/A	No	Firmicutes A	Clostridia	Oscillospirales	Acutalibacteraceae	UMGS1397		1
MAGs_co_5642	N/A	No	Bacteroidota	Bacteroidia	Bacteroidales				2
MAGs_co_5644	N/A	No	Firmicutes A	Clostridia	Lachnospirales	Lachnospiraceae	Mediterraneibacter		14
MAGs_co_5654	N/A	Yes	Proteobacteria	Alphaproteobacteria	Rs-D84	Rs-D84	Rs-D84		4
MAGs_co_5655	97.93	No	Firmicutes	Bacilli	RF39	CAG-822	UMGS2016	UMGS2016 sp900557185	1
MAGs_co_5657	N/A	Yes	Proteobacteria	Alphaproteobacteria	RF32	CAG-239	CAG-267		1
MAGs_co_5658	N/A	Yes	Firmicutes A	Clostridia	Oscillospirales	Butyricicoccaceae	SCN-57-10		2
MAGs_co_5667	N/A	Yes	Thermoplasmatota	Thermoplasmata	Methanomassiliicoccales	Methanomethylophilaceae	MX-02		1
MAGs_co_5670	N/A	Yes	Actinobacteriota	Actinomycetia	Streptosporangiales	Streptosporangiaceae	Nocardiopsis		1
MAGs_co_5671	N/A	No	Actinobacteriota	Coriobacteriia	Coriobacteriales	Atopobiaceae	Olsenella_E		3
MAGs_co_5676	N/A	Yes	Firmicutes A	Clostridia	Oscillospirales	Butyricicoccaceae	Agathobaculum		1
MAGs_co_5679	N/A	Yes	Proteobacteria	Alphaproteobacteria	Rs-D84	Rs-D84	Rs-D84		2
MAGs_co_5680	N/A	Yes	Firmicutes A	Clostridia	Oscillospirales	CAG-272			2
MAGs_co_5684	N/A	Yes	Proteobacteria	Gammaproteobacteria	Xanthomonadales	Xanthomonadaceae	Luteimonas		1
MAGs_co_5703	N/A	No	Firmicutes A	Clostridia	Lachnospirales	Lachnospiraceae	Blautia		5
MAGs_co_5721	N/A	No	Firmicutes	Bacilli	RF39	CAG-611	UBA7057		1
MAGs_co_5725	N/A	Yes	Bacteroidota	Bacteroidia	Bacteroidales	Bacteroidaceae	Paraprevotella		2
MAGs_co_5726	N/A	No	Firmicutes A	Clostridia	Oscillospirales	Acutalibacteraceae	Ruminococcus_E		2
MAGs_co_5735	N/A	Yes	Firmicutes A	Clostridia	Lachnospirales	Lachnospiraceae			1
MAGs_co_5736	N/A	Yes	Firmicutes A	Clostridia_A	Christensenellales	Borkfalkiaceae	UMGS1004		2
MAGs_co_5741	N/A	No	Firmicutes A	Clostridia	Oscillospirales	Ruminococcaceae	Gemmiger		28
MAGs_co_5760	N/A	Yes	Bacteroidota	Bacteroidia	Bacteroidales	Bacteroidaceae	Bacteroides		1
MAGs_co_5769	N/A	Yes	Bacteroidota	Bacteroidia	Bacteroidales	Bacteroidaceae			3
MAGs_co_5774	97.95	No	Verrucomicrobiota	Lentisphaeria	Victivallales	Victivallaceae	Victivallis	Victivallis sp900551245	1
MAGs_co_5789	N/A	No	Proteobacteria	Alphaproteobacteria	Sphingomonadales	Sphingomonadaceae	Sphingomonas		2
MAGs_co_5804	N/A	Yes	Bacteroidota	Bacteroidia	Bacteroidales	UBA932	RC9		10
MAGs_co_5814	N/A	Yes	Spirochaetota	Spirochaetia	Sphaerochaetales	Sphaerochaetaceae	Spiro-01		8
MAGs_co_5820	N/A	Yes	Firmicutes A	Clostridia_A	Christensenellales	UBA1242	UMGS687		3
MAGs_co_5821	N/A	No	Bacteroidota	Bacteroidia	Bacteroidales	Bacteroidaceae	Bacteroides		4
MAGs_co_5822	N/A	Yes	Firmicutes A	Clostridia	Oscillospirales	UBA644	QAKR01		3
MAGs_co_5827	N/A	Yes	Proteobacteria	Alphaproteobacteria	Sphingomonadales	Sphingomonadaceae	Novosphingobium		1
MAGs_co_5844	N/A	Yes	Firmicutes	Bacilli	RF39	CAG-611	CAG-451		1
MAGs_co_5853	98.83	No	Bacteroidota	Bacteroidia	Bacteroidales	Rikenellaceae	Alistipes	Alistipes sp900290115	10
MAGs_co_5866	N/A	No	Firmicutes A	Clostridia	Oscillospirales	Butyricicoccaceae	Agathobaculum		8
MAGs_co_5875	N/A	Yes	Firmicutes A	Clostridia	Lachnospirales	Lachnospiraceae	Blautia		1
MAGs_co_5898	N/A	No	Bacteroidota	Bacteroidia	Flavobacteriales	UBA1820	UBA1820		4
MAGs_co_5914	98.96	No	Proteobacteria	Gammaproteobacteria	Pseudomonadales	Pseudomonadaceae	Pseudomonas_E	Pseudomonas E sp001320045	1
MAGs_co_5920	98.06	No	Firmicutes C	Negativicutes	Veillonellales	Megasphaeraceae	Megasphaera	Megasphaera elsdenii	1
MAGs_co_5935	N/A	Yes	Firmicutes A	Clostridia_A	Christensenellales	CAG-74			9
MAGs_co_5937	N/A	Yes	Proteobacteria	Gammaproteobacteria	Cardiobacteriales	Wohlfahrtiimonadaceae			1
MAGs_co_5939	96.42	No	Bacteroidota	Bacteroidia	Bacteroidales	F082	F082	F082 sp002633315	1
MAGs_co_5940	N/A	Yes	Firmicutes A	Clostridia	Oscillospirales	Ruminococcaceae	Faecalibacterium		1
MAGs_co_5942	98.04	No	Actinobacteriota	Actinomycetia	Mycobacteriales	Mycobacteriaceae	Corynebacterium	Corynebacterium glutamicum	13
MAGs_co_5944	N/A	Yes	Bacteroidota	Bacteroidia	Bacteroidales	Bacteroidaceae	Prevotella		1
MAGs_co_5951	N/A	Yes	Firmicutes	Bacilli	RFN20	CAG-288	CAG-568		1
MAGs_co_5953	95.93	No	Firmicutes	Bacilli	Lactobacillales	Lactobacillaceae	Pediococcus	Pediococcus argentinicus	1
MAGs_co_5960	N/A	Yes	Firmicutes	Bacilli	Lactobacillales	Lactobacillaceae	Ligilactobacillus		1
MAGs_co_5969	N/A	No	Firmicutes	Bacilli	RF39	CAG-822	CAG-878		3
MAGs_co_5971	N/A	Yes	Bacteroidota	Bacteroidia	Flavobacteriales	Crocinitomicaceae	Fluviicola		1
MAGs_co_5977	N/A	No	Firmicutes A	Clostridia	Lachnospirales	Lachnospiraceae	GCA-900066575		2
MAGs_co_5982	N/A	No	Firmicutes A	Clostridia	Lachnospirales	Lachnospiraceae	Fusicatenibacter		3
MAGs_co_5985	N/A	No	Bacteroidota	Bacteroidia	Bacteroidales	Rikenellaceae	Alistipes		1
MAGs_co_5988	N/A	Yes	Firmicutes A	Clostridia	Oscillospirales	Oscillospiraceae	Lawsonibacter		1
MAGs_co_5994	N/A	Yes	Actinobacteriota	Actinomycetia	Actinomycetales	Bifidobacteriaceae	Bifidobacterium		1
MAGs_co_5997	N/A	No	Actinobacteriota	Coriobacteriia	Coriobacteriales	Coriobacteriaceae	Collinsella		4
MAGs_co_6009	N/A	Yes	Firmicutes A	Clostridia_A	Christensenellales	CAG-917	CAG-917		8
MAGs_co_6010	N/A	Yes	Proteobacteria	Alphaproteobacteria	RF32	CAG-239	CAG-495		3
MAGs_co_6011	N/A	No	Firmicutes A	Clostridia	Lachnospirales	Lachnospiraceae	Eisenbergiella		1
MAGs_co_6034	N/A	No	Firmicutes A	Clostridia	Oscillospirales	Ruminococcaceae	Angelakisella		2
MAGs_co_6037	98.14	No	Bacteroidota	Bacteroidia	Bacteroidales	Rikenellaceae	Alistipes	Alistipes sp000434235	3
MAGs_co_6041	N/A	Yes	Firmicutes A	Clostridia	Lachnospirales	Lachnospiraceae	Blautia		1
MAGs_co_6043	N/A	No	Firmicutes A	Clostridia	Lachnospirales	Lachnospiraceae	Mediterraneibacter		13
MAGs_co_6050	N/A	Yes	Firmicutes A	Clostridia_A	Christensenellales	Borkfalkiaceae	UBA11940		1
MAGs_co_6059	N/A	No	Proteobacteria	Alphaproteobacteria	Rhizobiales	Beijerinckiaceae	Methylobacterium		1
MAGs_co_6087	N/A	Yes	Firmicutes A	Clostridia	Lachnospirales	Lachnospiraceae	UMGS1472		7
MAGs_co_6104	N/A	No	Firmicutes A	Clostridia	Lachnospirales	Lachnospiraceae			32
MAGs_co_6108	N/A	Yes	Desulfobacterota	Desulfovibrionia	Desulfovibrionales	Desulfovibrionaceae			1
MAGs_co_6110	99.12	No	Bacteroidota	Bacteroidia	Bacteroidales	Rikenellaceae	Alistipes	Alistipes sp006542685	6
MAGs_co_6124	N/A	Yes	Bacteroidota	Bacteroidia	Bacteroidales	UBA932	RC9		2
MAGs_co_6127	99.11	No	Bacteroidota	Bacteroidia	Bacteroidales	Rikenellaceae	Alistipes_A	Alistipes A ihumii	8
MAGs_co_6131	98.95	No	Firmicutes A	Clostridia	TANB77	CAG-508	UBA7001	UBA7001 sp900553685	2
MAGs_co_6132	N/A	Yes	Bacteroidota	Bacteroidia	Bacteroidales	Rikenellaceae	Alistipes		1
MAGs_co_6142	N/A	No	Firmicutes A	Clostridia	Peptostreptococcales	Peptostreptococcaceae	Romboutsia		1
MAGs_co_6146	N/A	No	Firmicutes A	Clostridia	Oscillospirales	Ruminococcaceae	Fournierella		1
MAGs_co_6147	95.61	No	Actinobacteriota	Actinomycetia	Actinomycetales	Bifidobacteriaceae	Bifidobacterium	Bifidobacterium thermophilum	1
MAGs_co_6149	98.46	No	Cyanobacteria	Vampirovibrionia	Gastranaerophilales	Gastranaerophilaceae	CAG-196	CAG-196 sp002102975	6
MAGs_co_6153	N/A	Yes	Bacteroidota	Bacteroidia	Bacteroidales	Rikenellaceae	Alistipes		1
MAGs_co_6159	N/A	Yes	Firmicutes A	Clostridia	Lachnospirales	Lachnospiraceae	Blautia		1
MAGs_co_6160	N/A	No	Bacteroidota	Bacteroidia	Bacteroidales	Bacteroidaceae	CAG-617		6
MAGs_co_6164	98.75	No	Verrucomicrobiota	Verrucomicrobiae	Opitutales	CAG-312	CAG-312	CAG-312 sp900545715	4
MAGs_co_6172	N/A	Yes	Cyanobacteria	Vampirovibrionia	Gastranaerophilales	Gastranaerophilaceae	Gastranaerophilus		1
MAGs_co_6179	N/A	Yes	Firmicutes	Bacilli	Haloplasmatales	Turicibacteraceae	Turicibacter		7
MAGs_co_6192	N/A	No	Desulfobacterota	Desulfovibrionia	Desulfovibrionales	Desulfovibrionaceae	Mailhella		1
MAGs_co_6196	N/A	No	Firmicutes A	Clostridia_A	Christensenellales	CAG-74			10
MAGs_co_6233	N/A	No	Proteobacteria	Gammaproteobacteria	Enterobacterales	Succinivibrionaceae	Anaerobiospirillum		1
MAGs_co_6238	98.83	No	Campylobacterota	Campylobacteria	Campylobacterales	Campylobacteraceae	Campylobacter_D	Campylobacter D coli	8
MAGs_co_6241	N/A	Yes	Firmicutes	Bacilli	RF39	CAG-611	CAG-988		1
MAGs_co_6242	N/A	No	Firmicutes A	Clostridia	Oscillospirales	Ruminococcaceae	UBA3818		7
MAGs_co_6243	N/A	Yes	Firmicutes A	Clostridia	Peptostreptococcales	Anaerovoracaceae	Emergencia		1
MAGs_co_6247	N/A	No	Firmicutes A	Clostridia	UBA1212	UBA1255	UMGS1537		6
MAGs_co_6248	N/A	Yes	Firmicutes	Bacilli	RF39	CAG-611	CAG-451		1
MAGs_co_6257	95.43	No	Bacteroidota	Bacteroidia	Flavobacteriales	Weeksellaceae	Empedobacter	Empedobacter falsenii	2
MAGs_co_6272	N/A	No	Firmicutes	Bacilli	Lactobacillales	Lactobacillaceae	Ligilactobacillus		2
MAGs_co_6274	N/A	Yes	Proteobacteria	Alphaproteobacteria	RF32	CAG-239	CAG-495		5
MAGs_co_6291	N/A	Yes	Bacteroidota	Bacteroidia	Bacteroidales	UBA932	CAG-831		3
MAGs_co_6305	N/A	No	Firmicutes A	Clostridia	Lachnospirales	Lachnospiraceae	Blautia_A		6
MAGs_co_6306	N/A	Yes	Bacteroidota	Bacteroidia	Bacteroidales	Bacteroidaceae	Bacteroides		1
MAGs_co_6312	N/A	Yes	Firmicutes A	Clostridia	Lachnospirales	Lachnospiraceae	Mediterraneibacter		1
MAGs_co_6317	N/A	Yes	Spirochaetota	Spirochaetia	Spirochaetales	UBA9216			2
MAGs_co_6321	N/A	No	Firmicutes A	Clostridia_A	Christensenellales	Borkfalkiaceae	UBA11940		8
MAGs_co_6323	98.11	No	Firmicutes A	Clostridia_A	Christensenellales	CAG-917	CAG-917	CAG-917 sp000437555	2
MAGs_co_6326	98.68	No	Firmicutes	Bacilli	Lactobacillales	Enterococcaceae	Enterococcus_B	Enterococcus B hirae	4
MAGs_co_6336	N/A	Yes	Firmicutes	Bacilli	RFN20	CAG-826	UBA4855		1
MAGs_co_6342	N/A	No	Firmicutes A	Clostridia	Oscillospirales	Butyricicoccaceae	Butyricicoccus_A		1
MAGs_co_6344	N/A	Yes	Firmicutes	Bacilli	RF39	UBA5348	CAG-1193		1
MAGs_co_6355	99.31	No	Bacteroidota	Bacteroidia	Bacteroidales	Bacteroidaceae	Paraprevotella	Paraprevotella sp900546665	3
MAGs_co_6356	N/A	No	Firmicutes A	Clostridia	Lachnospirales	Anaerotignaceae	UBA8514		3
MAGs_co_6365	98.28	No	Firmicutes A	Clostridia_A	Christensenellales	CAG-314	CAG-314	CAG-314 sp000437915	3
MAGs_co_6383	N/A	No	Bacteroidota	Bacteroidia	Bacteroidales	Paludibacteraceae			3
MAGs_co_6386	N/A	Yes	Firmicutes A	Clostridia	Oscillospirales	Oscillospiraceae	Oscillibacter		1
MAGs_co_6394	N/A	No	Bacteroidota	Bacteroidia	Bacteroidales	P3	UBA3388		5
MAGs_co_6410	N/A	Yes	Firmicutes	Bacilli	Erysipelotrichales	Erysipelotrichaceae	Longicatena		1
MAGs_co_6412	97.19	No	Bacteroidota	Bacteroidia	Bacteroidales	Rikenellaceae	Rikenella	Rikenella massiliensis	1
MAGs_co_6416	N/A	Yes	Bacteroidota	Bacteroidia	Bacteroidales	Bacteroidaceae	CAG-462		2
MAGs_co_6422	N/A	Yes	Proteobacteria	Gammaproteobacteria	Burkholderiales	Burkholderiaceae	Sutterella		1
MAGs_co_6428	97.27	No	Bacteroidota	Bacteroidia	Bacteroidales	Bacteroidaceae	Bacteroides	Bacteroides ovatus	1
MAGs_co_6433	N/A	Yes	Firmicutes A	Clostridia	Lachnospirales	Anaerotignaceae	Anaerotignum		2
MAGs_co_6435	N/A	Yes	Firmicutes	Bacilli	Mycoplasmatales	Mycoplasmoidaceae	Malacoplasma		2
MAGs_co_6444	N/A	Yes	Firmicutes A	Clostridia	Oscillospirales	Ruminococcaceae	Anaerofilum		4
MAGs_co_6446	N/A	Yes	Elusimicrobiota	Elusimicrobia	Elusimicrobiales	Elusimicrobiaceae	UBA1436		1
MAGs_co_6448	N/A	No	Bacteroidota	Bacteroidia	Bacteroidales	Bacteroidaceae			29
MAGs_co_6450	N/A	No	Firmicutes A	Clostridia	Oscillospirales	Ruminococcaceae	Gemmiger		5
MAGs_co_6454	N/A	No	Bacteroidota	Bacteroidia	Bacteroidales	UBA932	UBA3382		4
MAGs_co_6458	N/A	Yes	Cyanobacteria	Vampirovibrionia	Gastranaerophilales	Gastranaerophilaceae	CAG-306		1
MAGs_co_6462	98.46	No	Firmicutes A	Clostridia	Peptostreptococcales	Anaerovoracaceae	CAG-145	CAG-145 sp900542565	21
MAGs_co_6470	N/A	Yes	Firmicutes A	Clostridia_A	Christensenellales	UBA1242	UBA4626		1
MAGs_co_6479	N/A	Yes	Bacteroidota	Bacteroidia	Bacteroidales	Bacteroidaceae	Phocaeicola		4
MAGs_co_6490	N/A	Yes	Firmicutes	Bacilli	Mycoplasmatales	Mycoplasmoidaceae			1
MAGs_co_6491	N/A	Yes	Firmicutes A	Clostridia_A	Christensenellales	Borkfalkiaceae	Borkfalkia		1
MAGs_co_6492	N/A	No	Firmicutes	Bacilli	Erysipelotrichales	Erysipelotrichaceae	Merdibacter		42
MAGs_co_6504	N/A	Yes	Firmicutes A	Clostridia	Oscillospirales	Oscillospiraceae	Flavonifractor		1
MAGs_co_6505	N/A	No	Firmicutes A	Clostridia	Lachnospirales	Lachnospiraceae	Mediterraneibacter		5
MAGs_co_6510	N/A	Yes	Chloroflexota	Chloroflexia	Thermomicrobiales	UBA6265	UBA6265		1
MAGs_co_6511	N/A	Yes	Bacteroidota	Bacteroidia	Bacteroidales	UBA932			3
MAGs_co_6520	98.46	No	Verrucomicrobiota	Lentisphaeria	Victivallales	Victivallaceae	Victivallis	Victivallis sp900550905	2
MAGs_co_6527	98.37	No	Bacteroidota	Bacteroidia	Bacteroidales	Muribaculaceae	CAG-279	CAG-279 sp900550025	16
MAGs_co_6531	N/A	Yes	Campylobacterota	Campylobacteria	Campylobacterales	Campylobacteraceae			1
MAGs_co_6535	N/A	Yes	Firmicutes A	Clostridia	Peptostreptococcales	Anaerovoracaceae	CAG-145		1
MAGs_co_6541	N/A	Yes	Proteobacteria	Alphaproteobacteria	RF32	CAG-239			1
MAGs_co_6548	N/A	Yes	Firmicutes A	Clostridia	Lachnospirales	Lachnospiraceae	Mediterraneibacter		1
MAGs_co_6557	N/A	No	Firmicutes A	Clostridia	Oscillospirales	Ruminococcaceae	UBA1448		8
MAGs_co_6562	97.08	No	Firmicutes	Bacilli	Lactobacillales	Aerococcaceae	Jeotgalibaca	Jeotgalibaca sp001975685	6
MAGs_co_6576	N/A	Yes	Firmicutes A	Clostridia	Oscillospirales	Butyricicoccaceae	Agathobaculum		2
MAGs_co_6580	N/A	Yes	Firmicutes	Bacilli	RFN20	CAG-826	UBA4951		1
MAGs_co_6600	N/A	No	Proteobacteria	Gammaproteobacteria	Burkholderiales	Burkholderiaceae	CAG-521		4
MAGs_co_6602	N/A	Yes	Firmicutes A	Clostridia_A	Christensenellales	CAG-314			1
MAGs_co_6603	N/A	Yes	Firmicutes A	Clostridia	Oscillospirales	Oscillospiraceae	CAG-110		2
MAGs_co_6605	N/A	No	Firmicutes A	Clostridia	Oscillospirales	Acutalibacteraceae	An200		12
MAGs_co_6606	N/A	No	Proteobacteria	Gammaproteobacteria	Enterobacterales	Succinivibrionaceae	Anaerobiospirillum		13
MAGs_co_6616	97.71	No	Proteobacteria	Gammaproteobacteria	Pseudomonadales	Moraxellaceae	Acinetobacter	Acinetobacter lwoffii B	3
MAGs_co_6623	N/A	Yes	Bacteroidota	Bacteroidia	Bacteroidales	Bacteroidaceae	Bacteroides_E		1
MAGs_co_6629	N/A	No	Firmicutes	Bacilli	Staphylococcales	Salinicoccaceae	Nosocomiicoccus		10
MAGs_co_6631	N/A	Yes	Bacteroidota	Bacteroidia	Bacteroidales	Bacteroidaceae	Paraprevotella		8
MAGs_co_6638	N/A	Yes	Elusimicrobiota	Elusimicrobia	Elusimicrobiales	Elusimicrobiaceae	UBA1174		1
MAGs_co_6643	N/A	No	Firmicutes A	Clostridia	Lachnospirales	Lachnospiraceae	UBA7096		7
MAGs_co_6644	N/A	No	Firmicutes A	Clostridia	Oscillospirales	Ruminococcaceae	Faecalibacterium		42
MAGs_co_6648	N/A	No	Bacteroidota	Bacteroidia	Bacteroidales	UBA932	CAG-831		9
MAGs_co_6649	N/A	No	Firmicutes A	Clostridia	Monoglobales	Monoglobaceae			1
MAGs_co_6661	N/A	Yes	Thermoplasmatota	Thermoplasmata	Methanomassiliicoccales	Methanomethylophilaceae	UBA71		3
MAGs_co_6667	N/A	No	Firmicutes A	Clostridia	Oscillospirales	Oscillospiraceae			1
MAGs_co_6672	N/A	Yes	Proteobacteria	Gammaproteobacteria	Enterobacterales	Enterobacteriaceae			2
MAGs_co_6689	96.95	No	Proteobacteria	Gammaproteobacteria	Burkholderiales	Burkholderiaceae	Paenalcaligenes	Paenalcaligenes hominis	2
MAGs_co_6697	98.55	No	Firmicutes A	Clostridia	Oscillospirales	Ruminococcaceae	QAMM01	QAMM01 sp900552945	1
MAGs_co_6700	N/A	Yes	Firmicutes A	Clostridia	Oscillospirales	Ruminococcaceae			1
MAGs_co_6713	N/A	Yes	Firmicutes	Bacilli	RFN20	CAG-449	CAG-449		1
MAGs_co_6720	N/A	Yes	Bacteroidota	Bacteroidia	Bacteroidales	Bacteroidaceae			2
MAGs_co_6721	N/A	Yes	Bacteroidota	Bacteroidia	Bacteroidales	UBA932	CAG-831		1
MAGs_co_6727	N/A	Yes	Firmicutes A	Clostridia	Lachnospirales	Lachnospiraceae	Fusicatenibacter		1
MAGs_co_6733	N/A	Yes	Firmicutes	Bacilli	Erysipelotrichales	Erysipelotrichaceae	Faecalitalea		1
MAGs_co_6737	N/A	No	Firmicutes	Bacilli	Lactobacillales	Lactobacillaceae	Limosilactobacillus		25
MAGs_co_6749	N/A	No	Firmicutes A	Clostridia	Lachnospirales	Lachnospiraceae	Mediterraneibacter		9
MAGs_co_6751	N/A	Yes	Firmicutes	Bacilli	Bacillales	Amphibacillaceae	Amphibacillus		1
MAGs_co_6753	N/A	Yes	Elusimicrobiota	Elusimicrobia	Elusimicrobiales	Elusimicrobiaceae	UBA1436		1
MAGs_co_6756	N/A	No	Firmicutes A	Clostridia	Oscillospirales	Oscillospiraceae	UBA5446		8
MAGs_co_6757	N/A	Yes	Actinobacteriota	Coriobacteriia	Coriobacteriales	Eggerthellaceae	Raoultibacter		1
MAGs_co_6761	N/A	No	Bacteroidota	Bacteroidia	Bacteroidales	UBA932	RC9		5
MAGs_co_6763	N/A	No	Firmicutes A	Clostridia_A	Christensenellales				8
MAGs_co_6767	97.35	No	Actinobacteriota	Coriobacteriia	Coriobacteriales	Eggerthellaceae	Gordonibacter	Gordonibacter urolithinfaciens	4
MAGs_co_6770	N/A	Yes	Cyanobacteria	Vampirovibrionia	Gastranaerophilales	Gastranaerophilaceae	Zag1		1
MAGs_co_6781	N/A	No	Firmicutes A	Clostridia_A	Christensenellales	CAG-552	UMGS1880		1
MAGs_co_6784	N/A	Yes	Firmicutes A	Clostridia	Lachnospirales	Lachnospiraceae	Lachnospira		5
MAGs_co_6792	N/A	No	Firmicutes A	Clostridia	Oscillospirales	Oscillospiraceae	Oscillibacter		6
MAGs_co_6809	N/A	Yes	Firmicutes	Bacilli	Erysipelotrichales	Erysipelotrichaceae	Faecalicoccus		2
MAGs_co_6811	N/A	No	Firmicutes A	Clostridia	Lachnospirales	Lachnospiraceae	Blautia_A		4
MAGs_co_6815	N/A	No	Firmicutes A	Clostridia	Lachnospirales	Lachnospiraceae	Eisenbergiella		1
MAGs_co_6817	N/A	No	Firmicutes A	Clostridia	Lachnospirales	Anaerotignaceae	UMGS1670		30
MAGs_co_6818	N/A	Yes	Firmicutes A	Clostridia_A	Christensenellales	DTU072	CAG-1782		2
MAGs_co_6839	N/A	Yes	Deferribacterota	Deferribacteres	Deferribacterales	Mucispirillaceae	Mucispirillum		2
MAGs_co_6840	N/A	Yes	Firmicutes A	Clostridia	Lachnospirales	Lachnospiraceae	UMGS680		1
MAGs_co_6853	N/A	Yes	Bacteroidota	Bacteroidia	Bacteroidales	Bacteroidaceae	Bacteroides		1
MAGs_co_6854	97.03	No	Bacteroidota	Bacteroidia	Bacteroidales	Bacteroidaceae	Bacteroides	Bacteroides xylanisolvens	2
MAGs_co_6859	N/A	Yes	Firmicutes A	Clostridia	TANB77	CAG-508			1
MAGs_co_6860	N/A	Yes	Bacteroidota	Bacteroidia	Bacteroidales	Bacteroidaceae	OM05-12		1
MAGs_co_6869	96.28	No	Actinobacteriota	Actinomycetia	Actinomycetales	Bifidobacteriaceae	Bifidobacterium	Bifidobacterium longum	1
MAGs_co_6876	97.48	No	Firmicutes	Bacilli	Erysipelotrichales	Erysipelatoclostridiaceae	Massiliomicrobiota	Massiliomicrobiota sp002160815	24
MAGs_co_6889	N/A	Yes	Bacteroidota	Bacteroidia	Bacteroidales	Tannerellaceae	Parabacteroides		5
MAGs_co_6892	N/A	No	Campylobacterota	Campylobacteria	Campylobacterales	Helicobacteraceae	Helicobacter_G		36
MAGs_co_6895	N/A	Yes	Firmicutes A	Clostridia_A	Christensenellales	Borkfalkiaceae	UMGS1004		1
MAGs_co_6896	96.31	No	Firmicutes	Bacilli	Lactobacillales	Lactobacillaceae	Ligilactobacillus	Ligilactobacillus aviarius	82
MAGs_co_6917	N/A	Yes	Bacteroidota	Bacteroidia	Bacteroidales	Rikenellaceae	Alistipes		13
MAGs_co_6918	N/A	Yes	Proteobacteria	Alphaproteobacteria	RF32	CAG-239	CAG-495		1
MAGs_co_6923	N/A	Yes	Proteobacteria	Gammaproteobacteria	Burkholderiales	Burkholderiaceae	Comamonas		1
MAGs_co_6933	N/A	Yes	Spirochaetota	Spirochaetia	Sphaerochaetales	Sphaerochaetaceae			1
MAGs_co_6951	N/A	Yes	Bacteroidota	Bacteroidia	Bacteroidales	P3			1
MAGs_co_6981	N/A	No	Actinobacteriota	Actinomycetia	Actinomycetales	Micrococcaceae	Rothia		8
MAGs_co_6988	N/A	Yes	Firmicutes A	Clostridia_A	Christensenellales	CAG-138			1
MAGs_co_6991	97.13	No	Firmicutes	Bacilli	Lactobacillales	Lactobacillaceae	Ligilactobacillus	Ligilactobacillus acidipiscis	1
MAGs_co_6993	N/A	Yes	Firmicutes A	Clostridia	TANB77	CAG-508			1
MAGs_co_7014	N/A	No	Bacteroidota	Bacteroidia	Bacteroidales	Marinifilaceae	Butyricimonas		2
MAGs_co_7015	98.13	No	Firmicutes	Bacilli	Lactobacillales	Lactobacillaceae	Ligilactobacillus	Ligilactobacillus araffinosus	2
MAGs_co_7017	N/A	No	Actinobacteriota	Actinomycetia	Actinomycetales	Dermabacteraceae	Brachybacterium		2
MAGs_co_7020	96.28	No	Verrucomicrobiota	Lentisphaeria	Victivallales	UBA1829	UBA1829	UBA1829 sp002338895	1
MAGs_co_7032	N/A	No	Actinobacteriota	Coriobacteriia	Coriobacteriales	Coriobacteriaceae	An2-A		7
MAGs_co_7034	N/A	Yes	Proteobacteria	Gammaproteobacteria	Burkholderiales	Burkholderiaceae	Sutterella		1
MAGs_co_7048	N/A	No	Firmicutes	Bacilli	Staphylococcales	Salinicoccaceae	Salinicoccus		2
MAGs_co_7056	N/A	Yes	Firmicutes	Bacilli	RFN20	CAG-449	CAG-449		2
MAGs_co_7065	N/A	Yes	Firmicutes A	Clostridia	Oscillospirales	Ruminococcaceae	UBA866		1
MAGs_co_7074	N/A	Yes	Cyanobacteria	Vampirovibrionia	Gastranaerophilales	Gastranaerophilaceae	Zag1		1
MAGs_co_7075	98.9	No	Bacteroidota	Bacteroidia	Bacteroidales	Bacteroidaceae	Phocaeicola	Phocaeicola sp900540105	23
MAGs_co_7076	N/A	Yes	Bacteroidota	Bacteroidia	Bacteroidales	Marinifilaceae	Butyricimonas		11
MAGs_co_7079	99.34	No	Firmicutes A	Clostridia	Lachnospirales	Lachnospiraceae	Eisenbergiella	Eisenbergiella sp003343625	6
MAGs_co_7085	N/A	No	Bacteroidota	Bacteroidia	Bacteroidales	UBA932	RC9		1
MAGs_co_7086	N/A	No	Firmicutes A	Clostridia	Lachnospirales	Lachnospiraceae	CHKCI001		3
MAGs_co_7097	98.33	No	Firmicutes	Bacilli	Lactobacillales	Lactobacillaceae	Lacticaseibacillus	Lacticaseibacillus paracasei	1
MAGs_co_7100	98.82	No	Actinobacteriota	Actinomycetia	Mycobacteriales	Mycobacteriaceae	Corynebacterium	Corynebacterium nuruki	1
MAGs_co_7105	98.25	No	Firmicutes	Bacilli	Lactobacillales	Aerococcaceae	Globicatella	Globicatella sulfidifaciens	4
MAGs_co_7112	N/A	Yes	Actinobacteriota	Coriobacteriia	Coriobacteriales	Coriobacteriaceae	Collinsella		3
MAGs_co_7115	N/A	Yes	Desulfobacterota	Desulfovibrionia	Desulfovibrionales	Desulfovibrionaceae	Mailhella		1
MAGs_co_7136	N/A	Yes	Proteobacteria	Gammaproteobacteria	Burkholderiales	Burkholderiaceae	Herbaspirillum		1
MAGs_co_7142	N/A	No	Firmicutes A	Clostridia	Oscillospirales	Acutalibacteraceae			1
MAGs_co_7157	N/A	Yes	Firmicutes A	Clostridia	Oscillospirales	Acutalibacteraceae	An200		5
MAGs_co_7161	99.39	No	Firmicutes A	Clostridia	Peptostreptococcales	Anaerovoracaceae	UBA1191	UBA1191 sp900542385	3
MAGs_co_7163	N/A	Yes	Firmicutes	Bacilli	RF39	CAG-822	CAG-822		1
MAGs_co_7165	N/A	Yes	Bacteroidota	Bacteroidia	Bacteroidales	Barnesiellaceae	Barnesiella		1
MAGs_co_7167	N/A	No	Bacteroidota	Bacteroidia	Sphingobacteriales	Sphingobacteriaceae			4
MAGs_co_7168	N/A	Yes	Proteobacteria	Gammaproteobacteria	Enterobacterales	Succinivibrionaceae	Anaerobiospirillum		1
MAGs_co_7169	N/A	No	Proteobacteria	Gammaproteobacteria	Burkholderiales	Burkholderiaceae	Aquabacterium		1
MAGs_co_7177	97.56	No	Firmicutes	Bacilli	Lactobacillales	Enterococcaceae	Enterococcus_D	Enterococcus D gallinarum	2
MAGs_co_7183	N/A	Yes	Firmicutes	Bacilli	Lactobacillales	Lactobacillaceae	Limosilactobacillus		1
MAGs_co_7192	N/A	Yes	Firmicutes	Bacilli	RF39	CAG-611	CAG-877		1
MAGs_co_7193	N/A	Yes	Firmicutes A	Clostridia	Oscillospirales	CAG-272	UMGS1225		1
MAGs_co_7201	N/A	Yes	Bacteroidota	Bacteroidia	Bacteroidales	Rikenellaceae	Alistipes		1
MAGs_co_7202	N/A	Yes	Bacteroidota	Bacteroidia	Bacteroidales	Paludibacteraceae			1
MAGs_co_7205	N/A	No	Firmicutes A	Clostridia_A	Christensenellales	CAG-74	UMGS1603		25
MAGs_co_7208	N/A	No	Firmicutes A	Clostridia	Lachnospirales	Lachnospiraceae	UMGS680		1
MAGs_co_7209	99.16	No	Firmicutes A	Clostridia	Oscillospirales	Ruminococcaceae	UBA1409	UBA1409 sp002338885	8
MAGs_co_7212	N/A	Yes	Firmicutes	Bacilli	RF39	CAG-822	CAG-822		1
MAGs_co_7213	N/A	Yes	Desulfobacterota	Desulfovibrionia	Desulfovibrionales	Desulfovibrionaceae	Bilophila		1
MAGs_co_7217	N/A	Yes	Firmicutes A	Clostridia	Oscillospirales	Oscillospiraceae			1
MAGs_co_7229	N/A	No	Firmicutes A	Clostridia	Lachnospirales	Lachnospiraceae	Anaerobutyricum		19
MAGs_co_7230	N/A	Yes	Desulfobacterota	Desulfovibrionia	Desulfovibrionales	Desulfovibrionaceae	Bilophila		1
MAGs_co_7243	N/A	Yes	Firmicutes A	Clostridia_A	Christensenellales	CAG-917	UMGS1688		1
MAGs_co_7246	97.68	No	Bacteroidota	Bacteroidia	Bacteroidales	Rikenellaceae	Alistipes	Alistipes finegoldii	17
MAGs_co_7247	N/A	Yes	Firmicutes	Bacilli	Lactobacillales	Lactobacillaceae	Companilactobacillus		1
MAGs_co_7250	N/A	Yes	Firmicutes A	Clostridia_A	Christensenellales	Borkfalkiaceae	UMGS1004		9
MAGs_co_7263	N/A	Yes	Proteobacteria	Alphaproteobacteria	RF32	CAG-239	CAG-267		1
MAGs_co_7264	97.07	No	Bacteroidota	Bacteroidia	Bacteroidales	UBA932	RC9	RC9 sp001915575	8
MAGs_co_7268	N/A	No	Firmicutes A	Clostridia	Oscillospirales	Oscillospiraceae			2
MAGs_co_7271	N/A	Yes	Bacteroidota	Bacteroidia	Cytophagales	Cyclobacteriaceae	Algoriphagus		1
MAGs_co_7272	N/A	No	Actinobacteriota	Actinomycetia	Actinomycetales	Dermatophilaceae	Janibacter		5
MAGs_co_7278	N/A	Yes	Firmicutes A	Clostridia_A	Christensenellales	Borkfalkiaceae	UMGS1004		4
MAGs_co_7283	99.26	No	Firmicutes	Bacilli	Staphylococcales	Staphylococcaceae	Staphylococcus_A	Staphylococcus A lentus	24
MAGs_co_7294	N/A	No	Firmicutes A	Clostridia	Oscillospirales	Oscillospiraceae	UBA5446		10
MAGs_co_7297	98.73	No	Proteobacteria	Gammaproteobacteria	Pseudomonadales	Moraxellaceae	Acinetobacter	Acinetobacter harbinensis	1
MAGs_co_7299	97.86	No	Bacteroidota	Bacteroidia	Bacteroidales	Bacteroidaceae	Phocaeicola	Phocaeicola plebeius A	17
MAGs_co_7317	N/A	Yes	Firmicutes A	Clostridia_A	Christensenellales	Borkfalkiaceae			5
MAGs_co_7323	98.42	No	Firmicutes A	Clostridia	Oscillospirales	Acutalibacteraceae	Eubacterium_R	Eubacterium R sp900547915	2
MAGs_co_7327	N/A	Yes	Actinobacteriota	Actinomycetia	Actinomycetales	Micrococcaceae	Rothia		1
MAGs_co_7328	N/A	No	Bacteroidota	Bacteroidia	Bacteroidales	Muribaculaceae	CAG-279		7
MAGs_co_7329	97.61	No	Firmicutes	Bacilli	Lactobacillales	Lactobacillaceae	Levilactobacillus	Levilactobacillus namurensis	1
MAGs_co_7330	98.82	No	Actinobacteriota	Actinomycetia	Actinomycetales	Dermabacteraceae	Brachybacterium	Brachybacterium sp003711805	14
MAGs_co_7339	97.86	No	Bacteroidota	Bacteroidia	Bacteroidales	Bacteroidaceae	UBA6398	UBA6398 sp900550635	6
MAGs_co_7375	N/A	Yes	Bacteroidota	Bacteroidia	Bacteroidales	UBA932	RC9		1
MAGs_co_7378	N/A	Yes	Proteobacteria	Gammaproteobacteria	Pseudomonadales	Moraxellaceae	Psychrobacter		1
MAGs_co_7379	N/A	Yes	Firmicutes	Bacilli	RFN20	CAG-826	UBA4855		2
MAGs_co_7388	97.26	No	Firmicutes	Bacilli	Lactobacillales	Streptococcaceae	Streptococcus	Streptococcus parasuis	2
MAGs_co_7399	N/A	No	Actinobacteriota	Actinomycetia	Mycobacteriales	Mycobacteriaceae	Corynebacterium		2
MAGs_co_7400	N/A	Yes	Elusimicrobiota	Elusimicrobia	Elusimicrobiales	Elusimicrobiaceae	UBA1436		1
MAGs_co_7407	N/A	Yes	Firmicutes A	Clostridia	Oscillospirales	Ruminococcaceae	Negativibacillus		9
MAGs_co_7410	N/A	Yes	Firmicutes A	Clostridia_A	Christensenellales	DTU072			8
MAGs_co_7414	98.61	No	Verrucomicrobiota	Verrucomicrobiae	Verrucomicrobiales	Akkermansiaceae	Akkermansia	Akkermansia sp900548895	6
MAGs_co_7416	N/A	No	Firmicutes	Bacilli	Lactobacillales	Lactobacillaceae	Limosilactobacillus		6
MAGs_co_7419	N/A	No	Firmicutes A	Clostridia	Oscillospirales	Acutalibacteraceae	Acutalibacter		10
MAGs_co_7424	98.4	No	Bacteroidota	Bacteroidia	Bacteroidales	Bacteroidaceae	Phocaeicola	Phocaeicola coprophilus	16
MAGs_co_7446	97.9	No	Bacteroidota	Bacteroidia	Bacteroidales	Rikenellaceae	Alistipes_A	Alistipes A sp900546005	3
MAGs_co_7458	N/A	Yes	Proteobacteria	Alphaproteobacteria	RF32	CAG-239	CAG-495		3
MAGs_co_7459	98.12	No	Firmicutes A	Clostridia	Oscillospirales	Butyricicoccaceae	Agathobaculum	Agathobaculum sp900555465	19
MAGs_co_7463	N/A	Yes	Firmicutes A	Clostridia	Oscillospirales	Ruminococcaceae	UBA1448		1
MAGs_co_7479	99.81	No	Firmicutes	Bacilli	Staphylococcales	Staphylococcaceae	Staphylococcus	Staphylococcus condimenti	2
MAGs_co_7485	97.32	No	Actinobacteriota	Actinomycetia	Actinomycetales	Dermabacteraceae	Brachybacterium	Brachybacterium muris	1
MAGs_co_7487	N/A	Yes	Firmicutes A	Clostridia	Monoglobales_A	UBA1381			3
MAGs_co_7493	N/A	Yes	Firmicutes A	Clostridia	Lachnospirales	CAG-274			1
MAGs_co_7496	N/A	No	Firmicutes A	Clostridia	Lachnospirales	Lachnospiraceae	Eisenbergiella		3
MAGs_co_7498	N/A	Yes	Bacteroidota	Bacteroidia	Bacteroidales	Bacteroidaceae			2
MAGs_co_7505	N/A	No	Firmicutes	Bacilli	Bacillales	Amphibacillaceae			3
MAGs_co_7511	N/A	Yes	Firmicutes A	Clostridia	Oscillospirales	Oscillospiraceae	CAG-110		1
MAGs_co_7514	N/A	No	Firmicutes A	Clostridia	Oscillospirales	Ruminococcaceae	Faecalibacterium		19
MAGs_co_7523	N/A	No	Firmicutes A	Clostridia	Oscillospirales	Oscillospiraceae	Evtepia		4
MAGs_co_7525	N/A	Yes	Firmicutes A	Clostridia_A	Christensenellales	UBA3700			2
MAGs_co_7534	N/A	No	Bacteroidota	Bacteroidia	Bacteroidales	UBA932	RC9		9
MAGs_co_7541	N/A	Yes	Proteobacteria	Gammaproteobacteria	Pseudomonadales	Pseudomonadaceae	Thiopseudomonas		2
MAGs_co_7546	98.61	No	Firmicutes A	Clostridia	Lachnospirales	Lachnospiraceae	Enterocloster	Enterocloster sp900547035	34
MAGs_co_7548	N/A	Yes	Firmicutes A	Clostridia_A	Christensenellales	UBA3700			2
MAGs_co_7569	98.72	No	Proteobacteria	Gammaproteobacteria	Burkholderiales	Burkholderiaceae	Alcaligenes	Alcaligenes faecalis	4
MAGs_co_7582	96.44	No	Firmicutes	Bacilli	Lactobacillales	Lactobacillaceae	Weissella	Weissella thailandensis	22
MAGs_co_7583	N/A	Yes	Campylobacterota	Campylobacteria	Campylobacterales	Helicobacteraceae	Helicobacter_H		2
MAGs_co_7595	N/A	Yes	Cyanobacteria	Vampirovibrionia	Gastranaerophilales	Gastranaerophilaceae			2
MAGs_co_7596	98.79	No	Firmicutes A	Clostridia	Eubacteriales	Eubacteriaceae	Eubacterium	Eubacterium callanderi	1
MAGs_co_7601	N/A	Yes	Proteobacteria	Alphaproteobacteria	RF32	CAG-239	CAG-495		1
MAGs_co_7607	N/A	Yes	Deferribacterota	Deferribacteres	Deferribacterales	Mucispirillaceae	Mucispirillum		6
MAGs_co_7608	97.73	No	Bacteroidota	Bacteroidia	Bacteroidales	Barnesiellaceae	Barnesiella	Barnesiella sp002159975	28
MAGs_co_7609	N/A	No	Firmicutes	Bacilli	RF39	CAG-611	CAG-451		6
MAGs_co_7625	98.24	No	Bacteroidota	Bacteroidia	Bacteroidales	UBA932	UBA3382	UBA3382 sp002159555	16
MAGs_co_7626	99.14	No	Firmicutes	Bacilli	Acholeplasmatales	Anaeroplasmataceae	UMGS268	UMGS268 sp900540175	4
MAGs_co_7635	N/A	Yes	Firmicutes A	Clostridia	Lachnospirales	Lachnospiraceae	Anaerostipes		1
MAGs_co_7640	N/A	Yes	Verrucomicrobiota	Lentisphaeria	Victivallales	Victivallaceae	UBA1776		2
MAGs_co_7650	98.86	No	Proteobacteria	Alphaproteobacteria	RF32	CAG-977	UBA11549	UBA11549 sp900550445	1
MAGs_co_7653	N/A	Yes	Firmicutes A	Clostridia	Oscillospirales	Ruminococcaceae			2
MAGs_co_7657	N/A	No	Verrucomicrobiota	Kiritimatiellae	RFP12	W1P29-020	W1P29-020		2
MAGs_co_7664	N/A	No	Firmicutes	Bacilli	RF39	CAG-1000	CAG-460		1
MAGs_co_7665	95.97	No	Firmicutes	Bacilli	Lactobacillales	Lactobacillaceae	Lapidilactobacillus	Lapidilactobacillus dextrinicus	3
MAGs_co_7666	N/A	Yes	Firmicutes A	Clostridia_A	Christensenellales	Borkfalkiaceae	Borkfalkia		1
MAGs_co_7677	N/A	Yes	Firmicutes	Bacilli	RFN20	CAG-288	UBA7642		1
MAGs_co_7687	N/A	Yes	Proteobacteria	Alphaproteobacteria	RF32	CAG-239	CAG-495		3
MAGs_co_7688	N/A	Yes	Fusobacteriota	Fusobacteriia	Fusobacteriales	Fusobacteriaceae	Fusobacterium_A		2
MAGs_co_7702	N/A	No	Firmicutes A	Clostridia	Oscillospirales	Acutalibacteraceae			5
MAGs_co_7703	N/A	Yes	Firmicutes A	Clostridia_A	Christensenellales	UBA3700			1
MAGs_co_7715	N/A	Yes	Firmicutes A	Clostridia	Oscillospirales	Butyricicoccaceae	SCN-57-10		1
MAGs_co_7721	N/A	Yes	Firmicutes A	Clostridia	Lachnospirales	Lachnospiraceae	Clostridium_Q		1
MAGs_co_7722	N/A	Yes	Firmicutes	Bacilli	RF39	CAG-822	CAG-822		1
MAGs_co_7728	97.8	No	Bacteroidota	Bacteroidia	Bacteroidales	Muribaculaceae	CAG-279	CAG-279 sp900544305	10
MAGs_co_7734	98.68	No	Firmicutes A	Clostridia	Lachnospirales	Lachnospiraceae	Blautia_A	Blautia A sp900542045	5
MAGs_co_7735	N/A	Yes	Firmicutes A	Clostridia_A	Christensenellales	DTU072			3
MAGs_co_7754	N/A	Yes	Firmicutes A	Clostridia	Lachnospirales	Lachnospiraceae	Mediterraneibacter		1
MAGs_co_7766	98.71	No	Firmicutes	Bacilli	Erysipelotrichales	Erysipelatoclostridiaceae	CHKCI006	CHKCI006 sp900018345	12
MAGs_co_7794	98.1	No	Bacteroidota	Bacteroidia	Bacteroidales	Marinifilaceae	Butyricimonas	Butyricimonas sp002161485	8
MAGs_co_7795	97.42	No	Bacteroidota	Bacteroidia	Flavobacteriales	Flavobacteriaceae	Myroides	Myroides sp003858535	1
MAGs_co_7803	N/A	Yes	Firmicutes A	Clostridia	Lachnospirales	Lachnospiraceae	Eisenbergiella		2
MAGs_co_7805	N/A	Yes	Firmicutes A	Clostridia	Oscillospirales	Ruminococcaceae	Faecalibacterium		1
MAGs_co_7806	N/A	Yes	Firmicutes	Bacilli	Erysipelotrichales	Erysipelotrichaceae	Merdibacter		3
MAGs_co_7810	N/A	Yes	Bacteroidota	Bacteroidia	Bacteroidales	Muribaculaceae			4
MAGs_co_7813	N/A	Yes	Firmicutes A	Clostridia	Oscillospirales	Ruminococcaceae	Gemmiger		1
MAGs_co_7820	98.78	No	Proteobacteria	Alphaproteobacteria	RF32	CAG-239	CAG-267	CAG-267 sp001917135	2
MAGs_co_7821	N/A	No	Firmicutes A	Clostridia	Lachnospirales	Lachnospiraceae			77
MAGs_co_7824	N/A	Yes	Firmicutes A	Clostridia	Oscillospirales	Acutalibacteraceae	UBA1691		1
MAGs_co_7832	N/A	No	Firmicutes A	Clostridia	Oscillospirales	Ruminococcaceae	Anaerotruncus		3
MAGs_co_7834	N/A	No	Firmicutes A	Clostridia	Lachnospirales	Lachnospiraceae	Mediterraneibacter		4
MAGs_co_7836	N/A	Yes	Bacteroidota	Bacteroidia	Bacteroidales	UBA932	CAG-831		2
MAGs_co_7838	N/A	Yes	Elusimicrobiota	Elusimicrobia	Elusimicrobiales	Elusimicrobiaceae	UBA1436		1
MAGs_co_7839	N/A	Yes	Bacteroidota	Bacteroidia	Bacteroidales	Rikenellaceae	Alistipes		1
MAGs_co_7855	N/A	Yes	Bacteroidota	Bacteroidia	Bacteroidales	Muribaculaceae			3
MAGs_co_7857	98.65	No	Firmicutes A	Clostridia	Lachnospirales	Lachnospiraceae	Blautia_A	Blautia A sp002159835	2
MAGs_co_7858	N/A	No	Firmicutes A	Clostridia	Oscillospirales	Ruminococcaceae	Fournierella		2
MAGs_co_7865	N/A	No	Proteobacteria	Gammaproteobacteria	Enterobacterales	Succinivibrionaceae	Anaerobiospirillum		4
MAGs_co_7866	99.14	No	Proteobacteria	Gammaproteobacteria	Enterobacterales	Enterobacteriaceae	Klebsiella	Klebsiella pneumoniae	3
MAGs_co_7870	N/A	No	Firmicutes A	Clostridia	Oscillospirales	Oscillospiraceae	UBA5446		4
MAGs_co_7882	N/A	No	Firmicutes A	Clostridia	Lachnospirales	Anaerotignaceae	An114		1
MAGs_co_7884	N/A	No	Firmicutes A	Clostridia	Lachnospirales	Lachnospiraceae	Blautia_A		7
MAGs_co_7889	N/A	Yes	Firmicutes A	Clostridia	Lachnospirales	Lachnospiraceae	Roseburia		3
MAGs_co_7890	98.93	No	Bacteroidota	Bacteroidia	Bacteroidales	Bacteroidaceae	Phocaeicola	Phocaeicola vulgatus	8
MAGs_co_7893	N/A	Yes	Firmicutes	Bacilli	RF39	CAG-1000	UBA11963		2
MAGs_co_7895	N/A	No	Firmicutes A	Clostridia	Lachnospirales	Lachnospiraceae	Fusicatenibacter		8
MAGs_co_7897	99.05	No	Firmicutes A	Clostridia	Lachnospirales	Lachnospiraceae	Sellimonas	Sellimonas sp002159995	9
MAGs_co_7898	N/A	Yes	Bacteroidota	Bacteroidia	Bacteroidales	Marinifilaceae	Odoribacter		1
MAGs_co_7900	N/A	Yes	Proteobacteria	Alphaproteobacteria	RF32	CAG-239	CAG-495		1
MAGs_co_7909	97.99	No	Bacteroidota	Bacteroidia	Bacteroidales	Rikenellaceae	Alistipes	Alistipes sp002161445	27
MAGs_co_7911	N/A	Yes	Bacteroidota	Bacteroidia	Bacteroidales	UBA932	RC9		2
MAGs_co_7912	97.13	No	Proteobacteria	Alphaproteobacteria	Rhizobiales	Rhizobiaceae	Agrobacterium	Agrobacterium fabrum A	1
MAGs_co_7914	N/A	Yes	Firmicutes A	Clostridia_A	Christensenellales	UBA1242	UBA11517		1
MAGs_co_7915	N/A	Yes	Firmicutes A	Clostridia_A	Christensenellales	CAG-552			1
MAGs_co_7928	N/A	Yes	Actinobacteriota	Actinomycetia	Actinomycetales	Dermatophilaceae	Janibacter		1
MAGs_co_7933	N/A	No	Firmicutes A	Clostridia	Oscillospirales	Oscillospiraceae	Flavonifractor		3
MAGs_co_7940	97.93	No	Proteobacteria	Alphaproteobacteria	Acetobacterales	Acetobacteraceae	Acetobacter	Acetobacter orientalis	2
MAGs_co_7949	97.77	No	Bacteroidota	Bacteroidia	Bacteroidales	Bacteroidaceae	Prevotella	Prevotella sp000433175	4
MAGs_co_7971	N/A	Yes	Verrucomicrobiota	Verrucomicrobiae	Verrucomicrobiales	Akkermansiaceae	Akkermansia		1
MAGs_co_7973	N/A	No	Firmicutes A	Clostridia_A	Christensenellales	CAG-74	Firm-11		5
MAGs_co_7981	N/A	No	Bacteroidota	Bacteroidia	Bacteroidales	Rikenellaceae	Tidjanibacter		7
MAGs_co_7993	N/A	Yes	Firmicutes A	Clostridia_A	Christensenellales	DTU072			12
MAGs_co_7997	N/A	Yes	Bacteroidota	Bacteroidia	Bacteroidales	Rikenellaceae	Alistipes		1
MAGs_co_8009	N/A	Yes	Bacteroidota	Bacteroidia	Bacteroidales	UBA932	RC9		1
MAGs_co_8014	98.79	No	Firmicutes	Bacilli	Staphylococcales	Staphylococcaceae	Staphylococcus	Staphylococcus urealyticus	7
MAGs_co_8018	N/A	Yes	Actinobacteriota	Actinomycetia	Propionibacteriales	Propionibacteriaceae	Microlunatus_A		1
MAGs_co_8031	N/A	Yes	Bacteroidota	Bacteroidia	Bacteroidales	Bacteroidaceae			5
MAGs_co_8033	98.05	No	Firmicutes	Bacilli	Lactobacillales	Lactobacillaceae	Schleiferilactobacillus	Schleiferilactobacillus perolens	1
MAGs_co_8034	99.1	No	Bacteroidota	Bacteroidia	Bacteroidales	Bacteroidaceae	Phocaeicola	Phocaeicola dorei	27
MAGs_co_8036	N/A	Yes	Firmicutes A	Clostridia	Lachnospirales	Lachnospiraceae	Mediterraneibacter		1
MAGs_co_8049	N/A	No	Firmicutes A	Clostridia	Lachnospirales	Lachnospiraceae	Mediterraneibacter		23
MAGs_co_8051	96.88	No	Proteobacteria	Gammaproteobacteria	Enterobacterales	Aeromonadaceae	Aeromonas	Aeromonas hydrophila	1
MAGs_co_8059	N/A	No	Firmicutes A	Clostridia	Oscillospirales	Butyricicoccaceae	AM07-15		5
MAGs_co_8070	N/A	Yes	Firmicutes A	Clostridia	Oscillospirales	Acutalibacteraceae			1
MAGs_co_8087	98.67	No	Verrucomicrobiota	Verrucomicrobiae	Verrucomicrobiales	Akkermansiaceae	Akkermansia	Akkermansia muciniphila	6
MAGs_co_8089	97.62	No	Campylobacterota	Campylobacteria	Campylobacterales	Campylobacteraceae	Campylobacter_D	Campylobacter D jejuni	35
MAGs_co_8092	N/A	Yes	Firmicutes A	Clostridia_A	Christensenellales	Borkfalkiaceae	UBA11940		1
MAGs_co_8098	N/A	Yes	Bacteroidota	Bacteroidia	Bacteroidales	UBA932	RC9		7
MAGs_co_8104	96.85	No	Actinobacteriota	Actinomycetia	Propionibacteriales	Propionibacteriaceae	Luteococcus	Luteococcus sp002387005	1
MAGs_co_8116	98.73	No	Firmicutes	Bacilli	Lactobacillales	Lactobacillaceae	Limosilactobacillus	Limosilactobacillus timonensis	7
MAGs_co_8131	99.29	No	Firmicutes A	Clostridia	Lachnospirales	Lachnospiraceae	Sellimonas	Sellimonas intestinalis	5
MAGs_co_8132	N/A	No	Actinobacteriota	Actinomycetia	Actinomycetales	Brevibacteriaceae	Brevibacterium		13
MAGs_co_8144	N/A	Yes	Bacteroidota	Bacteroidia	Bacteroidales	Rikenellaceae			1
MAGs_co_8149	N/A	Yes	Deferribacterota	Deferribacteres	Deferribacterales	Mucispirillaceae	Mucispirillum		8
MAGs_co_8152	N/A	No	Firmicutes A	Clostridia_A	Christensenellales	CAG-917	UMGS1688		15
MAGs_co_8157	N/A	Yes	Bacteroidota	Bacteroidia	Bacteroidales	Bacteroidaceae	Phocaeicola		1
MAGs_co_8158	N/A	Yes	Spirochaetota	Spirochaetia	Sphaerochaetales	Sphaerochaetaceae			1
MAGs_co_8163	N/A	Yes	Firmicutes A	Clostridia_A	Christensenellales	Borkfalkiaceae			2
MAGs_co_8166	98.09	No	Fusobacteriota	Fusobacteriia	Fusobacteriales	Fusobacteriaceae	Fusobacterium_A	Fusobacterium A mortiferum	3
MAGs_co_8173	N/A	Yes	Proteobacteria	Alphaproteobacteria	Rs-D84	Rs-D84	Rs-D84		7
MAGs_co_8191	98.43	No	Firmicutes A	Clostridia	Lachnospirales	Lachnospiraceae	GCA-900066575	GCA-900066575 sp002160765	36
MAGs_co_8192	N/A	Yes	Spirochaetota	Spirochaetia	Sphaerochaetales	Sphaerochaetaceae	Spiro-01		1
MAGs_co_8198	N/A	Yes	Firmicutes	Bacilli	Haloplasmatales	Turicibacteraceae	Turicibacter		1
MAGs_co_8202	N/A	Yes	Proteobacteria	Alphaproteobacteria	RF32	CAG-239			3
MAGs_co_8206	N/A	No	Bacteroidota	Bacteroidia	Bacteroidales	Rikenellaceae	Alistipes		7
MAGs_co_8221	N/A	Yes	Verrucomicrobiota	Verrucomicrobiae	Opitutales	CAG-312	CAG-312		1
MAGs_co_8227	N/A	Yes	Cyanobacteria	Vampirovibrionia	Gastranaerophilales	Gastranaerophilaceae	Zag111		1
MAGs_co_8232	97.73	No	Firmicutes	Bacilli	Lactobacillales	Lactobacillaceae	Limosilactobacillus	Limosilactobacillus pontis	1
MAGs_co_8244	98.23	No	Bacteroidota	Bacteroidia	Bacteroidales	UBA11471	UBA11471	UBA11471 sp900542765	10
MAGs_co_8245	N/A	Yes	Bacteroidota	Bacteroidia	Bacteroidales	UBA932	RC9		2
MAGs_co_8246	97.58	No	Firmicutes	Bacilli	RF39	CAG-611	CAG-988	CAG-988 sp003149915	27
MAGs_co_8248	N/A	Yes	Eremiobacterota	UBP9	UBA4705	UBA4705			1
MAGs_co_8249	97.75	No	Firmicutes A	Clostridia	Oscillospirales	Oscillospiraceae	UBA5446	UBA5446 sp900543085	22
MAGs_co_8261	97.5	No	Actinobacteriota	Actinomycetia	Mycobacteriales	Mycobacteriaceae	Corynebacterium	Corynebacterium falsenii	15
MAGs_co_8265	98.23	No	Campylobacterota	Campylobacteria	Campylobacterales	Campylobacteraceae	Campylobacter_D	Campylobacter D avium	16
MAGs_co_8270	N/A	No	Firmicutes A	Clostridia	Oscillospirales	Acutalibacteraceae	CAG-180		96
MAGs_co_8274	N/A	No	Firmicutes A	Clostridia	Oscillospirales	Acutalibacteraceae			4
MAGs_co_8279	N/A	Yes	Bacteroidota	Bacteroidia	Bacteroidales	Bacteroidaceae	UBA1794		1
MAGs_co_8281	N/A	Yes	Firmicutes	Bacilli	Erysipelotrichales	Erysipelatoclostridiaceae	Erysipelatoclostridium		2
MAGs_co_8282	N/A	No	Firmicutes A	Clostridia	Oscillospirales	Acutalibacteraceae			1
MAGs_co_8288	97.82	No	Proteobacteria	Gammaproteobacteria	Xanthomonadales	Xanthomonadaceae	Stenotrophomonas	Stenotrophomonas koreensis	3
MAGs_co_8292	N/A	Yes	Bacteroidota	Bacteroidia	Bacteroidales	Bacteroidaceae	Phocaeicola		1
MAGs_co_8295	99.21	No	Firmicutes A	Clostridia	Oscillospirales	Ruminococcaceae	UBA1409	UBA1409 sp002305045	5
MAGs_co_8298	N/A	Yes	Firmicutes A	Clostridia_A	Christensenellales	UBA1750			2
MAGs_co_8306	N/A	Yes	Proteobacteria	Gammaproteobacteria	Burkholderiales	Burkholderiaceae	Ottowia		2
MAGs_co_8309	N/A	No	Firmicutes A	Clostridia	Lachnospirales	Lachnospiraceae	Eisenbergiella		1
MAGs_co_8315	N/A	No	Firmicutes A	Clostridia	Lachnospirales	Lachnospiraceae	Eisenbergiella		1
MAGs_co_8316	96.33	No	Bacteroidota	Bacteroidia	Bacteroidales	Bacteroidaceae	Prevotella	Prevotella copri	2
MAGs_co_8322	98.8	No	Actinobacteriota	Actinomycetia	Mycobacteriales	Mycobacteriaceae	Corynebacterium	Corynebacterium xerosis	8
MAGs_co_8326	N/A	Yes	Firmicutes C	Negativicutes	Veillonellales	Veillonellaceae	Veillonella		1
MAGs_co_8333	95.32	No	Proteobacteria	Gammaproteobacteria	Xanthomonadales	Xanthomonadaceae	Stenotrophomonas	Stenotrophomonas maltophilia G	1
MAGs_co_8348	N/A	No	Firmicutes A	Clostridia_A	Christensenellales	UBA3700			28
MAGs_co_8350	N/A	Yes	Firmicutes A	Clostridia_A	Christensenellales	CAG-74			1
MAGs_co_8361	N/A	Yes	Firmicutes A	Clostridia_A	Christensenellales	UBA1242	UBA6345		1
MAGs_co_8371	N/A	No	Firmicutes A	Clostridia	Lachnospirales	Lachnospiraceae	Bariatricus		7
MAGs_co_8387	N/A	Yes	Campylobacterota	Campylobacteria	Campylobacterales	Helicobacteraceae	Helicobacter_B		1
MAGs_co_8389	99.27	No	Firmicutes A	Clostridia	Oscillospirales	Oscillospiraceae	CAG-110	CAG-110 sp900546915	14
MAGs_co_8391	N/A	No	Firmicutes A	Clostridia	Lachnospirales	Lachnospiraceae	Blautia_A		59
MAGs_co_8392	N/A	Yes	Firmicutes A	Clostridia	Lachnospirales	Anaerotignaceae	Anaerotignum		4
MAGs_co_8401	N/A	Yes	Firmicutes A	Clostridia_A	Christensenellales	Borkfalkiaceae			1
MAGs_co_8404	N/A	Yes	Actinobacteriota	Coriobacteriia	Coriobacteriales	Atopobiaceae	Olsenella_E		1
MAGs_co_8409	N/A	No	Bacteroidota	Bacteroidia	Flavobacteriales	Weeksellaceae	Empedobacter		1
MAGs_co_8410	98.96	No	Firmicutes C	Negativicutes	Veillonellales	Dialisteraceae	UBA5809	UBA5809 sp002417965	1
MAGs_co_8414	N/A	Yes	Firmicutes A	Clostridia	Oscillospirales	Ruminococcaceae	Gemmiger		3
MAGs_co_8417	N/A	Yes	Bacteroidota	Bacteroidia	Bacteroidales	UBA932	UBA3382		3
MAGs_co_8422	95.15	No	Desulfobacterota	Desulfovibrionia	Desulfovibrionales	Desulfovibrionaceae	Lawsonia	Lawsonia intracellularis	2
MAGs_co_8437	97.11	No	Actinobacteriota	Actinomycetia	Actinomycetales	Dermabacteraceae	Brachybacterium	Brachybacterium massiliense	20
MAGs_co_8448	N/A	No	Firmicutes A	Clostridia	Oscillospirales	Ruminococcaceae	Gemmiger		54
MAGs_co_8461	N/A	Yes	Cyanobacteria	Vampirovibrionia	Gastranaerophilales	Gastranaerophilaceae	QAMI01		1
MAGs_co_8471	N/A	Yes	Campylobacterota	Campylobacteria	Campylobacterales	Helicobacteraceae	Helicobacter_F		1
MAGs_co_8487	N/A	Yes	Elusimicrobiota	Elusimicrobia	Elusimicrobiales	Elusimicrobiaceae			1
MAGs_co_8500	N/A	Yes	Firmicutes A	Clostridia	Oscillospirales	CAG-272	UMGS874		1
MAGs_co_8506	N/A	Yes	Firmicutes A	Clostridia	Oscillospirales	Oscillospiraceae	UBA5446		1
MAGs_co_8514	N/A	Yes	Firmicutes A	Clostridia	Oscillospirales	Oscillospiraceae	Oscillibacter		1
MAGs_co_8515	97.12	No	Firmicutes A	Clostridia	Oscillospirales	Acutalibacteraceae	CAG-217	CAG-217 sp900547275	1
MAGs_co_8528	N/A	No	Firmicutes A	Clostridia	Oscillospirales	Oscillospiraceae	CAG-110		5
MAGs_co_8535	97.55	No	Actinobacteriota	Coriobacteriia	Coriobacteriales	Atopobiaceae	Olsenella_E	Olsenella E sp002305805	9
MAGs_co_8541	N/A	Yes	Firmicutes A	Clostridia	Lachnospirales	Lachnospiraceae	UBA7096		1
MAGs_co_8543	N/A	No	Firmicutes A	Clostridia	Oscillospirales	Ruminococcaceae	Gemmiger		2
MAGs_co_8555	98.95	No	Proteobacteria	Alphaproteobacteria	RF32	CAG-239	CAG-495	CAG-495 sp900538765	1
MAGs_co_8556	N/A	No	Firmicutes A	Clostridia	Lachnospirales	Lachnospiraceae	Mediterraneibacter		5
MAGs_co_8558	N/A	No	Firmicutes A	Clostridia	Oscillospirales				1
MAGs_co_8565	N/A	Yes	Firmicutes	Bacilli	Erysipelotrichales	Erysipelatoclostridiaceae	Erysipelatoclostridium		1
MAGs_co_8567	N/A	No	Actinobacteriota	Actinomycetia	Actinomycetales	Brevibacteriaceae	Brevibacterium		8
MAGs_co_8589	97.3	No	Actinobacteriota	Actinomycetia	Actinomycetales	Dermabacteraceae	Brachybacterium	Brachybacterium paraconglomeratum	42
MAGs_co_8592	98.19	No	Actinobacteriota	Actinomycetia	Mycobacteriales	Mycobacteriaceae	Corynebacterium	Corynebacterium ammoniagenes	1
MAGs_co_8604	N/A	Yes	Firmicutes	Bacilli	Erysipelotrichales	Erysipelotrichaceae	Faecalicoccus		2
MAGs_co_8609	N/A	Yes	Firmicutes A	Clostridia	Lachnospirales	Lachnospiraceae	Blautia_A		1
MAGs_co_8615	N/A	Yes	Firmicutes A	Clostridia_A	Christensenellales	Borkfalkiaceae	UMGS1004		1
MAGs_co_8618	N/A	Yes	Bacteroidota	Bacteroidia	Bacteroidales	Bacteroidaceae	Prevotella		1
MAGs_co_8629	97.27	No	Firmicutes	Bacilli	Lactobacillales	Lactobacillaceae	Limosilactobacillus	Limosilactobacillus mucosae	2
MAGs_co_8632	N/A	Yes	Firmicutes A	Clostridia	Oscillospirales	QAKW01	QAKW01		1
MAGs_co_8637	N/A	Yes	Firmicutes A	Clostridia	TANB77	CAG-508	CAG-354		1
MAGs_co_8649	N/A	Yes	Proteobacteria	Alphaproteobacteria	RF32	UBA3637			1
MAGs_co_8658	N/A	No	Firmicutes A	Clostridia	Oscillospirales	Acutalibacteraceae	UMGS1839		9
MAGs_co_8660	N/A	No	Firmicutes A	Clostridia	Oscillospirales	Oscillospiraceae	UBA1777		13
MAGs_co_8664	N/A	Yes	Firmicutes A	Clostridia	Peptostreptococcales	Anaerovoracaceae			9
MAGs_co_8666	96.68	No	Firmicutes A	Clostridia	Oscillospirales	Oscillospiraceae	Lawsonibacter	Lawsonibacter sp900545895	8
MAGs_co_8671	N/A	Yes	Firmicutes A	Clostridia	Lachnospirales	UBA1390			6
MAGs_co_8678	N/A	Yes	Firmicutes A	Clostridia_A	Christensenellales	CAG-138	UBA1685		2
MAGs_co_8683	97.17	No	Bacteroidota	Bacteroidia	Bacteroidales	UBA932	CAG-831	CAG-831 sp900550465	5
MAGs_co_8690	99.17	No	Firmicutes A	Clostridia	Oscillospirales	CAG-382	UMGS1307	UMGS1307 sp900550505	3
MAGs_co_8692	N/A	Yes	Firmicutes A	Clostridia	Oscillospirales	Oscillospiraceae	Flavonifractor		1
MAGs_co_8695	N/A	No	Bacteroidota	Bacteroidia	Bacteroidales	Barnesiellaceae	Barnesiella		6
MAGs_co_8698	N/A	Yes	Firmicutes A	Clostridia	Tissierellales	Helcococcaceae			2
MAGs_co_8702	98.57	No	Bacteroidota	Bacteroidia	Bacteroidales	Marinifilaceae	Odoribacter	Odoribacter splanchnicus	5
MAGs_co_8704	N/A	No	Firmicutes A	Clostridia	Lachnospirales	Lachnospiraceae	UBA9502		2
MAGs_co_8715	N/A	No	Bacteroidota	Bacteroidia	Bacteroidales	Bacteroidaceae	Phocaeicola		6
MAGs_co_8719	N/A	No	Firmicutes A	Clostridia	Oscillospirales	Acutalibacteraceae	Acutalibacter		5
MAGs_co_8728	99.42	No	Bacteroidota	Bacteroidia	Bacteroidales	Barnesiellaceae	Barnesiella	Barnesiella sp002161555	1
MAGs_co_8729	N/A	No	Firmicutes	Bacilli	Erysipelotrichales	Erysipelotrichaceae	Holdemania		2
MAGs_co_8730	N/A	Yes	Firmicutes A	Clostridia	Lachnospirales	Lachnospiraceae			1
MAGs_co_8735	N/A	Yes	Firmicutes A	Clostridia	Oscillospirales	Ruminococcaceae	UBA1448		1
MAGs_co_8736	97.61	No	Desulfobacterota	Desulfovibrionia	Desulfovibrionales	Desulfovibrionaceae	Desulfovibrio	Desulfovibrio sp002159665	17
MAGs_co_8741	99.02	No	Firmicutes A	Clostridia	Oscillospirales	Acutalibacteraceae	UBA1691	UBA1691 sp900552985	1
MAGs_co_8746	N/A	Yes	Proteobacteria	Alphaproteobacteria	Rs-D84	Rs-D84	Rs-D84		1
MAGs_co_8749	95.84	No	Firmicutes	Bacilli	Lactobacillales	Lactobacillaceae	Limosilactobacillus	Limosilactobacillus oris	73
MAGs_co_8750	96.72	No	Firmicutes A	Clostridia	Oscillospirales	Butyricicoccaceae	AM07-15	AM07-15 sp003477405	2
MAGs_co_8760	N/A	Yes	Actinobacteriota	Coriobacteriia	Coriobacteriales	Coriobacteriaceae	Collinsella		1
MAGs_co_8761	N/A	Yes	Verrucomicrobiota	Kiritimatiellae	RFP12	W1P29-020	W1P29-020		2
MAGs_co_8763	N/A	No	Cyanobacteria	Vampirovibrionia	Gastranaerophilales				15
MAGs_co_8764	N/A	No	Firmicutes	Bacilli	Lactobacillales	Lactobacillaceae	Limosilactobacillus		7
MAGs_co_8772	N/A	Yes	Proteobacteria	Alphaproteobacteria	Rs-D84	Rs-D84	Rs-D84		5
MAGs_co_8773	N/A	Yes	Firmicutes A	Clostridia_A	Christensenellales	UBA3700			1
MAGs_co_8777	N/A	Yes	Bacteroidota	Bacteroidia	Bacteroidales	UBA932			1
MAGs_co_8795	N/A	No	Spirochaetota	Spirochaetia	Sphaerochaetales	Sphaerochaetaceae	Spiro-01		6
MAGs_co_8803	N/A	Yes	Firmicutes A	Clostridia_A	Christensenellales	UBA3700			1
MAGs_co_8804	N/A	Yes	Proteobacteria	Alphaproteobacteria	RF32	CAG-239	CAG-495		1
MAGs_co_8812	99.59	No	Bacteroidota	Bacteroidia	Bacteroidales	Bacteroidaceae	Bacteroides	Bacteroides faecis	1
MAGs_co_8813	97.6	No	Firmicutes	Bacilli	Lactobacillales	Enterococcaceae	Enterococcus_G	Enterococcus G italicus	3
MAGs_co_8819	98.46	No	Proteobacteria	Gammaproteobacteria	Pseudomonadales	Moraxellaceae	Acinetobacter	Acinetobacter albensis	1
MAGs_co_8828	98.28	No	Bacteroidota	Bacteroidia	Bacteroidales	Bacteroidaceae	Bacteroides	Bacteroides cellulosilyticus	4
MAGs_co_8837	N/A	No	Actinobacteriota	Actinomycetia	Mycobacteriales	Mycobacteriaceae	Dietzia		5
MAGs_co_8840	N/A	Yes	Firmicutes A	Clostridia	Lachnospirales	Lachnospiraceae	Lachnoclostridium_A		3
MAGs_co_8843	99.21	No	Firmicutes	Bacilli	Lactobacillales	Enterococcaceae	Enterococcus_B	Enterococcus B faecium	5
MAGs_co_8844	N/A	Yes	Firmicutes A	Clostridia	Oscillospirales	Acutalibacteraceae	UBA737		1
MAGs_co_8851	N/A	Yes	Firmicutes A	Clostridia	Lachnospirales	Anaerotignaceae	UMGS1670		1
MAGs_co_8855	N/A	Yes	Firmicutes	Bacilli	Mycoplasmatales	Metamycoplasmataceae	UBA710		1
MAGs_co_8874	N/A	No	Firmicutes	Bacilli	RF39	CAG-1000	CAG-460		1
MAGs_co_8878	N/A	No	Firmicutes A	Clostridia_A	Christensenellales	UMGS416	UMGS416		1
MAGs_co_8882	N/A	No	Firmicutes A	Clostridia	Oscillospirales	Oscillospiraceae	CAG-110		16
MAGs_co_8887	N/A	Yes	Cyanobacteria	Vampirovibrionia	Gastranaerophilales	Gastranaerophilaceae	CAG-306		1
MAGs_co_8889	99.63	No	Proteobacteria	Alphaproteobacteria	RF32	CAG-239	51-20	51-20 sp001917175	2
MAGs_co_8894	98.23	No	Proteobacteria	Gammaproteobacteria	Enterobacterales	Enterobacteriaceae	Pseudescherichia	Pseudescherichia vulneris	1
MAGs_co_8895	N/A	No	Actinobacteriota	Actinomycetia	Mycobacteriales	Mycobacteriaceae	Corynebacterium		4
MAGs_co_8918	N/A	Yes	Firmicutes A	Clostridia	Lachnospirales	Lachnospiraceae	Mediterraneibacter		1
MAGs_co_8919	98.25	No	Proteobacteria	Gammaproteobacteria	Enterobacterales	Aeromonadaceae	Aeromonas	Aeromonas caviae	1
MAGs_co_8921	98.45	No	Firmicutes A	Clostridia	Oscillospirales	Oscillospiraceae	Lawsonibacter	Lawsonibacter sp002160305	7
MAGs_co_8923	98.46	No	Proteobacteria	Gammaproteobacteria	Burkholderiales	Burkholderiaceae	Duodenibacillus	Duodenibacillus sp003472385	9
MAGs_co_8924	N/A	Yes	Firmicutes A	Clostridia	Peptostreptococcales	Anaerovoracaceae			1
MAGs_co_8928	N/A	No	Firmicutes A	Clostridia	Oscillospirales	Oscillospiraceae			10
MAGs_co_8930	98.2	No	Firmicutes	Bacilli	Lactobacillales	Lactobacillaceae	Lacticaseibacillus	Lacticaseibacillus manihotivorans	1
MAGs_co_8933	N/A	Yes	Bacteroidota	Bacteroidia	Bacteroidales	Paludibacteraceae	RUG163		3
MAGs_co_8950	N/A	Yes	Firmicutes A	Clostridia_A	Christensenellales	UBA3700			2
MAGs_co_8951	N/A	Yes	Firmicutes A	Clostridia	Oscillospirales	Acutalibacteraceae			3
MAGs_co_8954	98.32	No	Bacteroidota	Bacteroidia	Bacteroidales	Rikenellaceae	Alistipes	Alistipes sp900542505	14
MAGs_co_8972	N/A	Yes	Proteobacteria	Gammaproteobacteria	Enterobacterales	Succinivibrionaceae	Anaerobiospirillum		1
MAGs_co_8973	96.72	No	Proteobacteria	Gammaproteobacteria	Enterobacterales	Pasteurellaceae	Gallibacterium	Gallibacterium sp001678475	1
MAGs_co_8977	N/A	Yes	Bacteroidota	Bacteroidia	Bacteroidales	Bacteroidaceae	Phocaeicola		1
MAGs_co_8984	98.08	No	Firmicutes A	Clostridia_A	Christensenellales	CAG-74	UMGS1600	UMGS1600 sp900553295	13
MAGs_co_8987	N/A	Yes	Cyanobacteria	Vampirovibrionia	Gastranaerophilales	Gastranaerophilaceae	CAG-484		6
MAGs_co_8989	N/A	No	Firmicutes	Bacilli	RF39	CAG-611	CAG-451		3
MAGs_co_8998	N/A	No	Firmicutes A	Clostridia	Lachnospirales	Lachnospiraceae	Blautia		50
MAGs_co_9009	N/A	No	Firmicutes A	Clostridia_A	Christensenellales	Borkfalkiaceae	UMGS1004		12
MAGs_co_9017	95.63	No	Bacteroidota	Bacteroidia	Flavobacteriales	Weeksellaceae	Riemerella	Riemerella anatipestifer	1
MAGs_co_9022	98.44	No	Proteobacteria	Gammaproteobacteria	Pseudomonadales	Pseudomonadaceae	Pseudomonas_E	Pseudomonas E putida H	1
MAGs_co_9026	N/A	Yes	Firmicutes	Bacilli	Lactobacillales	Aerococcaceae			2
MAGs_co_9030	N/A	No	Firmicutes A	Clostridia	Lachnospirales	Lachnospiraceae	Mediterraneibacter		10
MAGs_co_9032	97.25	No	Bacteroidota	Bacteroidia	Bacteroidales	Bacteroidaceae	Bacteroides	Bacteroides togonis	16
MAGs_co_9035	N/A	No	Actinobacteriota	Actinomycetia	Mycobacteriales	Mycobacteriaceae	Dietzia		11
MAGs_co_9038	N/A	Yes	Firmicutes A	Clostridia_A	Christensenellales	Borkfalkiaceae	UBA11940		2
MAGs_co_9039	N/A	Yes	Bacteroidota	Bacteroidia	Flavobacteriales	Flavobacteriaceae	Myroides		2
MAGs_co_9040	N/A	Yes	Firmicutes	Bacilli	Staphylococcales	Salinicoccaceae	Nosocomiicoccus		6
MAGs_co_9042	N/A	No	Firmicutes A	Clostridia_A	Christensenellales	UBA1242	UBA4626		3
MAGs_co_9050	97.28	No	Proteobacteria	Gammaproteobacteria	Burkholderiales	Burkholderiaceae	Lampropedia	Lampropedia hyalina	1
MAGs_co_9051	98.43	No	Firmicutes A	Clostridia	Oscillospirales	Ruminococcaceae	Fournierella	Fournierella massiliensis	3
MAGs_co_9052	N/A	Yes	Bacteroidota	Bacteroidia	Bacteroidales	UBA932	RC9		4
MAGs_co_9054	N/A	Yes	Firmicutes A	Clostridia_A	Christensenellales	CAG-917	UMGS1688		1
MAGs_co_9087	97.3	No	Firmicutes C	Negativicutes	Veillonellales	Veillonellaceae	Veillonella_A	Veillonella A magna	8
MAGs_co_9095	N/A	Yes	Firmicutes A	Clostridia	Lachnospirales	Anaerotignaceae	Anaerotignum		2
MAGs_co_9097	N/A	No	Firmicutes A	Clostridia	Oscillospirales	Butyricicoccaceae	Agathobaculum		31
MAGs_co_9101	99.63	No	Proteobacteria	Alphaproteobacteria	Sphingomonadales	Sphingomonadaceae	Sphingomonas	Sphingomonas sp001971605	1
MAGs_co_9109	N/A	Yes	Firmicutes A	Clostridia_A	Christensenellales	UBA1242	UBA11517		1
MAGs_co_9111	N/A	Yes	Firmicutes A	Clostridia	TANB77	CAG-508	CAG-273		1
MAGs_co_9119	N/A	No	Firmicutes A	Clostridia	Oscillospirales	Ruminococcaceae	Fournierella		2
MAGs_co_9120	N/A	No	Firmicutes	Bacilli	Paenibacillales	Paenibacillaceae	Paenibacillus_C		2
MAGs_co_9124	N/A	Yes	Firmicutes A	Clostridia	Oscillospirales	Acutalibacteraceae	Eubacterium_R		5
MAGs_co_9130	98.75	No	Campylobacterota	Campylobacteria	Campylobacterales	Arcobacteraceae	Aliarcobacter	Aliarcobacter cryaerophilus A	2
MAGs_co_9139	N/A	Yes	Firmicutes	Bacilli	Lactobacillales	Lactobacillaceae			1
MAGs_co_9157	N/A	Yes	Firmicutes A	Clostridia	Oscillospirales	Butyricicoccaceae	Butyricicoccus		1
MAGs_co_9163	N/A	No	Firmicutes A	Clostridia_A	Christensenellales	Borkfalkiaceae	UMGS1004		2
MAGs_co_9169	98.09	No	Bacteroidota	Bacteroidia	Bacteroidales	Tannerellaceae	Parabacteroides_A	Parabacteroides A chartae	3
MAGs_co_9170	N/A	Yes	Firmicutes A	Clostridia	Oscillospirales	Ruminococcaceae	Gemmiger		1
MAGs_co_9178	98.09	No	Firmicutes C	Negativicutes	Selenomonadales	Selenomonadaceae	Megamonas	Megamonas sp900554895	21
MAGs_co_9187	N/A	No	Firmicutes A	Clostridia	Lachnospirales	Lachnospiraceae	Lachnoclostridium_A		6
MAGs_co_9192	98.11	No	Firmicutes	Bacilli	Haloplasmatales	Turicibacteraceae	Turicibacter	Turicibacter sp001543345	1
MAGs_co_9207	N/A	No	Actinobacteriota	Actinomycetia	Actinomycetales	Beutenbergiaceae	Ruania		3
MAGs_co_9235	N/A	Yes	Firmicutes A	Clostridia	Oscillospirales	Ruminococcaceae	Gemmiger		1
MAGs_co_9241	98.66	No	Firmicutes A	Clostridia	Oscillospirales	Ruminococcaceae	Gemmiger	Gemmiger sp900548355	53
MAGs_co_9259	98.17	No	Actinobacteriota	Coriobacteriia	Coriobacteriales	Atopobiaceae	Olsenella_E	Olsenella E sp900119915	4
MAGs_co_9270	N/A	Yes	Proteobacteria	Gammaproteobacteria	Burkholderiales	Burkholderiaceae	Duodenibacillus		1
MAGs_co_9278	98.82	No	Firmicutes A	Clostridia	Oscillospirales	Ruminococcaceae	Ruthenibacterium	Ruthenibacterium sp900546885	25
MAGs_co_9279	98.52	No	Firmicutes A	Clostridia	Lachnospirales	Lachnospiraceae	Dorea	Dorea phocaeensis	10
MAGs_co_9281	N/A	Yes	Bacteroidota	Bacteroidia	Bacteroidales	UBA932	RC9		2
MAGs_co_9283	96.66	No	Methanobacteriota	Methanobacteria	Methanobacteriales	Methanobacteriaceae	Methanobrevibacter_A	Methanobrevibacter A woesei	37
MAGs_co_9285	98.73	No	Firmicutes A	Clostridia	Peptostreptococcales	Anaerovoracaceae	CAG-145	CAG-145 sp900540145	1
MAGs_co_9286	N/A	No	Firmicutes A	Clostridia_A	Christensenellales	QAND01			1
MAGs_co_9291	97.62	No	Firmicutes	Bacilli	Lactobacillales	Aerococcaceae	Facklamia_A	Facklamia A tabacinasalis	22
MAGs_co_9295	98.98	No	Actinobacteriota	Actinomycetia	Propionibacteriales	Propionibacteriaceae	Propionibacterium	Propionibacterium freudenreichii	2
MAGs_co_9306	96.15	No	Proteobacteria	Gammaproteobacteria	Pseudomonadales	Moraxellaceae	Acinetobacter	Acinetobacter johnsonii	1
MAGs_co_9315	N/A	Yes	Firmicutes	Bacilli	RF39	CAG-433	CAG-594		2
MAGs_co_9323	N/A	No	Firmicutes A	Clostridia	Oscillospirales	Ruminococcaceae			4
MAGs_co_9325	N/A	Yes	Firmicutes A	Clostridia	Oscillospirales	Oscillospiraceae	UBA5446		2
MAGs_co_9328	N/A	No	Firmicutes A	Clostridia	Oscillospirales	Acutalibacteraceae	Acutalibacter		16
MAGs_co_9334	N/A	No	Firmicutes A	Clostridia_A	Christensenellales	UBA1242	UBA4626		1
MAGs_co_9337	N/A	Yes	Actinobacteriota	Coriobacteriia	Coriobacteriales	Atopobiaceae	Olsenella_E		1
MAGs_co_9355	N/A	Yes	Firmicutes A	Clostridia_A	Christensenellales	UBA1242			2
MAGs_co_9361	N/A	Yes	Bacteroidota	Bacteroidia	Bacteroidales	Rikenellaceae	Alistipes		1
MAGs_co_9371	98.44	No	Bacteroidota	Bacteroidia	Flavobacteriales	Weeksellaceae	Kaistella	Kaistella carnis	2
MAGs_co_9375	N/A	No	Cyanobacteria	Vampirovibrionia	Gastranaerophilales				21
MAGs_co_9383	98.07	No	Firmicutes A	Clostridia	Oscillospirales	Oscillospiraceae	UBA5446	UBA5446 sp900546485	1
MAGs_co_9388	98.26	No	Firmicutes	Bacilli	Lactobacillales	Lactobacillaceae	Ligilactobacillus	Ligilactobacillus saerimneri	4
MAGs_co_9393	N/A	Yes	Cyanobacteria	Vampirovibrionia	Gastranaerophilales	Gastranaerophilaceae			2
MAGs_co_9403	N/A	No	Firmicutes A	Clostridia	Lachnospirales	Lachnospiraceae	Dorea		44
MAGs_co_9412	N/A	Yes	Bacteroidota	Bacteroidia	Bacteroidales	UBA932	CAG-831		9
MAGs_co_9422	99.06	No	Firmicutes	Bacilli	Bacillales	Planococcaceae	Metalysinibacillus	Metalysinibacillus jejuensis	1
MAGs_co_9428	N/A	No	Firmicutes A	Clostridia	Oscillospirales	Oscillospiraceae	CAG-110		21
MAGs_co_9436	N/A	Yes	Proteobacteria	Gammaproteobacteria	Xanthomonadales	Xanthomonadaceae	Luteimonas		1
MAGs_co_9455	N/A	No	Firmicutes	Bacilli	Staphylococcales	Salinicoccaceae	Jeotgalicoccus		37
MAGs_co_9470	N/A	Yes	Firmicutes A	Clostridia	Lachnospirales	Lachnospiraceae			2
MAGs_co_9475	N/A	Yes	Actinobacteriota	Actinomycetia	Actinomycetales	Demequinaceae			1
MAGs_co_9477	98.57	No	Firmicutes A	Clostridia	Lachnospirales	Lachnospiraceae	Sellimonas	Sellimonas sp002161525	57
MAGs_co_9492	99.51	No	Proteobacteria	Gammaproteobacteria	Enterobacterales	Enterobacteriaceae	Escherichia	Escherichia coli D	124
MAGs_co_9494	N/A	Yes	Firmicutes A	Clostridia	Lachnospirales	Lachnospiraceae	GCA-900066575		35
MAGs_co_9495	N/A	Yes	Verrucomicrobiota	Kiritimatiellae	RFP12	UBA3636			3
MAGs_co_9503	N/A	No	Bacteroidota	Bacteroidia	Bacteroidales	Rikenellaceae	Alistipes		12
MAGs_co_9506	98.46	No	Bacteroidota	Bacteroidia	Bacteroidales	Bacteroidaceae	Bacteroides	Bacteroides graminisolvens	1
MAGs_co_9512	97.55	No	Firmicutes	Bacilli	Erysipelotrichales	Erysipelotrichaceae	Longicatena	Longicatena innocuum	1
MAGs_co_9515	N/A	Yes	Firmicutes A	Clostridia	Oscillospirales	Oscillospiraceae	Flavonifractor		2
MAGs_co_9520	N/A	Yes	Actinobacteriota	Actinomycetia	Propionibacteriales	Propionibacteriaceae			1
MAGs_co_9529	N/A	Yes	Desulfobacterota	Desulfovibrionia	Desulfovibrionales	Desulfovibrionaceae	Mailhella		3
MAGs_co_9536	97.91	No	Firmicutes	Bacilli	Lactobacillales	Streptococcaceae	Streptococcus	Streptococcus orisratti	2
MAGs_co_9555	N/A	No	Firmicutes A	Clostridia	Lachnospirales	Lachnospiraceae	Blautia_A		15
MAGs_co_9558	N/A	No	Firmicutes A	Clostridia	Oscillospirales	Oscillospiraceae	CAG-110		1
MAGs_co_9559	N/A	Yes	Firmicutes A	Clostridia	Oscillospirales	Ruminococcaceae			2
MAGs_co_9564	97.94	No	Actinobacteriota	Actinomycetia	Mycobacteriales	Mycobacteriaceae	Dietzia	Dietzia kunjamensis	1
MAGs_co_9566	N/A	No	Firmicutes A	Clostridia	Oscillospirales	Butyricicoccaceae	Agathobaculum		2
MAGs_co_9569	N/A	Yes	Bacteroidota	Bacteroidia	Bacteroidales	Rikenellaceae			2
MAGs_co_9573	N/A	No	Firmicutes A	Clostridia	Oscillospirales	Butyricicoccaceae	Agathobaculum		6
MAGs_co_9575	97.75	No	Bacteroidota	Bacteroidia	Bacteroidales	Tannerellaceae	Parabacteroides	Parabacteroides merdae	6
MAGs_co_9580	N/A	No	Bacteroidota	Bacteroidia	Bacteroidales	Bacteroidaceae			27
MAGs_co_9594	N/A	No	Firmicutes A	Clostridia	Oscillospirales	Oscillospiraceae	Oscillibacter		1
MAGs_co_9606	N/A	No	Firmicutes	Bacilli	RF39	CAG-433	CAG-594		1
MAGs_co_9609	N/A	Yes	Firmicutes A	Clostridia_A	Christensenellales	Borkfalkiaceae	Borkfalkia		1
MAGs_co_9612	98.35	No	Firmicutes A	Clostridia_A	Christensenellales	CAG-138	UBA5394	UBA5394 sp003150565	39
MAGs_co_9614	N/A	Yes	Proteobacteria	Gammaproteobacteria	Burkholderiales	Rhodocyclaceae	Thauera		2
MAGs_co_9628	N/A	No	Actinobacteriota	Actinomycetia	Mycobacteriales	Mycobacteriaceae	Dietzia		3
MAGs_co_9633	N/A	No	Bacteroidota	Bacteroidia	Bacteroidales	UBA932	RC9		25
MAGs_co_9636	N/A	Yes	Firmicutes A	Clostridia_A	Christensenellales	Borkfalkiaceae	UMGS1004		6
MAGs_co_9642	N/A	Yes	Proteobacteria	Alphaproteobacteria	RF32	UBA3637			2
MAGs_co_9646	98	No	Firmicutes	Bacilli	Lactobacillales	Lactobacillaceae	Lactobacillus	Lactobacillus crispatus	34
MAGs_co_9650	N/A	No	Bacteroidota	Bacteroidia	Bacteroidales	UBA932	CAG-831		2
MAGs_co_9653	N/A	No	Firmicutes A	Clostridia	Peptostreptococcales	Anaerovoracaceae			2
MAGs_co_9659	99.48	No	Actinobacteriota	Coriobacteriia	Coriobacteriales	Eggerthellaceae	Raoultibacter	Raoultibacter massiliensis	1
MAGs_co_9666	N/A	Yes	Firmicutes	Bacilli	Erysipelotrichales	Erysipelotrichaceae			1
MAGs_co_9667	99.08	No	Verrucomicrobiota	Verrucomicrobiae	Opitutales	CAG-312	CAG-312	CAG-312 sp000438015	2
MAGs_co_9668	N/A	No	Firmicutes A	Clostridia_A	Christensenellales	UBA3700			23
MAGs_co_9672	N/A	Yes	Desulfobacterota	Desulfovibrionia	Desulfovibrionales	Desulfovibrionaceae	Desulfovibrio		4
MAGs_co_9674	N/A	No	Firmicutes	Bacilli	Lactobacillales	Lactobacillaceae	Ligilactobacillus		1
MAGs_co_9683	N/A	Yes	Verrucomicrobiota	Kiritimatiellae	RFP12	W1P29-020	W1P29-020		3
MAGs_co_9689	N/A	Yes	Firmicutes A	Clostridia	Lachnospirales	Lachnospiraceae	Enterocloster		1
MAGs_co_9693	97.79	No	Firmicutes A	Clostridia	Oscillospirales	Acutalibacteraceae	Acutalibacter	Acutalibacter sp900543555	10
MAGs_co_9694	N/A	Yes	Bacteroidota	Bacteroidia	Bacteroidales	Rikenellaceae	Tidjanibacter		2
MAGs_co_9697	N/A	Yes	Proteobacteria	Gammaproteobacteria	Burkholderiales	Burkholderiaceae	CAG-521		3
MAGs_co_9709	98.25	No	Fusobacteriota	Fusobacteriia	Fusobacteriales	Fusobacteriaceae	Fusobacterium_A	Fusobacterium A sp900549465	22
MAGs_co_9711	N/A	Yes	Elusimicrobiota	Elusimicrobia	Elusimicrobiales	Elusimicrobiaceae			1
MAGs_co_9713	96.69	No	Firmicutes C	Negativicutes	Acidaminococcales	Acidaminococcaceae	Phascolarctobacterium_A	Phascolarctobacterium A sp900541915	4
MAGs_co_9729	N/A	No	Firmicutes A	Clostridia	Lachnospirales	Lachnospiraceae	Enterocloster		1
MAGs_co_9731	98.53	No	Bacteroidota	Bacteroidia	Bacteroidales	Bacteroidaceae	Prevotella	Prevotella sp900540415	6
MAGs_co_9733	N/A	No	Firmicutes	Bacilli	Lactobacillales	Lactobacillaceae	Limosilactobacillus		18
MAGs_co_9739	N/A	Yes	Firmicutes	Bacilli	Erysipelotrichales	Erysipelotrichaceae			1
MAGs_co_9746	N/A	Yes	Firmicutes A	Clostridia_A	Christensenellales	CAG-917	UMGS1688		3
MAGs_co_9754	99.82	No	Firmicutes A	Clostridia_A	Christensenellales	Christensenellaceae	UMGS743	UMGS743 sp900545085	1
MAGs_co_9756	99.34	No	Proteobacteria	Gammaproteobacteria	Burkholderiales	Burkholderiaceae	Parasutterella	Parasutterella sp000980495	20
MAGs_co_9762	99.6	No	Firmicutes A	Clostridia	Lachnospirales	Lachnospiraceae	CAG-81	CAG-81 sp900541255	1
MAGs_co_9763	N/A	No	Firmicutes A	Clostridia	Peptostreptococcales	Anaerovoracaceae	UBA1191		1
MAGs_co_9765	N/A	Yes	Campylobacterota	Campylobacteria	Campylobacterales	Campylobacteraceae	Campylobacter_D		1
MAGs_co_9771	N/A	Yes	Bacteroidota	Bacteroidia	Bacteroidales	Rikenellaceae	Alistipes		1
MAGs_co_9775	N/A	Yes	Firmicutes A	Clostridia	Oscillospirales	Oscillospiraceae	Flavonifractor		1
MAGs_co_9776	N/A	No	Proteobacteria	Alphaproteobacteria	Rs-D84	Rs-D84	Rs-D84		1
MAGs_co_9791	98.79	No	Firmicutes	Bacilli	Erysipelotrichales	Erysipelotrichaceae	OEMR01	OEMR01 sp900199515	3
MAGs_co_9792	N/A	Yes	Bacteroidota	Bacteroidia	Bacteroidales	Rikenellaceae	Alistipes		1
MAGs_co_9795	N/A	No	Firmicutes A	Clostridia	Lachnospirales	Lachnospiraceae	Lachnoclostridium_A		69
MAGs_co_9798	N/A	No	Firmicutes A	Clostridia	Oscillospirales	Ruminococcaceae	UBA1409		5
MAGs_co_9808	98.66	No	Firmicutes A	Clostridia	Oscillospirales	Oscillospiraceae	UBA5446	UBA5446 sp004553625	7
MAGs_co_9816	99.59	No	Verrucomicrobiota A	Chlamydiia	Chlamydiales	Chlamydiaceae	Chlamydophila	Chlamydophila gallinacea	1
MAGs_co_9817	N/A	Yes	Firmicutes A	Clostridia_A	Christensenellales	UBA3700			7
MAGs_co_9818	N/A	No	Firmicutes A	Clostridia	Oscillospirales	Acutalibacteraceae			1
MAGs_co_9820	N/A	Yes	Proteobacteria	Gammaproteobacteria	Burkholderiales	Burkholderiaceae	Duodenibacillus		1
MAGs_co_9822	N/A	No	Bacteroidota	Bacteroidia	Bacteroidales	UBA932	RC9		27
MAGs_co_9829	99	No	Firmicutes A	Clostridia_A	Christensenellales	CAG-314	UMGS929	UMGS929 sp900546875	4
MAGs_co_9833	98.95	No	Bacteroidota	Bacteroidia	Bacteroidales	Coprobacteraceae	Coprobacter	Coprobacter secundus	1
MAGs_co_9839	96.96	No	Synergistota	Synergistia	Synergistales	Synergistaceae	An23	An23 sp900544635	39
MAGs_co_9844	N/A	Yes	Firmicutes A	Clostridia	Oscillospirales	Oscillospiraceae	UBA5446		4
MAGs_co_9845	N/A	Yes	Firmicutes A	Clostridia_A	Christensenellales	UBA1242	UBA4626		1
MAGs_co_9849	N/A	No	Firmicutes A	Clostridia	Oscillospirales	CAG-272	UMGS1815		1
MAGs_co_9852	N/A	No	Firmicutes A	Clostridia	Lachnospirales	Lachnospiraceae	Mediterraneibacter		3
MAGs_co_9868	97.5	No	Firmicutes A	Clostridia	Oscillospirales	Ruminococcaceae	Fournierella	Fournierella sp004558145	7
MAGs_co_9874	97.65	No	Firmicutes C	Negativicutes	Acidaminococcales	Acidaminococcaceae	Phascolarctobacterium	Phascolarctobacterium faecium	7
MAGs_co_9879	N/A	No	Firmicutes A	Clostridia_A	Christensenellales	CAG-74			5
MAGs_co_9886	N/A	Yes	Firmicutes C	Negativicutes	Selenomonadales	Selenomonadaceae	Selenomonas_A		1
MAGs_co_9888	99.52	No	Desulfobacterota	Desulfovibrionia	Desulfovibrionales	Desulfovibrionaceae	Mailhella	Mailhella sp003150275	4
MAGs_co_9899	N/A	Yes	Bacteroidota	Bacteroidia	Bacteroidales	Bacteroidaceae	Prevotella		2
MAGs_co_9923	N/A	Yes	Firmicutes A	Clostridia_A	Christensenellales	Borkfalkiaceae	Borkfalkia		3
MAGs_co_9926	N/A	Yes	Firmicutes	Bacilli	Lactobacillales	Streptococcaceae	Lactococcus		1
MAGs_co_9928	N/A	Yes	Firmicutes A	Clostridia_A	Christensenellales	DTU072			2
MAGs_co_9930	N/A	No	Firmicutes A	Clostridia_A	Christensenellales	UBA3700			13
MAGs_co_9931	N/A	No	Synergistota	Synergistia	Synergistales	Synergistaceae	An23		2
MAGs_co_9934	N/A	Yes	Firmicutes A	Clostridia_A	Christensenellales	UBA1242	UBA11517		2
MAGs_co_9950	97.45	No	Bacteroidota	Bacteroidia	Flavobacteriales	Weeksellaceae	Epilithonimonas	Epilithonimonas bovis	3
MAGs_co_9953	N/A	Yes	Firmicutes A	Clostridia	Lachnospirales	Lachnospiraceae	Dorea		1
MAGs_co_9954	99.38	No	Bacteroidota	Bacteroidia	Bacteroidales	Bacteroidaceae	Phocaeicola	Phocaeicola sp900541515	4
MAGs_co_9956	N/A	No	Bacteroidota	Bacteroidia	Bacteroidales	UBA932	CAG-831		6
MAGs_co_9968	N/A	No	Firmicutes A	Clostridia	Lachnospirales	Lachnospiraceae	Sellimonas		1
MAGs_co_9971	N/A	Yes	Actinobacteriota	Coriobacteriia	Coriobacteriales	Eggerthellaceae	UMGS1293		2
MAGs_co_9973	99.04	No	Fusobacteriota	Fusobacteriia	Fusobacteriales	Fusobacteriaceae	Fusobacterium_A	Fusobacterium A necrogenes	3
MAGs_co_9982	N/A	No	Firmicutes A	Clostridia	Oscillospirales	Ruminococcaceae	Fournierella		1
MAGs_co_9997	N/A	No	Actinobacteriota	Actinomycetia	Actinomycetales	Brevibacteriaceae	Brevibacterium		7
MAGs_co_10001	N/A	Yes	Firmicutes A	Clostridia	TANB77	CAG-508	UMGS1994		1
MAGs_co_10006	N/A	No	Firmicutes A	Clostridia	Oscillospirales	CAG-382	UCG-010		1
MAGs_co_10016	N/A	Yes	Proteobacteria	Alphaproteobacteria	Rickettsiales	UBA1997			1
MAGs_co_10021	99.16	No	Bacteroidota	Bacteroidia	Bacteroidales	Bacteroidaceae	Bacteroides_E	Bacteroides E coprosuis	2
MAGs_co_10025	98.07	No	Proteobacteria	Alphaproteobacteria	Rs-D84	Rs-D84	Rs-D84	Rs-D84 sp900546185	27
MAGs_co_10032	97.36	No	Proteobacteria	Gammaproteobacteria	Xanthomonadales	Xanthomonadaceae	Xanthomonas	Xanthomonas sacchari A	1
MAGs_co_10033	97.94	No	Firmicutes A	Clostridia	Oscillospirales	Ruminococcaceae	Faecalibacterium	Faecalibacterium sp002160895	5
MAGs_co_10056	98.5	No	Firmicutes	Bacilli	Lactobacillales	Lactobacillaceae	Limosilactobacillus	Limosilactobacillus pontis A	3
MAGs_co_10059	N/A	Yes	Firmicutes	Bacilli	RFN20	CAG-288	CAG-568		1
MAGs_co_10071	97.38	No	Proteobacteria	Gammaproteobacteria	Burkholderiales	Burkholderiaceae	Sutterella	Sutterella sp900543805	28
MAGs_co_10072	N/A	Yes	Campylobacterota	Campylobacteria	Campylobacterales	Arcobacteraceae	Aliarcobacter		1
MAGs_co_10074	98.31	No	Actinobacteriota	Actinomycetia	Mycobacteriales	Mycobacteriaceae	Corynebacterium	Corynebacterium kroppenstedtii	1
MAGs_co_10083	N/A	Yes	Proteobacteria	Gammaproteobacteria	Burkholderiales	Burkholderiaceae	Comamonas		3
MAGs_co_10090	98.12	No	Bacteroidota	Bacteroidia	Bacteroidales	Tannerellaceae	Parabacteroides	Parabacteroides goldsteinii	1
MAGs_co_10113	N/A	Yes	Campylobacterota	Campylobacteria	Campylobacterales	Campylobacteraceae			1
MAGs_co_10118	N/A	No	Proteobacteria	Gammaproteobacteria	Pseudomonadales	Halomonadaceae	Halomonas		3
MAGs_co_10127	N/A	No	Firmicutes A	Clostridia	Lachnospirales	Anaerotignaceae	ASF356		1
MAGs_co_10128	N/A	No	Proteobacteria	Gammaproteobacteria	Burkholderiales	Burkholderiaceae	CAG-521		4
MAGs_co_10131	N/A	Yes	Firmicutes A	Clostridia	Oscillospirales	CAG-382	UMGS1052		1
MAGs_co_10134	N/A	Yes	Actinobacteriota	Actinomycetia	Actinomycetales	Microbacteriaceae	Leucobacter		1
MAGs_co_10137	N/A	No	Firmicutes A	Clostridia	Oscillospirales	Acutalibacteraceae	An200		7
MAGs_co_10143	99.92	No	Bacteroidota	Bacteroidia	Bacteroidales	Tannerellaceae	Parabacteroides	Parabacteroides sp900541965	2
MAGs_co_10146	96.15	No	Actinobacteriota	Coriobacteriia	Coriobacteriales	Coriobacteriaceae	Enorma	Enorma massiliensis	21
MAGs_co_10147	N/A	Yes	Verrucomicrobiota	Lentisphaeria	Victivallales	UBA1829	UBA11452		2
MAGs_co_10156	N/A	Yes	Actinobacteriota	Actinomycetia	Mycobacteriales	Mycobacteriaceae	Corynebacterium		1
MAGs_co_10166	N/A	No	Firmicutes A	Clostridia	Lachnospirales	Lachnospiraceae	Eubacterium_I		1
MAGs_co_10169	N/A	Yes	Firmicutes	Bacilli	RFN20	CAG-826			1
MAGs_co_10177	98.53	No	Proteobacteria	Gammaproteobacteria	Burkholderiales	Burkholderiaceae	CAG-521	CAG-521 sp002329575	9
MAGs_co_10178	97.16	No	Firmicutes C	Negativicutes	Selenomonadales	Selenomonadaceae	Megamonas	Megamonas funiformis	71
MAGs_co_10193	N/A	No	Firmicutes	Bacilli	Lactobacillales	Lactobacillaceae	Companilactobacillus		2
MAGs_co_10194	98.12	No	Proteobacteria	Gammaproteobacteria	Pseudomonadales	Pseudomonadaceae	Pseudomonas_E	Pseudomonas E lundensis	1
MAGs_co_10203	98.12	No	Spirochaetota	Brachyspirae	Brachyspirales	Brachyspiraceae	Brachyspira	Brachyspira pilosicoli	2
MAGs_co_10211	N/A	Yes	Firmicutes A	Clostridia	Oscillospirales	Butyricicoccaceae	AM07-15		5
MAGs_co_10227	N/A	Yes	Cyanobacteria	Vampirovibrionia	Gastranaerophilales	Gastranaerophilaceae	UMGS1477		1
MAGs_co_10228	95.93	No	Proteobacteria	Gammaproteobacteria	Pseudomonadales	Moraxellaceae	Acinetobacter	Acinetobacter sp002018365	1
MAGs_co_10235	N/A	Yes	Verrucomicrobiota	Kiritimatiellae	RFP12	W1P29-020	W1P29-020		4
MAGs_co_10240	N/A	Yes	Bacteroidota	Bacteroidia	Bacteroidales	Marinifilaceae	Butyricimonas		1
MAGs_co_10242	96.15	No	Firmicutes	Bacilli	Lactobacillales	Enterococcaceae	Enterococcus_D	Enterococcus D casseliflavus	3
MAGs_co_10243	N/A	Yes	Elusimicrobiota	Elusimicrobia	Elusimicrobiales	Elusimicrobiaceae	UBA1436		4
MAGs_co_10258	N/A	Yes	Firmicutes A	Clostridia_A	Christensenellales	Borkfalkiaceae	Borkfalkia		2
MAGs_co_10262	N/A	No	Bacteroidota	Bacteroidia	Bacteroidales	UBA932	UBA3382		10
MAGs_co_10272	N/A	Yes	Campylobacterota	Campylobacteria	Campylobacterales	Campylobacteraceae			7
MAGs_co_10283	97.68	No	Bacteroidota	Bacteroidia	Bacteroidales	Bacteroidaceae	Prevotella	Prevotella sp900554045	5
MAGs_co_10284	97.06	No	Firmicutes C	Negativicutes	Veillonellales	Megasphaeraceae	Megasphaera	Megasphaera stantonii	40
MAGs_co_10287	N/A	Yes	Bacteroidota	Bacteroidia	Bacteroidales	Bacteroidaceae	Paraprevotella		4
MAGs_co_10289	N/A	No	Bacteroidota	Bacteroidia	Bacteroidales	Rikenellaceae	Tidjanibacter		1
MAGs_co_10296	N/A	Yes	Firmicutes A	Clostridia	Oscillospirales	Ruminococcaceae			1
MAGs_co_10297	N/A	No	Firmicutes A	Clostridia	Oscillospirales	Butyricicoccaceae	Agathobaculum		11
MAGs_co_10300	N/A	No	Firmicutes A	Clostridia	Oscillospirales	Oscillospiraceae	Flavonifractor		6
MAGs_co_10314	N/A	Yes	Bacteroidota	Bacteroidia	Bacteroidales	UBA932	CAG-831		2
MAGs_co_10315	N/A	No	Cyanobacteria	Vampirovibrionia	Gastranaerophilales	Gastranaerophilaceae			1
MAGs_co_10321	N/A	Yes	Firmicutes A	Clostridia	Lachnospirales	Lachnospiraceae	Hungatella_A		12
MAGs_co_10323	N/A	Yes	Firmicutes A	Clostridia	Oscillospirales	Acutalibacteraceae	An200		5
MAGs_co_10331	N/A	Yes	Firmicutes	Bacilli	Erysipelotrichales	Erysipelatoclostridiaceae	Erysipelatoclostridium		1
MAGs_co_10333	N/A	Yes	Firmicutes A	Clostridia_A	Christensenellales	DTU072			1
MAGs_co_10337	N/A	Yes	Bacteroidota	Bacteroidia	Bacteroidales	UBA932	RC9		1
MAGs_co_10341	N/A	No	Actinobacteriota	Actinomycetia	Actinomycetales	Micrococcaceae	Enteractinococcus		7
MAGs_co_10345	N/A	No	Actinobacteriota	Actinomycetia	Actinomycetales	Microbacteriaceae	Microbacterium		3
MAGs_co_10346	N/A	Yes	Firmicutes A	Clostridia	Oscillospirales	Ruminococcaceae	Gemmiger		1
MAGs_co_10349	N/A	Yes	Deferribacterota	Deferribacteres	Deferribacterales	Mucispirillaceae	Mucispirillum		2
MAGs_co_10351	N/A	No	Firmicutes A	Clostridia	Oscillospirales	Ruminococcaceae	Faecalibacterium		9
MAGs_co_10355	N/A	No	Firmicutes A	Clostridia	Oscillospirales	Acutalibacteraceae	UMGS1071		1
MAGs_co_10361	N/A	No	Firmicutes	Bacilli	Lactobacillales	Enterococcaceae	Enterococcus_I		1
MAGs_co_10365	N/A	Yes	Bacteroidota	Bacteroidia	Bacteroidales	Rikenellaceae	Alistipes		1
MAGs_co_10386	N/A	No	Firmicutes A	Clostridia	Oscillospirales	Acutalibacteraceae			10
MAGs_co_10393	N/A	Yes	Firmicutes A	Clostridia	Oscillospirales	Acutalibacteraceae			1
MAGs_co_10399	97.36	No	Firmicutes A	Clostridia	Oscillospirales	Oscillospiraceae	Flavonifractor	Flavonifractor sp002159455	1
MAGs_co_10417	N/A	Yes	Firmicutes A	Clostridia					1
MAGs_co_10419	N/A	No	Firmicutes A	Clostridia	Oscillospirales	Oscillospiraceae	Intestinimonas		6
MAGs_co_10430	N/A	Yes	Cyanobacteria	Vampirovibrionia	Gastranaerophilales	Gastranaerophilaceae			1
MAGs_co_10433	N/A	No	Bacteroidota	Bacteroidia	Bacteroidales	Rikenellaceae	Alistipes_A		1
MAGs_co_10434	N/A	Yes	Firmicutes A	Clostridia	Lachnospirales	Lachnospiraceae	UMGS680		1
MAGs_co_10441	N/A	Yes	Firmicutes A	Clostridia_A	Christensenellales	UBA3700			1
MAGs_co_10456	N/A	No	Firmicutes A	Clostridia	TANB77	CAG-508	CAG-354		1
MAGs_co_10462	96.22	No	Actinobacteriota	Actinomycetia	Actinomycetales	Bifidobacteriaceae	Aeriscardovia	Aeriscardovia aeriphila	14
MAGs_co_10467	N/A	Yes	Firmicutes A	Clostridia	TANB77	CAG-508			1
MAGs_co_10470	N/A	Yes	Firmicutes A	Clostridia	Oscillospirales	Acutalibacteraceae	CAG-180		2
MAGs_co_10474	N/A	No	Firmicutes A	Clostridia_A	Christensenellales	DTU072			7
MAGs_co_10475	98.65	No	Actinobacteriota	Actinomycetia	Actinomycetales	Bifidobacteriaceae	Bifidobacterium	Bifidobacterium animalis	2
MAGs_co_10498	98.88	No	Firmicutes A	Clostridia	Lachnospirales	Lachnospiraceae	Mediterraneibacter	Mediterraneibacter sp002160525	1
MAGs_co_10499	N/A	Yes	Bacteroidota	Bacteroidia	Bacteroidales	Rikenellaceae	Tidjanibacter		1
MAGs_co_10501	N/A	Yes	Firmicutes A	Clostridia	Lachnospirales	Lachnospiraceae			2
MAGs_co_10511	N/A	Yes	Bacteroidota	Bacteroidia	Bacteroidales	Dysgonomonadaceae	Proteiniphilum		1
MAGs_co_10519	N/A	Yes	Proteobacteria	Alphaproteobacteria	RF32	CAG-239	CAG-495		1
MAGs_co_10521	N/A	Yes	Firmicutes A	Clostridia	Lachnospirales	Lachnospiraceae			1
MAGs_co_10535	N/A	Yes	Proteobacteria	Gammaproteobacteria	Burkholderiales	Burkholderiaceae	Paenalcaligenes		2
MAGs_co_10538	98.96	No	Firmicutes A	Clostridia_A	Christensenellales	CAG-917	UMGS1688	UMGS1688 sp900553825	4
MAGs_co_10542	97.95	No	Cyanobacteria	Vampirovibrionia	Gastranaerophilales	Gastranaerophilaceae	Zag1	Zag1 sp000438175	1
MAGs_co_10547	N/A	Yes	Firmicutes A	Clostridia	Oscillospirales	Oscillospiraceae	Flavonifractor		1
MAGs_co_10550	N/A	Yes	Bacteroidota	Bacteroidia	Bacteroidales	Bacteroidaceae	Paraprevotella		1
MAGs_co_10564	96.41	No	Actinobacteriota	Coriobacteriia	Coriobacteriales	Coriobacteriaceae	Enorma	Enorma phocaeensis	1
MAGs_co_10595	N/A	Yes	Bacteroidota	Bacteroidia	Bacteroidales	Paludibacteraceae			3
MAGs_co_10616	N/A	Yes	Bacteroidota	Bacteroidia	Bacteroidales	UBA932			2
MAGs_co_10625	97.4	No	Firmicutes A	Clostridia	Oscillospirales	Ruminococcaceae	UBA1375	UBA1375 sp002305795	4
MAGs_co_10630	96.17	No	Bacteroidota	Bacteroidia	Bacteroidales	Bacteroidaceae	Phocaeicola	Phocaeicola sp900066445	11
MAGs_co_10631	98.36	No	Firmicutes	Bacilli	Lactobacillales	Lactobacillaceae	Weissella	Weissella cibaria	3
MAGs_co_10644	98.46	No	Campylobacterota	Campylobacteria	Campylobacterales	Helicobacteraceae	Helicobacter_F	Helicobacter F sp002287135	4
MAGs_co_10649	N/A	Yes	Firmicutes A	Clostridia	Oscillospirales	Acutalibacteraceae	An172		1
MAGs_co_10656	N/A	No	Firmicutes A	Clostridia	Lachnospirales	Lachnospiraceae	Lachnoclostridium_A		1
MAGs_co_10661	N/A	Yes	Firmicutes	Bacilli	RF39	CAG-822	CAG-822		1
MAGs_co_10662	N/A	No	Firmicutes A	Clostridia_A	Christensenellales	Borkfalkiaceae	UBA11940		8
MAGs_co_10672	N/A	Yes	Firmicutes A	Clostridia	Oscillospirales	Acutalibacteraceae			1
MAGs_co_10676	98.37	No	Firmicutes A	Clostridia	Oscillospirales	Ruminococcaceae	Gemmiger_A	Gemmiger A sp002160955	7
MAGs_co_10684	N/A	No	Firmicutes A	Clostridia	Oscillospirales	Ruminococcaceae			2
MAGs_co_10687	N/A	Yes	Firmicutes A	Clostridia_A	Christensenellales	UBA1242	UBA11517		3
MAGs_co_10697	98.4	No	Firmicutes A	Clostridia	Oscillospirales	Acutalibacteraceae	Ruminococcus_H	Ruminococcus H sp900552925	78
MAGs_co_10706	N/A	No	Firmicutes A	Clostridia_A	Christensenellales	CAG-74			12
MAGs_co_10707	N/A	Yes	Firmicutes A	Clostridia	Oscillospirales	Ruminococcaceae	UBA866		1
MAGs_co_10717	98.67	No	Firmicutes A	Clostridia_A	Christensenellales	CAG-138	UMGS1241	UMGS1241 sp900549955	3
MAGs_co_10726	99.13	No	Firmicutes	Bacilli	Lactobacillales	Lactobacillaceae	Ligilactobacillus	Ligilactobacillus animalis	2
MAGs_co_10744	N/A	Yes	Proteobacteria	Alphaproteobacteria	RF32	UBA3637	UBA7488		3
MAGs_co_10753	N/A	No	Firmicutes A	Clostridia_A	Christensenellales	CAG-917	UMGS1688		19
MAGs_co_10754	N/A	Yes	Cyanobacteria	Vampirovibrionia	Gastranaerophilales	Gastranaerophilaceae			2
MAGs_co_10763	N/A	Yes	Actinobacteriota	Actinomycetia	Actinomycetales	Bifidobacteriaceae	Bifidobacterium		1
MAGs_co_10767	N/A	Yes	Firmicutes A	Clostridia	Lachnospirales	Lachnospiraceae			4
MAGs_co_10768	N/A	Yes	Bacteroidota	Bacteroidia	Bacteroidales	Bacteroidaceae	Bacteroides		1
MAGs_co_10781	N/A	Yes	Verrucomicrobiota	Lentisphaeria	Victivallales	UBA1829			1
MAGs_co_10792	N/A	No	Firmicutes A	Clostridia_A	Christensenellales	Borkfalkiaceae	Borkfalkia		1
MAGs_co_10799	99.33	No	Campylobacterota	Campylobacteria	Campylobacterales	Arcobacteraceae	Aliarcobacter	Aliarcobacter thereius	1
MAGs_co_10810	N/A	No	Bacteroidota	Bacteroidia	Bacteroidales	Marinifilaceae	Odoribacter		44
MAGs_co_10812	N/A	Yes	Bacteroidota	Bacteroidia	Bacteroidales	UBA11471	UBA11471		9
MAGs_co_10815	N/A	Yes	Firmicutes A	Clostridia_A	Christensenellales	Borkfalkiaceae	Borkfalkia		2
MAGs_co_10817	N/A	Yes	Firmicutes A	Clostridia	Lachnospirales	Lachnospiraceae	UMGS1370		1
MAGs_co_10818	98.72	No	Firmicutes A	Clostridia	Oscillospirales	Ruminococcaceae	Fournierella	Fournierella sp002161595	11
MAGs_co_10819	99.07	No	Bacteroidota	Bacteroidia	Bacteroidales	Rikenellaceae	Tidjanibacter	Tidjanibacter inops	9
MAGs_co_10830	N/A	Yes	Firmicutes A	Clostridia_A	Christensenellales	Borkfalkiaceae	Borkfalkia		1
MAGs_co_10831	98.63	No	Firmicutes A	Clostridia_A	Christensenellales	CAG-138	UMGS1241	UMGS1241 sp900550525	6
MAGs_co_10835	98.7	No	Desulfobacterota	Desulfovibrionia	Desulfovibrionales	Desulfovibrionaceae	Bilophila	Bilophila wadsworthia	36
MAGs_co_10838	N/A	No	Firmicutes A	Clostridia	Peptostreptococcales	Peptostreptococcaceae	Romboutsia		66
MAGs_co_10841	96.78	No	Actinobacteriota	Actinomycetia	Actinomycetales	Bifidobacteriaceae	Bifidobacterium	Bifidobacterium gallinarum	95
MAGs_co_10845	N/A	No	Firmicutes A	Clostridia	Oscillospirales	Butyricicoccaceae	Butyricicoccus		5
MAGs_co_10849	N/A	No	Firmicutes	Bacilli	RF39	CAG-1000	UMGS1217		1
MAGs_co_10854	N/A	No	Actinobacteriota	Coriobacteriia	Coriobacteriales	Eggerthellaceae	Gordonibacter		1
MAGs_co_10855	N/A	Yes	Firmicutes	Bacilli	RF39	CAG-611	CAG-451		1
MAGs_co_10856	98.23	No	Firmicutes A	Clostridia	Lachnospirales	Lachnospiraceae	Dorea	Dorea faecis	45
MAGs_co_10867	99.22	No	Firmicutes A	Clostridia	Lachnospirales	Lachnospiraceae	An181	An181 sp002160325	1
MAGs_co_10872	N/A	Yes	Proteobacteria	Gammaproteobacteria	Enterobacterales	Succinivibrionaceae	Anaerobiospirillum_A		2
MAGs_co_10880	N/A	No	Actinobacteriota	Actinomycetia	Actinomycetales	Micrococcaceae	Yaniella		1
MAGs_co_10885	N/A	Yes	Spirochaetota	Spirochaetia	Sphaerochaetales	Sphaerochaetaceae			1
MAGs_co_10889	N/A	No	Firmicutes A	Clostridia_A	Christensenellales	Borkfalkiaceae	Borkfalkia		3
MAGs_co_10891	N/A	No	Bacteroidota	Bacteroidia	Bacteroidales	Bacteroidaceae	Phocaeicola		6
MAGs_co_10912	N/A	Yes	Verrucomicrobiota	Verrucomicrobiae	Opitutales	CAG-312	QALA01		2
MAGs_co_10913	N/A	No	Firmicutes A	Clostridia_A	Christensenellales	CAG-74			1
MAGs_co_10918	N/A	No	Spirochaetota	Spirochaetia	Treponematales	Treponemataceae			15
MAGs_co_10920	N/A	No	Firmicutes A	Clostridia	Oscillospirales	Oscillospiraceae	CAG-110		23
MAGs_co_10926	N/A	Yes	Firmicutes A	Clostridia	Oscillospirales	Acutalibacteraceae	Ruminococcus_E		1
MAGs_co_10928	N/A	Yes	Firmicutes A	Clostridia	Lachnospirales	Lachnospiraceae	Blautia		1
MAGs_co_10961	99.04	No	Firmicutes	Bacilli	Lactobacillales	Lactobacillaceae	Paucilactobacillus	Paucilactobacillus vaccinostercus	1
MAGs_co_10964	N/A	No	Actinobacteriota	Coriobacteriia	Coriobacteriales	Atopobiaceae	Olsenella_E		2
MAGs_co_10968	N/A	No	Bacteroidota	Bacteroidia	Bacteroidales	UBA932	RC9		4
MAGs_co_10973	N/A	Yes	Synergistota	Synergistia	Synergistales	Synergistaceae	An23		1
MAGs_co_10983	N/A	Yes	Bacteroidota	Bacteroidia	Bacteroidales	Bacteroidaceae	Bacteroides		1
MAGs_co_10984	97.86	No	Bacteroidota	Bacteroidia	Bacteroidales	Bacteroidaceae	Phocaeicola	Phocaeicola coprocola	4
MAGs_co_10987	N/A	No	Firmicutes A	Clostridia_A	Christensenellales	Borkfalkiaceae	UMGS1004		1
MAGs_co_10992	N/A	Yes	Spirochaetota	Spirochaetia	Sphaerochaetales	Sphaerochaetaceae			2
MAGs_co_11000	N/A	Yes	Firmicutes	Bacilli	Erysipelotrichales	Erysipelotrichaceae	Faecalitalea		2
MAGs_co_11003	N/A	No	Firmicutes A	Clostridia	Oscillospirales	Oscillospiraceae	UBA9475		9
MAGs_co_11006	N/A	Yes	Elusimicrobiota	Elusimicrobia	Elusimicrobiales	Elusimicrobiaceae	UBA1436		5
MAGs_co_11007	N/A	Yes	Proteobacteria	Alphaproteobacteria	Rs-D84	Rs-D84	Rs-D84		1
MAGs_co_11017	N/A	Yes	Bacteroidota	Bacteroidia	Bacteroidales	Tannerellaceae	Parabacteroides		18
MAGs_co_11022	97.85	No	Firmicutes A	Clostridia_A	Christensenellales	CAG-74	Firm-11	Firm-11 sp900553905	11
MAGs_co_11026	N/A	No	Proteobacteria	Gammaproteobacteria	Xanthomonadales	Xanthomonadaceae	Luteimonas		9
MAGs_co_11029	N/A	No	Firmicutes	Bacilli	Lactobacillales	Enterococcaceae	Tetragenococcus		3
MAGs_co_11030	N/A	No	Bacteroidota	Bacteroidia	Bacteroidales	UBA932	RC9		17
MAGs_co_11034	N/A	Yes	Cyanobacteria	Vampirovibrionia	Gastranaerophilales	Gastranaerophilaceae	QAMI01		1
MAGs_co_11035	N/A	Yes	Cyanobacteria	Vampirovibrionia	Gastranaerophilales				1
MAGs_co_11038	N/A	Yes	Firmicutes A	Clostridia	Lachnospirales	CAG-274			1
MAGs_co_11043	N/A	Yes	Proteobacteria	Alphaproteobacteria	RF32	CAG-239	CAG-495		1
MAGs_co_11045	N/A	No	Actinobacteriota	Actinomycetia	Mycobacteriales	Micromonosporaceae	Stackebrandtia		2
MAGs_co_11046	98.1	No	Firmicutes A	Clostridia	Oscillospirales	Butyricicoccaceae	Agathobaculum	Agathobaculum sp900557315	1
MAGs_co_11051	98.68	No	Firmicutes A	Clostridia	Oscillospirales	Oscillospiraceae	UBA5446	UBA5446 sp900546615	6
MAGs_co_11054	N/A	Yes	Actinobacteriota	Coriobacteriia	Coriobacteriales	Atopobiaceae	Olsenella_E		15
MAGs_co_11056	99.88	No	Firmicutes A	Clostridia	Oscillospirales	Ruminococcaceae	Harryflintia	Harryflintia acetispora	1
MAGs_co_11057	98.78	No	Firmicutes A	Clostridia	Oscillospirales	Ruminococcaceae	UBA1405	UBA1405 sp002305685	1
MAGs_co_11059	N/A	No	Firmicutes A	Clostridia	Oscillospirales	Oscillospiraceae	UBA5446		8
MAGs_co_11061	97.86	No	Firmicutes A	Clostridia	Oscillospirales	Acutalibacteraceae	Eubacterium_R	Eubacterium R sp900539425	4
MAGs_co_11063	N/A	Yes	Firmicutes A	Clostridia_A	Christensenellales	CAG-917	UMGS1688		6
MAGs_co_11080	N/A	Yes	Firmicutes A	Clostridia_A	Christensenellales	UBA1242	UBA11517		3
MAGs_co_11090	98.07	No	Proteobacteria	Gammaproteobacteria	Xanthomonadales	Xanthomonadaceae	Stenotrophomonas	Stenotrophomonas maltophilia N	1
MAGs_co_11095	N/A	Yes	Spirochaetota	Spirochaetia	Sphaerochaetales	Sphaerochaetaceae			3
MAGs_co_11100	98.65	No	Proteobacteria	Gammaproteobacteria	Pseudomonadales	Pseudomonadaceae	Oblitimonas	Oblitimonas alkaliphila	1
MAGs_co_11108	97.24	No	Actinobacteriota	Coriobacteriia	Coriobacteriales	Atopobiaceae	Olsenella_E	Olsenella E mediterranea	3
MAGs_co_11111	N/A	Yes	Firmicutes C	Negativicutes	Veillonellales	Veillonellaceae	Veillonella		2
MAGs_co_11116	N/A	No	Bacteroidota	Bacteroidia	Bacteroidales	Muribaculaceae			9
MAGs_co_11128	N/A	Yes	Firmicutes A	Clostridia_A	Christensenellales	Borkfalkiaceae			1
MAGs_co_11135	96.95	No	Firmicutes	Bacilli	Lactobacillales	Aerococcaceae	Aerococcus	Aerococcus urinaeequi	18
MAGs_co_11137	N/A	No	Bacteroidota	Bacteroidia	Bacteroidales	UBA932	CAG-831		3
MAGs_co_11145	N/A	No	Firmicutes A	Clostridia	Lachnospirales	Lachnospiraceae	Dorea		1
MAGs_co_11148	N/A	No	Actinobacteriota	Actinomycetia	Mycobacteriales	Mycobacteriaceae	Corynebacterium		3
MAGs_co_11155	N/A	Yes	Bacteroidota	Bacteroidia	Bacteroidales	UBA932	RC9		8
MAGs_co_11159	N/A	Yes	Firmicutes A	Clostridia_A	Christensenellales	UBA1242	UBA11517		1
MAGs_co_11185	N/A	No	Firmicutes A	Clostridia_A	Christensenellales	Borkfalkiaceae	Borkfalkia		7
MAGs_co_11188	N/A	Yes	Firmicutes A	Clostridia	Lachnospirales	Lachnospiraceae	Sellimonas		2
MAGs_co_11197	N/A	Yes	Proteobacteria	Alphaproteobacteria	Rs-D84	Rs-D84	Rs-D84		1
MAGs_co_11204	N/A	Yes	Firmicutes A	Clostridia	Oscillospirales	Ruminococcaceae	UBA3818		2
MAGs_co_11208	N/A	No	Firmicutes A	Clostridia	Lachnospirales	Lachnospiraceae	Dorea		5
MAGs_co_11211	98.3	No	Firmicutes A	Clostridia	Oscillospirales	Oscillospiraceae	UBA5446	UBA5446 sp900545405	2
MAGs_co_11213	N/A	No	Firmicutes A	Clostridia	Oscillospirales	UBA644			1
MAGs_co_11235	N/A	No	Bacteroidota	Bacteroidia	Bacteroidales	Barnesiellaceae	Barnesiella		1
MAGs_co_11249	N/A	No	Firmicutes A	Clostridia	Oscillospirales	Ruminococcaceae	UMGS1826		5
MAGs_co_11275	N/A	Yes	Bacteroidota	Bacteroidia	Bacteroidales	UBA932	RC9		1
MAGs_co_11287	N/A	No	Firmicutes A	Clostridia	Lachnospirales	Lachnospiraceae	UMGS1370		9
MAGs_co_11292	N/A	Yes	Bacteroidota	Bacteroidia	Bacteroidales	Muribaculaceae	CAG-279		8
MAGs_co_11294	N/A	No	Firmicutes A	Clostridia_A	Christensenellales	CAG-74	UMGS1633		4
MAGs_co_11295	N/A	No	Firmicutes A	Clostridia_A	Christensenellales	UBA1242			3
MAGs_co_11302	N/A	Yes	Firmicutes A	Clostridia	TANB77	CAG-508	CAG-269		1
MAGs_co_11328	98.27	No	Bacteroidota	Bacteroidia	Bacteroidales	Rikenellaceae	Alistipes	Alistipes senegalensis	1
MAGs_co_11329	N/A	Yes	Bacteroidota	Bacteroidia	Flavobacteriales	Weeksellaceae	Bergeyella_A		1
MAGs_co_11330	N/A	Yes	Firmicutes A	Clostridia	Lachnospirales	Lachnospiraceae	Fusicatenibacter		2
MAGs_co_11332	95.93	No	Proteobacteria	Gammaproteobacteria	Pseudomonadales	Pseudomonadaceae	Pseudomonas_E	Pseudomonas E lactis	1
MAGs_co_11337	N/A	Yes	Firmicutes A	Clostridia_A	Christensenellales	UBA1242	UBA4626		3
MAGs_co_11339	N/A	Yes	Proteobacteria	Alphaproteobacteria	Rs-D84	Rs-D84	Rs-D84		2
MAGs_co_11340	98.95	No	Firmicutes	Bacilli	Lactobacillales	Lactobacillaceae	Fructilactobacillus	Fructilactobacillus sanfranciscensis	1
MAGs_co_11341	N/A	Yes	Actinobacteriota	Coriobacteriia	Coriobacteriales	Atopobiaceae	Olsenella_E		1
MAGs_co_11343	N/A	No	Firmicutes	Bacilli	RF39	CAG-611	CAG-451		2
MAGs_co_11351	N/A	No	Spirochaetota	Spirochaetia	Sphaerochaetales	Sphaerochaetaceae			9
MAGs_co_11352	N/A	Yes	Desulfobacterota	Desulfovibrionia	Desulfovibrionales	Desulfovibrionaceae	Desulfovibrio		1
MAGs_co_11359	N/A	No	Firmicutes A	Clostridia	Lachnospirales	Lachnospiraceae			1
MAGs_co_11364	N/A	Yes	Firmicutes A	Clostridia	Lachnospirales	Lachnospiraceae	GCA-900066575		1
MAGs_co_11366	97.59	No	Bacteroidota	Bacteroidia	Bacteroidales	Bacteroidaceae	Bacteroides	Bacteroides ndongoniae	5
MAGs_co_11370	N/A	No	Firmicutes A	Clostridia	Oscillospirales	Oscillospiraceae			1
MAGs_co_11372	N/A	Yes	Cyanobacteria	Vampirovibrionia	Gastranaerophilales	Gastranaerophilaceae	CAG-196		1
MAGs_co_11373	97.41	No	Bacteroidota	Bacteroidia	Bacteroidales	Dysgonomonadaceae	Dysgonomonas	Dysgonomonas sp900240225	1
MAGs_co_11388	N/A	Yes	Bacteroidota	Bacteroidia	Bacteroidales	UBA932	UBA3382		1
MAGs_co_11396	N/A	No	Bacteroidota	Bacteroidia	Bacteroidales	UBA11471	UBA11471		6
MAGs_co_11409	N/A	Yes	Firmicutes A	Clostridia	Tissierellales	Peptoniphilaceae	Neofamilia		1
MAGs_co_11427	N/A	Yes	Proteobacteria	Alphaproteobacteria	RF32	CAG-239	CAG-495		2
MAGs_co_11428	N/A	Yes	Firmicutes A	Clostridia	Oscillospirales	Oscillospiraceae	UBA9475		1
MAGs_co_11432	N/A	No	Deferribacterota	Deferribacteres	Deferribacterales	Mucispirillaceae	Mucispirillum		3
MAGs_co_11446	N/A	No	Firmicutes A	Clostridia	Lachnospirales	CAG-274	UMGS1441		1
MAGs_co_11478	N/A	Yes	Firmicutes A	Clostridia	Oscillospirales	Acutalibacteraceae	Eubacterium_R		1
MAGs_co_11482	N/A	Yes	Proteobacteria	Alphaproteobacteria	RF32	CAG-239	CAG-495		1
MAGs_co_11492	N/A	Yes	Firmicutes A	Clostridia	Lachnospirales	CAG-274	UMGS1441		1
MAGs_co_11494	96.9	No	Proteobacteria	Gammaproteobacteria	Burkholderiales	Burkholderiaceae	Sutterella	Sutterella sp900545275	2
MAGs_co_11521	N/A	No	Firmicutes A	Clostridia	Oscillospirales	Ruminococcaceae	Fournierella		1
MAGs_co_11522	N/A	Yes	Elusimicrobiota	Elusimicrobia	Elusimicrobiales	Elusimicrobiaceae	UBA1436		1
MAGs_co_11523	N/A	Yes	Proteobacteria	Gammaproteobacteria	Burkholderiales	Burkholderiaceae	CAG-521		4
MAGs_co_11525	N/A	Yes	Firmicutes A	Clostridia	Oscillospirales	Butyricicoccaceae	Agathobaculum		14
MAGs_co_11527	N/A	Yes	Proteobacteria	Alphaproteobacteria	Rs-D84	Rs-D84	Rs-D84		6
MAGs_co_11537	95.1	No	Firmicutes	Bacilli	Staphylococcales	Salinicoccaceae	Aliicoccus	Aliicoccus persicus	2
MAGs_co_11540	N/A	No	Bacteroidota	Bacteroidia	Bacteroidales	UBA932	RC9		4
MAGs_co_11549	98.15	No	Bacteroidota	Bacteroidia	Bacteroidales	Bacteroidaceae	43-108	43-108 sp001915545	5
MAGs_co_11552	97.68	No	Firmicutes A	Clostridia	Lachnospirales	Lachnospiraceae	UC5-1-2E3	UC5-1-2E3 sp001304875	9
MAGs_co_11554	N/A	Yes	Bacteroidota	Bacteroidia	Bacteroidales	UBA932	CAG-831		1
MAGs_co_11556	N/A	No	Firmicutes A	Clostridia	Lachnospirales	Lachnospiraceae	Mediterraneibacter		13
MAGs_co_11559	N/A	No	Firmicutes A	Clostridia	Lachnospirales	Anaerotignaceae	Anaerotignum		2
MAGs_co_11560	99.02	No	Proteobacteria	Gammaproteobacteria	Burkholderiales	Burkholderiaceae	Sutterella	Sutterella wadsworthensis A	1
MAGs_co_11562	N/A	Yes	Firmicutes A	Clostridia_A	Christensenellales	UBA1242	UBA6345		1
MAGs_co_11574	N/A	Yes	Elusimicrobiota	Elusimicrobia	Elusimicrobiales	Elusimicrobiaceae	UBA1174		3
MAGs_co_11575	98.48	No	Firmicutes A	Clostridia	Oscillospirales	Acutalibacteraceae	Eubacterium_R	Eubacterium R sp000431535	30
MAGs_co_11579	N/A	Yes	Firmicutes A	Clostridia	Lachnospirales				1
MAGs_co_11581	97.58	No	Bacteroidota	Bacteroidia	Bacteroidales	Bacteroidaceae	Phocaeicola	Phocaeicola sp002161765	26
MAGs_co_11591	N/A	Yes	Spirochaetota	Spirochaetia	Sphaerochaetales	Sphaerochaetaceae			5
MAGs_co_11595	N/A	Yes	Firmicutes A	Clostridia_A	Christensenellales	Borkfalkiaceae	UMGS1004		1
MAGs_co_11610	N/A	No	Firmicutes A	Clostridia	Oscillospirales	Acutalibacteraceae	UMGS1397		1
MAGs_co_11612	95.56	No	Firmicutes A	Clostridia	Oscillospirales	Oscillospiraceae	UBA9475	UBA9475 sp002161675	30
MAGs_co_11615	N/A	No	Firmicutes A	Clostridia	Oscillospirales	Acutalibacteraceae			5
MAGs_co_11633	98.83	No	Proteobacteria	Gammaproteobacteria	Enterobacterales	Enterobacteriaceae	Morganella	Morganella morganii A	1
MAGs_co_11643	N/A	Yes	Firmicutes A	Clostridia	Oscillospirales	Oscillospiraceae	Lawsonibacter		2
MAGs_co_11654	N/A	Yes	Firmicutes A	Clostridia_A	Christensenellales	Borkfalkiaceae	Borkfalkia		1
MAGs_co_11656	N/A	No	Firmicutes A	Clostridia	Lachnospirales	Lachnospiraceae			4
MAGs_co_11673	N/A	Yes	Proteobacteria	Gammaproteobacteria	Burkholderiales	Aquaspirillaceae	Aquaspirillum		1
MAGs_co_11679	N/A	Yes	Bacteroidota	Bacteroidia	Bacteroidales	Rikenellaceae	Alistipes		2
MAGs_co_11685	99.57	No	Firmicutes	Bacilli	Lactobacillales	Lactobacillaceae	Limosilactobacillus	Limosilactobacillus sp900557215	12
MAGs_co_11692	N/A	No	Firmicutes	Bacilli	Lactobacillales	Lactobacillaceae			3
MAGs_co_11697	N/A	No	Firmicutes A	Clostridia	Oscillospirales	Butyricicoccaceae	Agathobaculum		2
MAGs_co_11701	N/A	Yes	Firmicutes A	Clostridia_A	Christensenellales	Borkfalkiaceae	UMGS1004		2
MAGs_co_11702	N/A	Yes	Firmicutes A	Clostridia	Oscillospirales	Oscillospiraceae	UBA5446		2
MAGs_co_11707	N/A	Yes	Bacteroidota	Bacteroidia	Flavobacteriales	Weeksellaceae	Epilithonimonas		1
MAGs_co_11711	97.88	No	Firmicutes A	Clostridia	Oscillospirales	Oscillospiraceae	Oscillibacter	Oscillibacter sp900554425	1
MAGs_co_11725	N/A	No	Firmicutes A	Clostridia	Lachnospirales	Lachnospiraceae	UBA7096		1
MAGs_co_11747	N/A	Yes	Firmicutes A	Clostridia	Oscillospirales	Acutalibacteraceae			15
MAGs_co_11765	N/A	No	Bacteroidota	Bacteroidia	Bacteroidales	UBA932	UBA1232		13
MAGs_co_11766	N/A	Yes	Bacteroidota	Bacteroidia	Bacteroidales	Bacteroidaceae	Bacteroides		1
MAGs_co_11790	N/A	Yes	Firmicutes A	Clostridia_A	Christensenellales	UBA3700			3
MAGs_co_11796	97.72	No	Firmicutes A	Clostridia	Oscillospirales	Acutalibacteraceae	UMGS905	UMGS905 sp900546735	2
MAGs_co_11798	N/A	Yes	Bacteroidota	Bacteroidia	Bacteroidales	Bacteroidaceae	Phocaeicola		1
MAGs_co_11805	N/A	Yes	Firmicutes A	Clostridia_A	Christensenellales				5
MAGs_co_11806	N/A	No	Firmicutes A	Clostridia	Lachnospirales	Lachnospiraceae			3
MAGs_co_11810	N/A	Yes	Firmicutes A	Clostridia	Oscillospirales	Acutalibacteraceae	Eubacterium_R		1
MAGs_co_11812	N/A	Yes	Proteobacteria	Alphaproteobacteria	RF32	CAG-239			3
MAGs_co_11813	N/A	Yes	Proteobacteria	Gammaproteobacteria	Enterobacterales	Aeromonadaceae			2
MAGs_co_11815	N/A	Yes	Cyanobacteria	Vampirovibrionia	Gastranaerophilales	Gastranaerophilaceae	CAG-306		3
MAGs_co_11819	98.94	No	Fusobacteriota	Fusobacteriia	Fusobacteriales	Fusobacteriaceae	Fusobacterium_A	Fusobacterium A ulcerans	2
MAGs_co_11837	N/A	No	Desulfobacterota	Desulfovibrionia	Desulfovibrionales	Desulfovibrionaceae	Desulfovibrio		9
MAGs_co_11840	N/A	Yes	Firmicutes	Bacilli	RFN20	CAG-826			3
MAGs_co_11846	N/A	Yes	Firmicutes A	Clostridia	Lachnospirales	Lachnospiraceae	Mediterraneibacter		1
MAGs_co_11847	N/A	Yes	Spirochaetota	Spirochaetia	Sphaerochaetales	Sphaerochaetaceae	Spiro-01		3
MAGs_co_11852	N/A	Yes	Spirochaetota	Spirochaetia	Sphaerochaetales	Sphaerochaetaceae			1
MAGs_co_11853	N/A	No	Bacteroidota	Bacteroidia	Bacteroidales	UBA932	RC9		12
MAGs_co_11855	N/A	No	Firmicutes A	Clostridia	Oscillospirales	Oscillospiraceae	Flavonifractor		3
MAGs_co_11869	N/A	Yes	Firmicutes A	Clostridia_A	Christensenellales	UBA3700			5
MAGs_co_11873	N/A	Yes	Firmicutes A	Clostridia	Lachnospirales	Lachnospiraceae	Fusicatenibacter		2
MAGs_co_11875	N/A	Yes	Firmicutes A	Clostridia_A	Christensenellales	Borkfalkiaceae	UMGS1004		1
MAGs_co_11885	98.09	No	Firmicutes	Bacilli	Lactobacillales	Lactobacillaceae	Loigolactobacillus	Loigolactobacillus coryniformis	2
MAGs_co_11893	N/A	No	Bacteroidota	Bacteroidia	Bacteroidales	Bacteroidaceae	Bacteroides		6
MAGs_co_11894	N/A	Yes	Actinobacteriota	Actinomycetia	Actinomycetales	Beutenbergiaceae			1
MAGs_co_11898	N/A	Yes	Proteobacteria	Gammaproteobacteria	Burkholderiales	Burkholderiaceae	Comamonas		1
MAGs_co_11905	95.23	No	Actinobacteriota	Actinomycetia	Mycobacteriales	Mycobacteriaceae	Corynebacterium	Corynebacterium phoceense	16
MAGs_co_11906	99.99	No	Proteobacteria	Gammaproteobacteria	Enterobacterales	Enterobacteriaceae	Salmonella	Salmonella enterica	1
MAGs_co_11907	N/A	No	Firmicutes A	Clostridia	Lachnospirales	Lachnospiraceae	Blautia		13
MAGs_co_11917	99.02	No	Firmicutes A	Clostridia	Oscillospirales	Butyricicoccaceae	UMGS1384	UMGS1384 sp900551265	1
MAGs_co_11940	97.01	No	Proteobacteria	Gammaproteobacteria	Burkholderiales	Burkholderiaceae	Comamonas	Comamonas sp002501455	1
MAGs_co_11944	N/A	No	Firmicutes A	Clostridia	Oscillospirales	Ruminococcaceae	Gemmiger		9
MAGs_co_11959	98.09	No	Firmicutes	Bacilli	Lactobacillales	Streptococcaceae	Lactococcus	Lactococcus lactis	1
MAGs_co_11965	99.41	No	Cyanobacteria	Vampirovibrionia	Gastranaerophilales	Gastranaerophilaceae	UMGS951	UMGS951 sp900547155	4
MAGs_co_11967	N/A	Yes	Firmicutes	Bacilli	Lactobacillales	Lactobacillaceae	Limosilactobacillus		1
MAGs_co_11973	N/A	Yes	Firmicutes A	Clostridia	Oscillospirales	Ruminococcaceae			2
MAGs_co_11987	98.12	No	Firmicutes	Bacilli	Lactobacillales	Lactobacillaceae	Lactobacillus	Lactobacillus gigeriorum	2
MAGs_co_11990	N/A	Yes	Bacteroidota	Bacteroidia	Chitinophagales	Chitinophagaceae	Arachidicoccus		1
MAGs_co_12007	98.64	No	Firmicutes A	Clostridia	Oscillospirales	Ruminococcaceae	Faecalibacterium	Faecalibacterium sp002160915	12
MAGs_co_12008	N/A	No	Desulfobacterota	Desulfovibrionia	Desulfovibrionales	Desulfovibrionaceae			1
MAGs_co_12009	N/A	No	Firmicutes A	Clostridia	Oscillospirales	Oscillospiraceae	Intestinimonas		3
MAGs_co_12016	98.88	No	Proteobacteria	Gammaproteobacteria	Enterobacterales	Enterobacteriaceae	Proteus	Proteus mirabilis	9
MAGs_co_12019	96.99	No	Firmicutes A	Clostridia	Peptostreptococcales	Anaerovoracaceae	Eubacterium_M	Eubacterium M sp900540015	9
MAGs_co_12025	N/A	No	Firmicutes A	Clostridia	TANB77	CAG-508			1
MAGs_co_12026	N/A	No	Firmicutes	Bacilli	Acholeplasmatales	Anaeroplasmataceae			1
MAGs_co_12030	N/A	Yes	Bacteroidota	Bacteroidia	Bacteroidales	Rikenellaceae	Alistipes		1
MAGs_co_12039	98.1	No	Firmicutes A	Clostridia	Lachnospirales	UBA1390	UBA1390	UBA1390 sp002305315	13
MAGs_co_12040	N/A	No	Firmicutes A	Clostridia	Lachnospirales	Lachnospiraceae			7
MAGs_co_12044	N/A	Yes	Firmicutes A	Clostridia	Oscillospirales	Acutalibacteraceae	Eubacterium_R		3
MAGs_co_12045	N/A	No	Firmicutes A	Clostridia	Lachnospirales	Lachnospiraceae	Enterocloster		39
MAGs_co_12048	97.02	No	Firmicutes A	Clostridia	Oscillospirales	Oscillospiraceae	Flavonifractor	Flavonifractor sp002161085	6
MAGs_co_12049	N/A	Yes	Bacteroidota	Bacteroidia	Bacteroidales	Bacteroidaceae	Bacteroides		6
MAGs_co_12054	N/A	No	Firmicutes A	Clostridia_A	Christensenellales	CAG-74	SFFH01		4
MAGs_co_12058	N/A	No	Firmicutes A	Clostridia	Lachnospirales	Lachnospiraceae	Blautia_A		5
MAGs_co_12066	N/A	Yes	Bacteroidota	Bacteroidia	Bacteroidales	UBA932			1
MAGs_co_12071	N/A	Yes	Firmicutes A	Clostridia	Oscillospirales	Acutalibacteraceae	CAG-177		1
MAGs_co_12077	N/A	Yes	Firmicutes A	Clostridia_A	Christensenellales	DTU072			6
MAGs_co_12088	N/A	No	Firmicutes A	Clostridia	Lachnospirales	Lachnospiraceae	GCA-900066135		12
MAGs_co_12094	N/A	No	Proteobacteria	Gammaproteobacteria	Cardiobacteriales	Wohlfahrtiimonadaceae	Ignatzschineria		2
MAGs_co_12096	N/A	No	Firmicutes A	Clostridia	Lachnospirales	Lachnospiraceae	Mediterraneibacter		3
MAGs_co_12098	N/A	Yes	Firmicutes A	Clostridia	Oscillospirales	CAG-272	UMGS1865		2
MAGs_co_12124	97.75	No	Bacteroidota	Bacteroidia	Bacteroidales	Bacteroidaceae	Prevotella	Prevotella sp900554545	4
MAGs_co_12131	N/A	No	Firmicutes	Bacilli	Lactobacillales	Lactobacillaceae	Ligilactobacillus		9
MAGs_co_12133	N/A	No	Actinobacteriota	Actinomycetia	Actinomycetales	Micrococcaceae	Nesterenkonia		2
MAGs_co_12142	96.98	No	Firmicutes	Bacilli	RFN20	CAG-826	UBA4951	UBA4951 sp900542595	7
MAGs_co_12152	N/A	No	Firmicutes A	Clostridia_A	Christensenellales	CAG-74			2
MAGs_co_12154	N/A	Yes	Firmicutes	Bacilli	RF39	CAG-822	CAG-878		1
MAGs_co_12159	95.24	No	Actinobacteriota	Actinomycetia	Mycobacteriales	Mycobacteriaceae	Corynebacterium	Corynebacterium amycolatum	6
MAGs_co_12162	N/A	No	Actinobacteriota	Coriobacteriia	Coriobacteriales	Eggerthellaceae	Raoultibacter		5
MAGs_co_12175	N/A	No	Firmicutes A	Clostridia	TANB77	CAG-508	CAG-269		1
MAGs_co_12176	N/A	Yes	Firmicutes	Bacilli	Lactobacillales	Enterococcaceae			3
MAGs_co_12178	N/A	No	Firmicutes A	Clostridia	Oscillospirales	Oscillospiraceae	UBA5446		22
MAGs_co_12183	N/A	Yes	Firmicutes A	Clostridia	Oscillospirales	Oscillospiraceae	UBA5446		2
MAGs_co_12205	N/A	Yes	Cyanobacteria	Vampirovibrionia	Gastranaerophilales	Gastranaerophilaceae			1
MAGs_co_12209	99.1	No	Firmicutes A	Clostridia	Oscillospirales	Ruminococcaceae	Anaerotruncus	Anaerotruncus colihominis	19
MAGs_co_12211	N/A	Yes	Firmicutes A	Clostridia_A	Christensenellales	DTU072			3
MAGs_co_12216	N/A	Yes	Firmicutes A	Clostridia_A	Christensenellales	UBA3700			1
MAGs_co_12225	N/A	No	Bacteroidota	Bacteroidia	Bacteroidales	Bacteroidaceae	Bacteroides		4
MAGs_co_12227	N/A	Yes	Proteobacteria	Alphaproteobacteria	RF32	CAG-239	CAG-495		1
MAGs_co_12230	97.85	No	Firmicutes A	Clostridia	Oscillospirales	Oscillospiraceae	Evtepia	Evtepia sp900546255	35
MAGs_co_12232	N/A	Yes	Proteobacteria	Gammaproteobacteria	Nitrosococcales	Methylophagaceae	Methylophaga		1
MAGs_co_12237	N/A	No	Firmicutes A	Clostridia_A	Christensenellales	Borkfalkiaceae	Borkfalkia		5
MAGs_co_12242	99.85	No	Firmicutes	Bacilli	Staphylococcales	Staphylococcaceae	Staphylococcus	Staphylococcus arlettae	3
MAGs_co_12257	N/A	Yes	Firmicutes	Bacilli	RF39	CAG-611	CAG-877		1
MAGs_co_12258	N/A	Yes	Firmicutes A	Clostridia_A	Christensenellales	Borkfalkiaceae			5
MAGs_co_12259	N/A	Yes	Firmicutes A	Clostridia_A	Christensenellales	CAG-74	Firm-11		4
MAGs_co_12262	N/A	No	Firmicutes A	Clostridia	Oscillospirales	Acutalibacteraceae	An200		1
MAGs_co_12266	98.29	No	Bacteroidota	Bacteroidia	Bacteroidales	Bacteroidaceae	Phocaeicola	Phocaeicola barnesiae	40
MAGs_co_12268	99.35	No	Verrucomicrobiota	Lentisphaeria	Victivallales	Victivallaceae	Victivallis	Victivallis sp002998355	1
MAGs_co_12270	N/A	Yes	Bacteroidota	Bacteroidia	Bacteroidales	UBA932	CAG-831		1
MAGs_co_12276	N/A	No	Actinobacteriota	Coriobacteriia	Coriobacteriales	Atopobiaceae	Olsenella_E		3
MAGs_co_12277	N/A	No	Actinobacteriota	Actinomycetia	Mycobacteriales	Micromonosporaceae	Stackebrandtia		1
MAGs_co_12281	N/A	Yes	Proteobacteria	Gammaproteobacteria	Burkholderiales	Burkholderiaceae	Paenalcaligenes		3
MAGs_co_12286	N/A	No	Firmicutes B	Dehalobacteriia	UBA4068	UBA5755			1
MAGs_co_12291	95.56	No	Bacteroidota	Bacteroidia	Bacteroidales	Marinifilaceae	Butyricimonas	Butyricimonas virosa	2
MAGs_co_12296	N/A	No	Elusimicrobiota	Elusimicrobia	Elusimicrobiales	Elusimicrobiaceae			20
MAGs_co_12298	99.2	No	Actinobacteriota	Actinomycetia	Streptosporangiales	Streptosporangiaceae	Nocardiopsis	Nocardiopsis alkaliphila	1
MAGs_co_12304	N/A	No	Firmicutes A	Clostridia	Lachnospirales	Lachnospiraceae	Eisenbergiella		3
MAGs_co_12306	N/A	Yes	Cyanobacteria	Vampirovibrionia	Gastranaerophilales	Gastranaerophilaceae	Zag1		2
MAGs_co_12308	N/A	Yes	Firmicutes A	Clostridia	Oscillospirales	Acutalibacteraceae	CAG-180		1
MAGs_co_12310	99.03	No	Firmicutes A	Clostridia	Oscillospirales	CAG-272	QALR01	QALR01 sp003150035	3
MAGs_co_12318	N/A	Yes	Actinobacteriota	Coriobacteriia	Coriobacteriales	Eggerthellaceae			1
MAGs_co_12320	99.4	No	Firmicutes	Bacilli	Staphylococcales	Salinicoccaceae	Jeotgalicoccus	Jeotgalicoccus halophilus	2
MAGs_co_12321	N/A	No	Actinobacteriota	Actinomycetia	Actinomycetales	Brevibacteriaceae	Brevibacterium		4
MAGs_co_12327	96	No	Firmicutes	Bacilli	RFN20	CAG-826	UBA4855	UBA4855 sp900540365	1
MAGs_co_12339	N/A	Yes	Firmicutes	Bacilli	Lactobacillales	Enterococcaceae	Enterococcus_E		5
