# Supplementary material for: Metagenome-assembled genomes and gene catalog from the chicken gut microbiome aid in deciphering antibiotic resistomes
Source: Commun Biol. 2021 Nov 18;4:1305. doi: 10.1038/s42003-021-02827-2 (PMC8602611; doi:10.1038/s42003-021-02827-2)
Supplement: Supplementary file 8 — Supplementary Data 5 [file 42003_2021_2827_MOESM8_ESM.xlsx]

## Sheet: Data 5
Data 5 Novel genera assembled in the present study
Genome ID	Cluseter on genus level	Order	Family
MAGs_co_9739	New genus 1	Erysipelotrichales	Erysipelotrichaceae
MAGs_co_1722	New genus 2	Erysipelotrichales	Erysipelotrichaceae
MAGs_co_1561	New genus 3	Erysipelotrichales	Erysipelotrichaceae
MAGs_co_2169		Erysipelotrichales	Erysipelotrichaceae
MAGs_co_9666		Erysipelotrichales	Erysipelotrichaceae
MAGs_co_2193	New genus 4	RFN20	CAG-826
MAGs_co_11840	New genus 5	RFN20	CAG-826
MAGs_co_428		RFN20	CAG-826
MAGs_co_3777	New genus 6	RFN20	CAG-826
MAGs_co_6490	New genus 7	Mycoplasmatales	Mycoplasmoidaceae
MAGs_co_10393	New genus 8	Oscillospirales	Acutalibacteraceae
MAGs_co_10672		Oscillospirales	Acutalibacteraceae
MAGs_co_4931		Oscillospirales	Acutalibacteraceae
MAGs_co_3087	New genus 9	Oscillospirales	Acutalibacteraceae
MAGs_co_9559	New genus 10	Oscillospirales	Ruminococcaceae
MAGs_co_2379	New genus 11	Oscillospirales	Ruminococcaceae
MAGs_co_3680	New genus 12	Oscillospirales	Ruminococcaceae
MAGs_co_7217	New genus 13	Oscillospirales	Oscillospiraceae
MAGs_co_2056	New genus 14	Oscillospirales	Butyricicoccaceae
MAGs_co_4301	New genus 15	Oscillospirales	Butyricicoccaceae
MAGs_co_5680	New genus 16	Oscillospirales	CAG-272
MAGs_co_10417	New genus 17
MAGs_co_8671	New genus 18	Lachnospirales	UBA1390
MAGs_co_1915	New genus 19	Lachnospirales	CAG-274
MAGs_co_76		Lachnospirales	CAG-274
MAGs_co_7493		Lachnospirales	CAG-274
MAGs_co_11579	New genus 20	Lachnospirales
MAGs_co_1120	New genus 21	Peptostreptococcales	Anaerovoracaceae
MAGs_co_5236	New genus 22	Tissierellales	Helcococcaceae
MAGs_co_8698	New genus 23	Tissierellales	Helcococcaceae
MAGs_co_7735	New genus 24	Christensenellales	DTU072
MAGs_co_3805	New genus 25	Christensenellales
MAGs_co_7915	New genus 26	Christensenellales	CAG-552
MAGs_co_6988	New genus 27	Christensenellales	CAG-138
MAGs_co_5407	New genus 28	Christensenellales
MAGs_co_4420	New genus 29	Actinomycetales	Actinomycetaceae
MAGs_co_3793	New genus 30	Actinomycetales	Actinomycetaceae
MAGs_co_8248	New genus 31	UBA4705	UBA4705
MAGs_co_3131	New genus 32
MAGs_co_10016	New genus 33	Rickettsiales	UBA1997
MAGs_co_698		Rickettsiales	UBA1997
MAGs_co_2702	New genus 34	RF32
MAGs_co_9495	New genus 35	RFP12	UBA3636
MAGs_co_3942	New genus 36	Victivallales	UBA1829
MAGs_co_10113	New genus 37	Campylobacterales	Campylobacteraceae
MAGs_co_6531		Campylobacterales	Campylobacteraceae
MAGs_co_4243		Campylobacterales	Campylobacteraceae
MAGs_co_4611		Campylobacterales	Campylobacteraceae
MAGs_co_10272		Campylobacterales	Campylobacteraceae
MAGs_co_2894	New genus 38	Spirochaetales	UBA9216
MAGs_co_6317		Spirochaetales	UBA9216
MAGs_co_898
