# Supplementary material for: Metagenome-assembled genomes and gene catalog from the chicken gut microbiome aid in deciphering antibiotic resistomes
Source: Commun Biol. 2021 Nov 18;4:1305. doi: 10.1038/s42003-021-02827-2 (PMC8602611; doi:10.1038/s42003-021-02827-2)
Supplement: Supplementary file 9 — Supplementary Data 6 [file 42003_2021_2827_MOESM9_ESM.txt]

(MAGs_co_8740,(MAGs_co_7552,(MAGs_co_2026,((((MAGs_co_6385,MAGs_co_12125)0.59:0.05216685123596676,(MAGs_co_6191,((MAGs_co_2675,(MAGs_co_3419,MAGs_co_7113)0.7:0.0975328858057561)0.38:0.005903674667680391,(MAGs_co_7320,(MAGs_co_4992,(MAGs_co_1274,((MAGs_co_3187,MAGs_co_5266)0.44:0.01957697055454339,((MAGs_co_5709,MAGs_co_10957)0.51:0.035498438882245555,(MAGs_co_7581,((MAGs_co_622,MAGs_co_2506)0.38:0.005915191132782205,((MAGs_co_4656,(MAGs_co_11655,MAGs_co_4942)0.61:0.05308453668791899)0.29:0.0,((MAGs_co_9540,MAGs_co_5297)0.23:0.0,((MAGs_co_5102,MAGs_co_4527)0.61:0.04991676347444157,((MAGs_co_2084,MAGs_co_6251)0.35:0.017723287203600856,(MAGs_co_11642,(MAGs_co_9740,MAGs_co_11988)0.56:0.05209600271594999)0.52:0.03956226719700199)0.37:0.003932357756940496)0.54:0.04166447326643647)0.25:0.0)0.48:0.025936481941013886)0.43:0.026026645738539345)0.61:0.055759370939132684)0.31:0.0)0.61:0.058892622126980994)0.78:0.0899769079558896)0.33:0.0019111229973773067)0.47:0.025189235205745605)0.63:0.05694192862994025)0.24:0.0010685876613291429)0.36:0.0038036447348488087,(MAGs_co_9846,(Methanocorpusculum_bavirium_DSM4179,((MAGs_co_5667,(Candidatus_Methanomethylophilus_alvus_Mx-05,((MAGs_co_7347,MAGs_co_564)1:1.6645084900319507,(((MAGs_co_9714,(MAGs_co_6661,MAGs_co_8190)0.83:0.10679978094566807)1:1.3326250462068274,(MAGs_co_4622,((MAGs_co_6683,MAGs_co_2268)0.2:0.0,(MAGs_co_12192,MAGs_co_11661)0.63:0.08616176982177998)1:1.1202407675374344)1:0.4827297020923527)0.62:0.057445295148996545,(MAGs_co_12092,(MAGs_co_7921,(MAGs_co_9565,(MAGs_co_6888,(MAGs_co_6550,(((MAGs_co_11460,MAGs_co_8682)0.46:0.02805686044820709,(MAGs_co_3434,MAGs_co_12189)0.41:0.031313912742918344)0.49:0.02979291555471775,(MAGs_co_11919,(MAGs_co_7880,(MAGs_co_4561,(MAGs_co_10837,MAGs_co_5479)0.64:0.08251445564965658)0.41:0.015133760121875789)0.42:0.018876504672304492)0.55:0.0437736373232309)0.52:0.03615909171770853)0.29:0.002496203709429382)0.79:0.10243984549366958)0.25:0.0)0.73:0.0882295549614544)1:0.862626294853856)1:0.30978462575932103)1:1.6518832606419602)0.96:0.28049388584386203)1:1.0591672984143918,(MAGs_co_10911,((MAGs_co_10060,(MAGs_co_10167,(MAGs_co_10061,(MAGs_co_2975,(Methanobrevibacter_woesei_DSM11979,MAGs_co_8673)0.66:0.0674366726136194)0.69:0.06561069496100477)0.72:0.07727224711479443)0.37:0.01813867967824834)0.37:0.021949075683667097,(MAGs_co_8284,((MAGs_co_10770,MAGs_co_1763)0.76:0.07561771481655742,((MAGs_co_11448,(MAGs_co_6040,MAGs_co_9283)0.9:0.13462287910852724)0.85:0.10179243847807176,((MAGs_co_11674,(MAGs_co_1488,MAGs_co_9692)0.86:0.10159645688464386)0.69:0.06380649831682429,((MAGs_co_3070,MAGs_co_7847)0.47:0.024948446001541714,(((MAGs_co_9858,(MAGs_co_3199,MAGs_co_4182)0.47:0.02625984836196365)0.6:0.04850110536632544,(MAGs_co_653,((MAGs_co_11507,MAGs_co_10020)0.89:0.11070817759639828,(MAGs_co_8030,MAGs_co_5712)0.77:0.08605259640380303)0.41:0.02167738445253615)0.48:0.027332294853630392)0.31:0.0,(MAGs_co_7356,((MAGs_co_12167,((MAGs_co_2791,MAGs_co_9104)0.91:0.11853669046629568,(MAGs_co_10669,MAGs_co_8707)0.43:0.017427361258472763)0.55:0.04948871641427542)0.58:0.04989533710660372,(MAGs_co_11529,(MAGs_co_1484,((MAGs_co_10260,MAGs_co_2478)1:0.5993012763222653,(MAGs_co_2140,MAGs_co_3672)0.39:0.008768494353182749)0.38:0.007116703597232027)0.41:0.01270323008454263)0.33:0.008020364650062124)0.54:0.037650668130006025)0.53:0.0382743655355982)0.39:0.00804777372790297)0.34:0.0)0.44:0.017828410474002927)0.52:0.033723398461322225)0.38:0.020281790860248953)0.95:0.1430063206741606)0.36:0.0035358057594476926)1:2.4570246719817628)1:1.6101715103877006)1:1.6127069273875763)0.33:0.0)0.33:0.0,(MAGs_co_7873,(MAGs_co_7159,((MAGs_co_3456,((MAGs_co_8402,(MAGs_co_5696,MAGs_co_9233)0.66:0.0675823390173161)0.48:0.026776917318261376,(MAGs_co_6632,(MAGs_co_1157,MAGs_co_7038)0.8:0.09053573535422714)0.69:0.06371417907409392)0.53:0.03705421310294344)0.45:0.020190917850299923,(MAGs_co_2426,(MAGs_co_10972,(MAGs_co_9810,MAGs_co_6288)0.92:0.13931421235883204)0.33:0.005977979607147123)0.37:0.004748481651853865)0.39:0.011493876001017539)0.32:0.0)0.44:0.020696590369534803)0.28:0.0)1:0.24281345963733605):0.0); 
