# Supplementary material for: Metagenome-assembled genomes and gene catalog from the chicken gut microbiome aid in deciphering antibiotic resistomes
Source: Commun Biol. 2021 Nov 18;4:1305. doi: 10.1038/s42003-021-02827-2 (PMC8602611; doi:10.1038/s42003-021-02827-2)
Supplement: Supplementary file 10 — Supplementary Data 7 [file 42003_2021_2827_MOESM10_ESM.xlsx]

## Sheet: Data 7
Data 7 Read mapping rates of 799 samples against the 12,339 MAGs
Sample ID	Mapping Rate (%)	Country	Reference*
ERR2241628	98.08	Netherlands	[1]
ERR2241631	98.8	Netherlands	[1]
ERR2241632	98.62	Netherlands	[1]
ERR2241634	94.77	Netherlands	[1]
ERR2241635	98.44	Netherlands	[1]
ERR2241637	98.44	Netherlands	[1]
ERR2241639	98.76	Netherlands	[1]
ERR2241641	99.08	Netherlands	[1]
ERR2241643	98.7	Netherlands	[1]
ERR2241645	99.02	Netherlands	[1]
ERR2241647	98.21	Netherlands	[1]
ERR2241649	99.49	Netherlands	[1]
ERR2241651	97.25	Netherlands	[1]
ERR2241653	98.1	Netherlands	[1]
ERR2241655	98.55	Netherlands	[1]
ERR2241657	97.48	Netherlands	[1]
ERR2241659	98.41	Netherlands	[1]
ERR2241662	97.33	Netherlands	[1]
ERR2241664	97.81	Netherlands	[1]
ERR2241665	98.18	Netherlands	[1]
ERR2241686	99.27	Germany	[1]
ERR2241687	98.36	Germany	[1]
ERR2241688	99.54	Germany	[1]
ERR2241689	98.22	Germany	[1]
ERR2241690	98.68	Germany	[1]
ERR2241691	99.49	Germany	[1]
ERR2241692	98.74	Germany	[1]
ERR2241693	98.36	Germany	[1]
ERR2241694	98.4	Germany	[1]
ERR2241695	98.09	Germany	[1]
ERR2241696	99.16	Germany	[1]
ERR2241697	98.73	Germany	[1]
ERR2241698	98.04	Germany	[1]
ERR2241699	99.35	Germany	[1]
ERR2241700	99.07	Germany	[1]
ERR2241701	98.49	Germany	[1]
ERR2241702	98.15	Germany	[1]
ERR2241703	98.66	Germany	[1]
ERR2241704	98.15	Germany	[1]
ERR2241725	98.86	France	[1]
ERR2241726	99.42	France	[1]
ERR2241727	98.69	France	[1]
ERR2241728	98.52	France	[1]
ERR2241729	96.9	France	[1]
ERR2241730	97.3	France	[1]
ERR2241731	97.54	France	[1]
ERR2241732	98.97	France	[1]
ERR2241733	96.16	France	[1]
ERR2241734	98.91	France	[1]
ERR2241735	98.78	France	[1]
ERR2241736	98.09	France	[1]
ERR2241737	97.71	France	[1]
ERR2241738	99.34	France	[1]
ERR2241739	98.8	France	[1]
ERR2241740	97.59	France	[1]
ERR2241741	96.12	France	[1]
ERR2241742	98.01	France	[1]
ERR2241743	97.77	France	[1]
ERR2241744	96.68	France	[1]
ERR2241747	96.44	Spain	[1]
ERR2241748	99.26	Spain	[1]
ERR2241749	98.25	Spain	[1]
ERR2241750	98.26	Spain	[1]
ERR2241752	97.08	Spain	[1]
ERR2241753	97.6	Spain	[1]
ERR2241754	97.19	Spain	[1]
ERR2241755	96.95	Spain	[1]
ERR2241756	98.82	Spain	[1]
ERR2241758	98.14	Spain	[1]
ERR2241759	99.16	Spain	[1]
ERR2241760	97.53	Spain	[1]
ERR2241761	99.06	Spain	[1]
ERR2241762	99.19	Spain	[1]
ERR2241763	97.26	Spain	[1]
ERR2241764	99.51	Spain	[1]
ERR2241765	98.79	Spain	[1]
ERR2241770	98.56	Spain	[1]
ERR2241783	97.87	Spain	[1]
ERR2241784	97.9	Spain	[1]
ERR2241788	98.74	Belgium	[1]
ERR2241790	99.15	Belgium	[1]
ERR2241791	99.42	Belgium	[1]
ERR2241794	98.35	Belgium	[1]
ERR2241795	98.26	Belgium	[1]
ERR2241798	96.95	Belgium	[1]
ERR2241799	97.45	Belgium	[1]
ERR2241801	97.75	Belgium	[1]
ERR2241802	98.06	Belgium	[1]
ERR2241803	99.19	Belgium	[1]
ERR2241805	98.94	Belgium	[1]
ERR2241806	99.13	Belgium	[1]
ERR2241807	99.02	Belgium	[1]
ERR2241808	97.33	Belgium	[1]
ERR2241809	97.97	Belgium	[1]
ERR2241815	98.03	Belgium	[1]
ERR2241818	99.33	Belgium	[1]
ERR2241819	98.74	Belgium	[1]
ERR2241823	97.56	Belgium	[1]
ERR2241824	97.31	Belgium	[1]
ERR2241828	96.87	Italy	[1]
ERR2241848	96.15	Italy	[1]
ERR2241849	97.27	Italy	[1]
ERR2241850	93.92	Italy	[1]
ERR2241851	96.57	Italy	[1]
ERR2241852	96.81	Italy	[1]
ERR2241853	95.9	Italy	[1]
ERR2241854	95.36	Italy	[1]
ERR2241855	96.2	Italy	[1]
ERR2241856	97.18	Italy	[1]
ERR2241857	96.42	Italy	[1]
ERR2241858	96.49	Italy	[1]
ERR2241859	95.16	Italy	[1]
ERR2241860	97.74	Italy	[1]
ERR2241861	96.68	Italy	[1]
ERR2241862	95.73	Italy	[1]
ERR2241863	96.83	Italy	[1]
ERR2241864	97.29	Italy	[1]
ERR2241865	97.86	Italy	[1]
ERR2241866	98.4	Italy	[1]
ERR2241887	98.03	Poland	[1]
ERR2241888	97.79	Poland	[1]
ERR2241889	97.34	Poland	[1]
ERR2241890	97.47	Poland	[1]
ERR2241891	97.63	Poland	[1]
ERR2241892	98.99	Poland	[1]
ERR2241893	98.07	Poland	[1]
ERR2241894	99.29	Poland	[1]
ERR2241895	98.84	Poland	[1]
ERR2241896	98.24	Poland	[1]
ERR2241897	97.5	Poland	[1]
ERR2241898	97.9	Poland	[1]
ERR2241899	97.74	Poland	[1]
ERR2241900	98.26	Poland	[1]
ERR2241901	95.32	Poland	[1]
ERR2241902	98.41	Poland	[1]
ERR2241903	98.2	Poland	[1]
ERR2241904	97.18	Poland	[1]
ERR2241905	97.16	Poland	[1]
ERR2241906	99.07	Poland	[1]
ERR2241907	89.82	Germany	[1]
ERR2241909	96.3	Germany	[1]
ERR2241911	98.81	Germany	[1]
ERR2241913	98.51	Germany	[1]
ERR2241915	98.62	Germany	[1]
ERR2241917	98.47	Germany	[1]
ERR2241919	98.9	Germany	[1]
ERR2241921	98.94	Germany	[1]
ERR2241923	98.32	Germany	[1]
ERR2241925	98.75	Germany	[1]
ERR2241927	98.36	Germany	[1]
ERR2241929	97.84	Germany	[1]
ERR2241931	99.22	Germany	[1]
ERR2241933	98.55	Germany	[1]
ERR2241935	98.8	Germany	[1]
ERR2241937	98.02	Germany	[1]
ERR2241939	97.93	Germany	[1]
ERR2241941	97.72	Germany	[1]
ERR2241943	97.99	Germany	[1]
ERR2241945	98.77	Germany	[1]
ERR2241950	96.67	Bulgaria	[1]
ERR2241952	98	Bulgaria	[1]
ERR2241953	81.47	Bulgaria	[1]
ERR2241954	97.01	Bulgaria	[1]
ERR2241955	97.24	Bulgaria	[1]
ERR2241956	98.84	Bulgaria	[1]
ERR2241957	97.91	Bulgaria	[1]
ERR2241971	97.73	Bulgaria	[1]
ERR2241972	98.87	Bulgaria	[1]
ERR2241977	98.34	Bulgaria	[1]
ERR2241978	94.27	Bulgaria	[1]
ERR2241979	97.96	Bulgaria	[1]
ERR2241980	95.2	Bulgaria	[1]
ERR2241981	99.19	Bulgaria	[1]
ERR2241982	95.09	Bulgaria	[1]
ERR2241983	93.74	Bulgaria	[1]
ERR2241984	97.54	Bulgaria	[1]
ERR2241985	97.21	Bulgaria	[1]
ERR2241986	96.11	Bulgaria	[1]
ERR3414571	96.41	UK	[2]
ERR3414572	96.45	UK	[2]
ERR3414573	94.85	UK	[2]
ERR3414574	95.67	UK	[2]
ERR3414575	95.32	UK	[2]
ERR3414576	93.76	UK	[2]
ERR3414577	94.99	UK	[2]
ERR3414578	93.13	UK	[2]
ERR3414579	95.87	UK	[2]
ERR3414580	96.59	UK	[2]
ERR3414581	95.51	UK	[2]
ERR3414582	95.64	UK	[2]
ERR3414583	96.17	UK	[2]
ERR3414584	95.55	UK	[2]
ERR3414585	95.05	UK	[2]
ERR3414586	91.91	UK	[2]
ERR3414587	95.29	UK	[2]
ERR3414588	94.95	UK	[2]
ERR3414589	96.91	UK	[2]
ERR3414590	94.45	UK	[2]
ERR3414591	89.95	UK	[2]
ERR3414592	92.65	UK	[2]
ERR3414593	96.04	UK	[2]
ERR3414594	92.31	UK	[2]
SRR6323082	98.69	China	[3]
SRR6323083	95.95	China	[3]
SRR6323084	98.82	China	[3]
SRR6323085	99.42	China	[3]
SRR6323086	97.61	China	[3]
SRR6323087	97.78	China	[3]
SRR6323088	97.93	China	[3]
SRR6323089	94.98	China	[3]
SRR6323090	97.02	China	[3]
SRR6323091	97.51	China	[3]
SRR6323092	97.7	China	[3]
SRR6323093	95.46	China	[3]
SRR6323094	97.99	China	[3]
SRR6323095	94.01	China	[3]
SRR6323096	97.06	China	[3]
SRR6323097	94.68	China	[3]
SRR6323098	96.3	China	[3]
SRR6323099	95.31	China	[3]
SRR6323100	97.87	China	[3]
SRR6323101	69.62	China	[3]
SRR6323102	97.33	China	[3]
SRR6323103	97.57	China	[3]
SRR6323104	98.22	China	[3]
SRR6323105	96.88	China	[3]
SRR6323106	98.42	China	[3]
SRR6323107	98.57	China	[3]
SRR6323108	85.83	China	[3]
SRR6323109	52.1	China	[3]
SRR6323110	81.05	China	[3]
SRR6323111	99.29	China	[3]
SRR6323112	97.6	China	[3]
SRR6323113	98.73	China	[3]
SRR6323114	99.32	China	[3]
SRR6323115	98.01	China	[3]
SRR6323116	98.53	China	[3]
SRR6323117	97.83	China	[3]
SRR6323118	97.77	China	[3]
SRR6323119	97.7	China	[3]
SRR6323120	97.16	China	[3]
SRR6323121	84.07	China	[3]
SRR6323122	93.85	China	[3]
SRR6323123	96.91	China	[3]
SRR6323124	97.08	China	[3]
SRR6323125	98.13	China	[3]
SRR6323126	99.09	China	[3]
SRR6323127	98.55	China	[3]
SRR6323128	96.1	China	[3]
SRR6323129	97.34	China	[3]
SRR6323130	96.14	China	[3]
SRR6323131	98.4	China	[3]
SRR6323132	97.35	China	[3]
SRR6323133	96.3	China	[3]
SRR6323134	96.68	China	[3]
SRR6323135	98.89	China	[3]
SRR6323136	97.7	China	[3]
SRR6323137	98.24	China	[3]
SRR6323138	99.29	China	[3]
SRR6323139	97.92	China	[3]
SRR6323140	97.99	China	[3]
SRR6323141	97.87	China	[3]
SRR6323142	99.67	China	[3]
SRR6323143	99.18	China	[3]
SRR6323144	99	China	[3]
SRR6323145	98.72	China	[3]
SRR6323146	97.07	China	[3]
SRR6323147	96.85	China	[3]
SRR6323148	97.46	China	[3]
SRR6323149	96.68	China	[3]
SRR6323150	98.11	China	[3]
SRR6323151	98.74	China	[3]
SRR6323152	98.61	China	[3]
SRR6323153	97.58	China	[3]
SRR6323154	98.31	China	[3]
SRR6323155	97.34	China	[3]
SRR6323156	98.94	China	[3]
SRR6323157	97.57	China	[3]
SRR6323158	97.96	China	[3]
SRR6323159	96	China	[3]
SRR6323160	97.18	China	[3]
SRR6323161	98.2	China	[3]
SRR6323162	96.39	China	[3]
SRR6323163	99.77	China	[3]
SRR6323164	95.05	China	[3]
SRR6323165	99.37	China	[3]
SRR6323166	94.9	China	[3]
SRR6323167	96.98	China	[3]
SRR6323168	94.29	China	[3]
SRR6323169	96.01	China	[3]
SRR6323170	98.71	China	[3]
SRR6323171	93.07	China	[3]
SRR6323172	98.79	China	[3]
SRR6323173	94.17	China	[3]
SRR6323174	94.57	China	[3]
SRR6323175	96.51	China	[3]
SRR6323176	97.87	China	[3]
SRR6323177	97.12	China	[3]
SRR6323178	97.64	China	[3]
SRR6323179	97.36	China	[3]
SRR6323180	48.42	China	[3]
SRR6323181	98.97	China	[3]
SRR6323182	98.81	China	[3]
SRR6323183	94.45	China	[3]
SRR6323184	96.84	China	[3]
SRR6323185	98.42	China	[3]
SRR6323186	99.31	China	[3]
SRR6323187	96.76	China	[3]
SRR6323188	99.44	China	[3]
SRR6323189	97.39	China	[3]
SRR6323190	99.3	China	[3]
SRR6323191	98.14	China	[3]
SRR6323192	93.75	China	[3]
SRR6323193	95.5	China	[3]
SRR6323194	87.39	China	[3]
SRR6323195	99.46	China	[3]
SRR6323196	79.15	China	[3]
SRR6323197	95.89	China	[3]
SRR6323198	97.1	China	[3]
SRR6323199	92.44	China	[3]
SRR6323200	97.61	China	[3]
SRR6323201	59.48	China	[3]
SRR6323202	98.6	China	[3]
SRR6323203	88.75	China	[3]
SRR6323204	97.71	China	[3]
SRR6323205	97.75	China	[3]
SRR6323206	98.69	China	[3]
SRR6323207	99.42	China	[3]
SRR6323208	99.32	China	[3]
SRR6323211	96.73	China	[3]
SRR6323212	98.79	China	[3]
SRR6323213	99.09	China	[3]
SRR6323214	99.26	China	[3]
SRR6323215	97.46	China	[3]
SRR6323216	98.86	China	[3]
SRR6323217	99.06	China	[3]
SRR6323218	97.74	China	[3]
SRR6323219	97.32	China	[3]
SRR6323220	86.6	China	[3]
SRR6323221	94.55	China	[3]
SRR6323222	98.4	China	[3]
SRR6323223	98.27	China	[3]
SRR6323224	97.78	China	[3]
SRR6323225	98	China	[3]
SRR6323226	70.56	China	[3]
SRR6323227	99.39	China	[3]
SRR6323228	98.39	China	[3]
SRR6323229	97.29	China	[3]
SRR6323230	58.8	China	[3]
SRR6323231	37.02	China	[3]
SRR6323232	97.89	China	[3]
SRR6323233	97.39	China	[3]
SRR6323234	97.48	China	[3]
SRR6323235	96.94	China	[3]
SRR6323236	97.05	China	[3]
SRR6323237	98.98	China	[3]
SRR6323238	96.6	China	[3]
SRR6323239	98.44	China	[3]
SRR6323240	99.48	China	[3]
SRR6323241	97.47	China	[3]
SRR6323242	98.55	China	[3]
SRR6323243	97.55	China	[3]
SRR6323244	97.57	China	[3]
SRR6323245	98	China	[3]
SRR6323246	91.93	China	[3]
SRR6323247	98.13	China	[3]
SRR6323248	59.4	China	[3]
SRR6323249	97.72	China	[3]
SRR6323250	98.5	China	[3]
SRR6323251	70.42	China	[3]
SRR6323252	95.62	China	[3]
SRR6323253	43.9	China	[3]
SRR6323254	55.86	China	[3]
SRR6323255	62.86	China	[3]
SRR6323256	72.44	China	[3]
SRR6323257	98.52	China	[3]
SRR6323258	98.83	China	[3]
SRR6323259	98.52	China	[3]
SRR6323260	98.35	China	[3]
SRR6323261	96.92	China	[3]
SRR6323262	97.51	China	[3]
SRR6323263	98.01	China	[3]
SRR6323264	97.75	China	[3]
SRR6323265	96.66	China	[3]
SRR6323266	98.14	China	[3]
SRR6323267	97.64	China	[3]
SRR6323268	98.53	China	[3]
SRR6323269	99.55	China	[3]
SRR6323270	93.52	China	[3]
SRR6323271	99.41	China	[3]
SRR6323272	99.48	China	[3]
SRR6323273	99.12	China	[3]
SRR6323274	98.97	China	[3]
SRR6323275	94.64	China	[3]
SRR6323276	99.53	China	[3]
SRR6323277	91.14	China	[3]
SRR6323278	98.8	China	[3]
SRR6323279	97.52	China	[3]
SRR6323280	97.2	China	[3]
SRR6323281	98.26	China	[3]
SRR6323282	98	China	[3]
SRR6323283	97.54	China	[3]
SRR6323284	99.36	China	[3]
SRR6323285	95.96	China	[3]
SRR6323286	97.3	China	[3]
SRR6323287	97.55	China	[3]
SRR6323288	98.38	China	[3]
SRR6323289	97.65	China	[3]
SRR6323290	92.49	China	[3]
SRR6323291	96.08	China	[3]
SRR6323292	94.67	China	[3]
SRR6323293	96.34	China	[3]
SRR6323294	93.05	China	[3]
SRR6323295	92.98	China	[3]
SRR6323296	95.26	China	[3]
SRR6323297	97.51	China	[3]
SRR6323298	91.63	China	[3]
SRR6323299	98.14	China	[3]
SRR6323300	93.95	China	[3]
SRR6323301	95.68	China	[3]
SRR6323302	98.16	China	[3]
SRR6323303	99.47	China	[3]
SRR6323304	88.83	China	[3]
SRR6323305	98.83	China	[3]
SRR6323306	99.4	China	[3]
SRR6323307	98.86	China	[3]
SRR6323308	99.5	China	[3]
SRR6323309	98.13	China	[3]
SRR6323310	98.72	China	[3]
SRR6323311	97.98	China	[3]
SRR6323312	96.92	China	[3]
SRR6323314	97.51	China	[3]
SRR6323315	99.33	China	[3]
SRR6323316	98	China	[3]
SRR6323317	97.86	China	[3]
SRR6323318	97.63	China	[3]
SRR6323319	97.38	China	[3]
SRR6323320	97.3	China	[3]
SRR6323321	98.84	China	[3]
SRR6323322	97.74	China	[3]
SRR6323323	97.49	China	[3]
SRR6323324	97.9	China	[3]
SRR6323325	97.75	China	[3]
SRR6323326	98.39	China	[3]
SRR6323327	96.73	China	[3]
SRR6323328	98.16	China	[3]
SRR6323329	95.81	China	[3]
SRR6323330	98.53	China	[3]
SRR6323331	98.05	China	[3]
SRR6323332	98.57	China	[3]
SRR6323333	97.63	China	[3]
SRR6323334	98	China	[3]
SRR6323335	99.81	China	[3]
SRR6323336	98.99	China	[3]
SRR6323337	97.91	China	[3]
SRR6323338	83.86	China	[3]
SRR6323339	98.4	China	[3]
SRR6323340	98.97	China	[3]
SRR6323341	84.05	China	[3]
SRR6323342	96.58	China	[3]
SRR6323343	95.08	China	[3]
SRR6323344	97.45	China	[3]
SRR6323345	81.71	China	[3]
SRR6323346	95.74	China	[3]
SRR6323347	90.11	China	[3]
SRR6323348	95.61	China	[3]
SRR6323349	85.99	China	[3]
SRR6323350	96.61	China	[3]
SRR6323351	99.05	China	[3]
SRR6323352	99.06	China	[3]
SRR6323353	98.31	China	[3]
SRR6323354	83.39	China	[3]
SRR6323355	97.4	China	[3]
SRR6323356	97.49	China	[3]
SRR6323357	92.95	China	[3]
SRR6323358	97.35	China	[3]
SRR6323359	97.57	China	[3]
SRR6323360	94.41	China	[3]
SRR6323361	96.99	China	[3]
SRR6323362	98.54	China	[3]
SRR6323363	99.81	China	[3]
SRR6323364	97.46	China	[3]
SRR6323365	94.56	China	[3]
SRR6323366	96.98	China	[3]
SRR6323367	96.73	China	[3]
SRR6323368	95.43	China	[3]
SRR6323369	97.82	China	[3]
SRR6323370	97.68	China	[3]
SRR6323371	99.38	China	[3]
SRR6323372	96.98	China	[3]
SRR6323373	97.78	China	[3]
SRR6323374	96.32	China	[3]
SRR6323375	99.04	China	[3]
SRR6323376	98.26	China	[3]
SRR6323377	97.14	China	[3]
SRR6323378	95.38	China	[3]
SRR6323379	47.53	China	[3]
SRR6323380	80.58	China	[3]
SRR6323381	84.32	China	[3]
SRR6323382	94.71	China	[3]
SRR6323383	78.67	China	[3]
SRR6323384	96.84	China	[3]
SRR6323385	96.85	China	[3]
SRR6323386	94.24	China	[3]
SRR6323387	97.52	China	[3]
SRR6323388	43.26	China	[3]
SRR6323389	98.18	China	[3]
SRR6323390	97.58	China	[3]
SRR6323391	98.27	China	[3]
SRR6323392	97.86	China	[3]
SRR6323393	99.14	China	[3]
SRR6323394	98.46	China	[3]
SRR6323395	98.17	China	[3]
SRR6323396	92.73	China	[3]
SRR6323397	98.28	China	[3]
SRR6323398	96.49	China	[3]
SRR6323399	99.84	China	[3]
SRR6323400	99.08	China	[3]
SRR6323401	92.91	China	[3]
SRR6323402	96.84	China	[3]
SRR6323403	96.62	China	[3]
SRR6323404	98.9	China	[3]
SRR6323405	97.31	China	[3]
SRR6323406	97.51	China	[3]
SRR6323407	86.87	China	[3]
SRR6323408	94	China	[3]
SRR6323409	96.89	China	[3]
SRR6323410	79.04	China	[3]
SRR6323411	65.06	China	[3]
SRR6323412	89.76	China	[3]
SRR6323413	96.4	China	[3]
SRR6323414	95.1	China	[3]
SRR6323415	98.31	China	[3]
SRR6323416	98.34	China	[3]
SRR6323417	98.54	China	[3]
SRR6323418	99.33	China	[3]
SRR6323419	98.29	China	[3]
SRR6323420	99.25	China	[3]
SRR6323421	97.24	China	[3]
SRR6323422	98.37	China	[3]
SRR6323423	99.2	China	[3]
SRR6323424	98.17	China	[3]
SRR6323425	99.65	China	[3]
SRR6323426	96.07	China	[3]
SRR6323427	97.05	China	[3]
SRR6323428	89.79	China	[3]
SRR6323429	97.41	China	[3]
SRR6323430	98.38	China	[3]
SRR6323431	98.44	China	[3]
SRR6323432	98	China	[3]
SRR6323433	99.9	China	[3]
SRR6323434	98.52	China	[3]
SRR6323435	98.45	China	[3]
SRR6323436	96.82	China	[3]
SRR6323437	98.53	China	[3]
SRR6323438	97.82	China	[3]
SRR6323439	98.59	China	[3]
SRR6323440	96.66	China	[3]
SRR6323441	96.24	China	[3]
SRR6323442	90.57	China	[3]
SRR6323443	89.31	China	[3]
SRR6323444	94.87	China	[3]
SRR6323445	89.52	China	[3]
SRR6323446	96.01	China	[3]
SRR6323447	91.91	China	[3]
SRR6323448	89.53	China	[3]
SRR6323449	97.46	China	[3]
SRR6323450	92.05	China	[3]
SRR6323451	90.84	China	[3]
SRR6323452	99.13	China	[3]
SRR6323453	96.85	China	[3]
SRR6323454	99.26	China	[3]
SRR6323455	99.09	China	[3]
SRR6323456	97.59	China	[3]
SRR6323457	97.17	China	[3]
SRR6323458	98.09	China	[3]
SRR6323459	98.88	China	[3]
SRR6323460	99.13	China	[3]
SRR6323461	99.31	China	[3]
SRR6323462	98.48	China	[3]
SRR6323463	98.2	China	[3]
SRR6323464	97.88	China	[3]
SRR6323465	96.31	China	[3]
SRR6323466	96.9	China	[3]
SRR6323467	99.14	China	[3]
SRR6323468	97.88	China	[3]
SRR6323469	99.51	China	[3]
SRR6323470	97.92	China	[3]
SRR6323471	98.82	China	[3]
SRR6323472	63.01	China	[3]
SRR6323474	91.37	China	[3]
SRR6323475	98.06	China	[3]
SRR6323477	98.73	China	[3]
SRR6323479	97.95	China	[3]
SRR6323480	40.97	China	[3]
SRR6323481	40.89	China	[3]
SRR6323482	89.45	China	[3]
SRR6323483	98.11	China	[3]
SRR6323484	98.61	China	[3]
SRR6323485	99.73	China	[3]
SRR6323486	98.5	China	[3]
SRR6323487	98.2	China	[3]
SRR6323488	32.7	China	[3]
SRR6323489	45.4	China	[3]
SRR6323490	90.84	China	[3]
SRR6323491	97.75	China	[3]
SRR6323492	96.55	China	[3]
SRR6323493	97.12	China	[3]
SRR6323494	93.31	China	[3]
SRR6323495	93.2	China	[3]
SRR6323496	92.83	China	[3]
SRR6323497	95.82	China	[3]
SRR6323498	94.69	China	[3]
SRR6323499	94.06	China	[3]
SRR6323500	96.48	China	[3]
SRR6323501	96.13	China	[3]
SRR6323502	97.67	China	[3]
SRR6323503	97.52	China	[3]
SRR6323504	97.49	China	[3]
SRR6323505	98.99	China	[3]
SRR6323506	96.72	China	[3]
SRR6323507	84.96	China	[3]
SRR6323508	99.26	China	[3]
SRR6323509	98.93	China	[3]
SRR6323510	93.68	China	[3]
SRR6323511	98.61	China	[3]
SRR6323512	97.57	China	[3]
SRR6323513	94.74	China	[3]
SRR6323514	96.26	China	[3]
SRR6323515	98.56	China	[3]
SRR6323516	96.01	China	[3]
SRR6323517	96.57	China	[3]
SRR6323518	94.17	China	[3]
SRR6323519	97.91	China	[3]
SRR6323520	98.1	China	[3]
SRR6323521	97.47	China	[3]
SRR6323522	98.28	China	[3]
SRR6323523	95.37	China	[3]
SRR6323524	97.6	China	[3]
SRR6323525	98.39	China	[3]
SRR6323526	93.42	China	[3]
SRR6323527	93.38	China	[3]
SRR6323528	94.33	China	[3]
SRR6323529	98.09	China	[3]
SRR6323530	98.73	China	[3]
SRR6323531	98.32	China	[3]
SRR6323532	97.03	China	[3]
SRR6323533	93.24	China	[3]
SRR6323534	99.29	China	[3]
SRR6323535	99.56	China	[3]
SRR6323536	97.66	China	[3]
SRR6323537	94.09	China	[3]
SRR6323538	99.63	China	[3]
SRR6323539	98.54	China	[3]
SRR6323540	97.55	China	[3]
SRR6323541	98.95	China	[3]
SRR6323542	98.04	China	[3]
SRR6323543	97.26	China	[3]
SRR6323544	96.99	China	[3]
SRR6323545	97.26	China	[3]
SRR6323546	97.85	China	[3]
SRR6323547	69.88	China	[3]
SRR6323548	98.05	China	[3]
SRR6323549	97.07	China	[3]
SRR6323550	96.6	China	[3]
SRR6323551	99.04	China	[3]
SRR6323552	98.25	China	[3]
SRR6323553	97.74	China	[3]
SRR6323554	96.22	China	[3]
SRR6323555	97.61	China	[3]
SRR6323556	96.6	China	[3]
SRR6323557	98.11	China	[3]
SRR6323559	98.22	China	[3]
SRR6323560	58.74	China	[3]
SRR6323561	97.83	China	[3]
SRR6323562	95.64	China	[3]
SRR6323563	96.27	China	[3]
SRR6323564	99.64	China	[3]
SRR6323565	99.7	China	[3]
SRR6323566	93.55	China	[3]
SRR6323567	96.91	China	[3]
SRR6323568	96.28	China	[3]
SRR6323569	97.94	China	[3]
SRR6323570	98.37	China	[3]
SRR6323571	99.33	China	[3]
SRR6323572	98.13	China	[3]
SRR6323573	99.1	China	[3]
SRR6323574	97.55	China	[3]
SRR6323575	97.67	China	[3]
SRR6323576	94.67	China	[3]
SRR7457734	91.55	China	[4]
SRR7457735	93.82	China	[4]
SRR7457736	90.42	China	[4]
SRR7457737	91.35	China	[4]
SRR7457738	94.04	China	[4]
SRR7457740	93.55	China	[4]
SRR7457741	91.15	China	[4]
SRR7457742	86.65	China	[4]
SRR7457743	91.15	China	[4]
SRR7457748	94.77	China	[4]
SRR7457749	94.13	China	[4]
SRR7457750	95.24	China	[4]
SRR7457751	93.19	China	[4]
SRR7457754	87.08	China	[4]
SRR7457755	91.06	China	[4]
SRR7457756	93.13	China	[4]
SRR7457757	90.56	China	[4]
SRR7457758	86.67	China	[4]
SRR7457759	90.84	China	[4]
SRR7457761	92.78	China	[4]
SRR7457762	91.58	China	[4]
SRR7457763	92.99	China	[4]
SRR7457766	94.15	China	[4]
SRR7457767	93.61	China	[4]
SRR7457768	94.44	China	[4]
SRR7457769	96.32	China	[4]
SRR7457770	91.7	China	[4]
SRR7457771	92.69	China	[4]
SRR7457772	89.68	China	[4]
SRR7457773	91.88	China	[4]
SRR7457774	94.86	China	[4]
SRR7457775	94.72	China	[4]
SRR7457776	93.99	China	[4]
SRR7457777	93	China	[4]
SRR7457778	94.05	China	[4]
SRR7457779	80.48	China	[4]
SRR7457780	90.55	China	[4]
SRR7457783	98.23	China	[4]
SRR7683027	89.28	China	[4]
SRR7683028	89.9	China	[4]
SRR7683029	93.98	China	[4]
SRR7683030	93.2	China	[4]
SRR7683031	98.14	China	[4]
SRR7683032	91.81	China	[4]
SRR7683033	93.07	China	[4]
SRR7683034	78.92	China	[4]
SRR7683035	94.25	China	[4]
SRR7683036	93.51	China	[4]
SRR7683037	90.89	China	[4]
SRR7683038	93.18	China	[4]
SRR7683039	94.19	China	[4]
SRR7683040	95.48	China	[4]
SRR7683041	90.12	China	[4]
SRR7683042	92.91	China	[4]
SRR7683043	92.71	China	[4]
SRR7683044	90.32	China	[4]
SRR7683045	95.88	China	[4]
SRR7683046	91.63	China	[4]
SRR7683047	91.45	China	[4]
SRR7683048	96.7	China	[4]
SRR7683049	92.65	China	[4]
SRR7683050	95.25	China	[4]
SRR7683051	87.34	China	[4]
SRR7683052	99.07	China	[4]
SRR7683055	96.63	China	[4]
SRR7683056	93.09	China	[4]
SRR7683057	98.51	China	[4]
SRR7683058	97.78	China	[4]
SRR7683060	92.82	China	[4]
SRR7683062	88.88	China	[4]
SRR7683063	93.31	China	[4]
SRR7683065	98.4	China	[4]
SRR7683066	97.9	China	[4]
SRR7685245	92.42	China	[4]
SRR7685246	91.25	China	[4]
SRR7685247	68.3	China	[4]
SRR7685248	95.49	China	[4]
SRR7685249	89.65	China	[4]
SRR7685250	89.77	China	[4]
SRR7685251	93.48	China	[4]
SRR7685252	92.17	China	[4]
SRR7685253	76.38	China	[4]
SRR7685254	89.15	China	[4]
SRR7685255	85.83	China	[4]
SRR7685261	79.83	China	[4]
SRR7685262	96.94	China	[4]
SRR7685263	86.4	China	[4]
SRR7685264	92.04	China	[4]
SRR7685265	67.97	China	[4]
SRR7685266	90.9	China	[4]
SRR7685267	88.22	China	[4]
SRR7685268	90.97	China	[4]
SRR7685270	90.14	China	[4]
SRR7685271	85	China	[4]
SRR7685275	86.47	China	[4]
SRR7685276	86.98	China	[4]
SRR7685277	96.35	China	[4]
SRR7685278	91.97	China	[4]
SRR7685279	88.37	China	[4]
SRR7685280	93.64	China	[4]
SRR7685281	67.18	China	[4]
SRR7685282	76.4	China	[4]
SRR8840688	99.05	China	[3]
SRR8840689	97.92	China	[3]
SRR8840690	98.97	China	[3]
SRR8840691	93.24	China	[3]
SRR8840692	98.7	China	[3]
SRR8840693	97.72	China	[3]
SRR8840694	97.23	China	[3]
References
[1] Munk P, Knudsen BE, Lukjacenko O, Duarte ASR, Van Gompel L, Luiken REC, et al. Abundance and diversity of the faecal resistome in slaughter pigs and broilers in nine European countries. Nat Microbiol. 2018;3:898–908.
[2] Glendinning L, Stewart RD, Pallen MJ, Watson KA, Watson M. Assembly of hundreds of novel bacterial genomes from the chicken caecum. Genome Biol. 2020;21:34.
[3] Huang P, Zhang Y, Xiao K, Jiang F, Wang H, Tang D, et al. The chicken gut metagenome and the modulatory effects of plant-derived benzylisoquinoline alkaloids. Microbiome. 2018;6:211.
[4] Wang Y, Hu Y, Cao J, Bi Y, Lv N, Liu F, et al. Antibiotic resistance gene reservoir in live poultry markets. J Infect. 2019;78:445–53.
