# Supplementary material for: Metagenome-assembled genomes and gene catalog from the chicken gut microbiome aid in deciphering antibiotic resistomes
Source: Commun Biol. 2021 Nov 18;4:1305. doi: 10.1038/s42003-021-02827-2 (PMC8602611; doi:10.1038/s42003-021-02827-2)
Supplement: Supplementary file 11 — Supplementary Data 8 [file 42003_2021_2827_MOESM11_ESM.xlsx]

## Sheet: Data 8
Data 8 Statistics of clean reads in 799 samples
Sample ID	Direction	No. of Sequence	Length (bp)
ERR2241628	Forward	40337730	5862784995
ERR2241628	Reverse	40337730	5510550610
ERR2241631	Forward	38498690	5586096525
ERR2241631	Reverse	38498690	5263141083
ERR2241632	Forward	40472186	5878977962
ERR2241632	Reverse	40472186	5516120757
ERR2241634	Forward	43313896	6367089762
ERR2241634	Reverse	43313896	5941538350
ERR2241635	Forward	39843970	5849032051
ERR2241635	Reverse	39843970	5513059109
ERR2241637	Forward	43506581	6326828958
ERR2241637	Reverse	43506581	5971809591
ERR2241639	Forward	37320221	5468915305
ERR2241639	Reverse	37320221	5152297326
ERR2241641	Forward	41659778	6148544296
ERR2241641	Reverse	41659778	5795270956
ERR2241643	Forward	40958616	6044196316
ERR2241643	Reverse	40958616	5696608087
ERR2241645	Forward	43082519	6356578661
ERR2241645	Reverse	43082519	5999843201
ERR2241647	Forward	45702729	6796639928
ERR2241647	Reverse	45702729	6747279833
ERR2241649	Forward	45991531	6863667095
ERR2241649	Reverse	45991531	6807914425
ERR2241651	Forward	46768529	6915373047
ERR2241651	Reverse	46768529	6852888709
ERR2241653	Forward	39639445	5872885468
ERR2241653	Reverse	39639445	5813417684
ERR2241655	Forward	35042623	5175534741
ERR2241655	Reverse	35042623	5135200301
ERR2241657	Forward	25592810	3776730411
ERR2241657	Reverse	25592810	3734170303
ERR2241659	Forward	43015285	6401461520
ERR2241659	Reverse	43015285	6317105771
ERR2241662	Forward	48452769	7206881509
ERR2241662	Reverse	48452769	7165575443
ERR2241664	Forward	47411338	7024673726
ERR2241664	Reverse	47411338	6965220995
ERR2241665	Forward	44489842	6598553554
ERR2241665	Reverse	44489842	6547580638
ERR2241686	Forward	43187043	6293576885
ERR2241686	Reverse	43187043	6232186424
ERR2241687	Forward	33862005	4998153284
ERR2241687	Reverse	33862005	4934509820
ERR2241688	Forward	52635316	7790727978
ERR2241688	Reverse	52635316	7753034772
ERR2241689	Forward	57023654	8451913839
ERR2241689	Reverse	57023654	8406872171
ERR2241690	Forward	55921615	8296966936
ERR2241690	Reverse	55921615	8256628690
ERR2241691	Forward	43122887	6377098383
ERR2241691	Reverse	43122887	6343282014
ERR2241692	Forward	81384519	12003548152
ERR2241692	Reverse	81384519	11940236789
ERR2241693	Forward	51775875	7656518308
ERR2241693	Reverse	51775875	7603390445
ERR2241694	Forward	47026617	6924911637
ERR2241694	Reverse	47026617	6876314687
ERR2241695	Forward	50973853	7555604862
ERR2241695	Reverse	50973853	7516152490
ERR2241696	Forward	43139767	6403006016
ERR2241696	Reverse	43139767	6365176656
ERR2241697	Forward	43114880	6389944879
ERR2241697	Reverse	43114880	6354612628
ERR2241698	Forward	44287399	6573417717
ERR2241698	Reverse	44287399	6530281164
ERR2241699	Forward	49536461	7337009223
ERR2241699	Reverse	49536461	7291283460
ERR2241700	Forward	184750541	27565648521
ERR2241700	Reverse	184750541	27393212165
ERR2241701	Forward	44450921	6593200446
ERR2241701	Reverse	44450921	6549554145
ERR2241702	Forward	47773688	7110809849
ERR2241702	Reverse	47773688	7066681038
ERR2241703	Forward	50341291	7479460649
ERR2241703	Reverse	50341291	7436655527
ERR2241704	Forward	50583856	7560800901
ERR2241704	Reverse	50583856	7513314700
ERR2241725	Forward	54811225	7960639597
ERR2241725	Reverse	54811225	7548438631
ERR2241726	Forward	47405627	6945406212
ERR2241726	Reverse	47405627	6564510191
ERR2241727	Forward	46151359	6858473398
ERR2241727	Reverse	46151359	6784801225
ERR2241728	Forward	43868344	6512988120
ERR2241728	Reverse	43868344	6433252224
ERR2241729	Forward	46057301	6844263159
ERR2241729	Reverse	46057301	6775116834
ERR2241730	Forward	55458663	8121751193
ERR2241730	Reverse	55458663	7678415582
ERR2241731	Forward	53048498	7745194114
ERR2241731	Reverse	53048498	7322875811
ERR2241732	Forward	44175024	6583060536
ERR2241732	Reverse	44175024	6517263648
ERR2241733	Forward	56047835	8361063808
ERR2241733	Reverse	56047835	8269702371
ERR2241734	Forward	40392742	6008723571
ERR2241734	Reverse	40392742	5945245700
ERR2241735	Forward	41598737	6166192441
ERR2241735	Reverse	41598737	6109551574
ERR2241736	Forward	37461215	5534763370
ERR2241736	Reverse	37461215	5498038328
ERR2241737	Forward	54975335	8109505119
ERR2241737	Reverse	54975335	8054052775
ERR2241738	Forward	49182536	7320250256
ERR2241738	Reverse	49182536	7247280015
ERR2241739	Forward	43650831	6503588362
ERR2241739	Reverse	43650831	6433394729
ERR2241740	Forward	52133409	7693944845
ERR2241740	Reverse	52133409	7636337646
ERR2241741	Forward	26937654	4018276929
ERR2241741	Reverse	26937654	3973348405
ERR2241742	Forward	60130475	8944052851
ERR2241742	Reverse	60130475	8865026824
ERR2241743	Forward	46879803	6922632161
ERR2241743	Reverse	46879803	6875078909
ERR2241744	Forward	46763298	6930006997
ERR2241744	Reverse	46763298	6879056792
ERR2241747	Forward	42083903	6251793864
ERR2241747	Reverse	42083903	6214492354
ERR2241748	Forward	55375144	8084087428
ERR2241748	Reverse	55375144	8037077073
ERR2241749	Forward	34834366	5140179099
ERR2241749	Reverse	34834366	5105677168
ERR2241750	Forward	51777016	7593332764
ERR2241750	Reverse	51777016	7537055503
ERR2241752	Forward	43996929	6364678280
ERR2241752	Reverse	43996929	6327700434
ERR2241753	Forward	51457707	7445416016
ERR2241753	Reverse	51457707	7405833342
ERR2241754	Forward	37029930	5382158831
ERR2241754	Reverse	37029930	5345477854
ERR2241755	Forward	53430731	7768080110
ERR2241755	Reverse	53430731	7720381860
ERR2241756	Forward	38205692	5665586131
ERR2241756	Reverse	38205692	5627896106
ERR2241758	Forward	44346161	6562479672
ERR2241758	Reverse	44346161	6520592465
ERR2241759	Forward	48451773	7195593699
ERR2241759	Reverse	48451773	7146737296
ERR2241760	Forward	47275879	7032459225
ERR2241760	Reverse	47275879	6987444891
ERR2241761	Forward	37063651	5511901852
ERR2241761	Reverse	37063651	5469776669
ERR2241762	Forward	42691212	6342208441
ERR2241762	Reverse	42691212	6306612371
ERR2241763	Forward	48631465	7222757091
ERR2241763	Reverse	48631465	7172306843
ERR2241764	Forward	49510933	7369532741
ERR2241764	Reverse	49510933	7328898726
ERR2241765	Forward	54075463	8005806484
ERR2241765	Reverse	54075463	7953421831
ERR2241770	Forward	48870292	7219325494
ERR2241770	Reverse	48870292	7167305324
ERR2241783	Forward	61124768	8958411150
ERR2241783	Reverse	61124768	8899734292
ERR2241784	Forward	48710931	7225662294
ERR2241784	Reverse	48710931	7173635461
ERR2241788	Forward	39414488	5812697586
ERR2241788	Reverse	39414488	5469444308
ERR2241790	Forward	43995300	6545011684
ERR2241790	Reverse	43995300	6500211386
ERR2241791	Forward	38696202	5704341645
ERR2241791	Reverse	38696202	5390903978
ERR2241794	Forward	40880851	6083258942
ERR2241794	Reverse	40880851	6034024977
ERR2241795	Forward	36927632	5412423679
ERR2241795	Reverse	36927632	5101498067
ERR2241798	Forward	50131467	7328967902
ERR2241798	Reverse	50131467	6875728291
ERR2241799	Forward	44275366	6580974026
ERR2241799	Reverse	44275366	6527215939
ERR2241801	Forward	43910425	6306048953
ERR2241801	Reverse	43910425	5961924013
ERR2241802	Forward	41763394	6107233139
ERR2241802	Reverse	41763394	5760511681
ERR2241803	Forward	42806182	6132502250
ERR2241803	Reverse	42806182	5835576335
ERR2241805	Forward	43599837	6269734230
ERR2241805	Reverse	43599837	5974308482
ERR2241806	Forward	42209687	6099926580
ERR2241806	Reverse	42209687	5776847710
ERR2241807	Forward	48494443	6942794810
ERR2241807	Reverse	48494443	6592937529
ERR2241808	Forward	46949830	6793293673
ERR2241808	Reverse	46949830	6409862389
ERR2241809	Forward	47482072	6922563474
ERR2241809	Reverse	47482072	6553113515
ERR2241815	Forward	42401724	6330049670
ERR2241815	Reverse	42401724	6288812122
ERR2241818	Forward	39607370	5895037526
ERR2241818	Reverse	39607370	5848147973
ERR2241819	Forward	45464629	6799729767
ERR2241819	Reverse	45464629	6745661396
ERR2241823	Forward	40501752	6011702499
ERR2241823	Reverse	40501752	5934275079
ERR2241824	Forward	43653434	6500091345
ERR2241824	Reverse	43653434	6416313976
ERR2241828	Forward	42749945	6153908062
ERR2241828	Reverse	42749945	5803850138
ERR2241848	Forward	44030085	6325960910
ERR2241848	Reverse	44030085	6002166893
ERR2241849	Forward	46762871	6712918705
ERR2241849	Reverse	46762871	6363803989
ERR2241850	Forward	48490295	6993537569
ERR2241850	Reverse	48490295	6577216558
ERR2241851	Forward	50638358	7512799526
ERR2241851	Reverse	50638358	7452523962
ERR2241852	Forward	47871558	7149605916
ERR2241852	Reverse	47871558	7092645864
ERR2241853	Forward	46368785	6759415280
ERR2241853	Reverse	46368785	6376406883
ERR2241854	Forward	45828552	6692460141
ERR2241854	Reverse	45828552	6310799866
ERR2241855	Forward	41121559	5851546664
ERR2241855	Reverse	41121559	5554770229
ERR2241856	Forward	40783159	6071846950
ERR2241856	Reverse	40783159	6022728193
ERR2241857	Forward	44674277	6453396612
ERR2241857	Reverse	44674277	6080333533
ERR2241858	Forward	53968658	8059491201
ERR2241858	Reverse	53968658	7993626774
ERR2241859	Forward	44821554	6371723212
ERR2241859	Reverse	44821554	6060300897
ERR2241860	Forward	35431466	5045019364
ERR2241860	Reverse	35431466	4722852086
ERR2241861	Forward	39789084	5735633671
ERR2241861	Reverse	39789084	5430954562
ERR2241862	Forward	50808811	7297229787
ERR2241862	Reverse	50808811	6894992374
ERR2241863	Forward	59325284	8409813448
ERR2241863	Reverse	59325284	7981947206
ERR2241864	Forward	36547499	5449259326
ERR2241864	Reverse	36547499	5406913573
ERR2241865	Forward	42164137	6280303730
ERR2241865	Reverse	42164137	6238480620
ERR2241866	Forward	55212504	8172008463
ERR2241866	Reverse	55212504	8106800749
ERR2241887	Forward	52554815	7693937201
ERR2241887	Reverse	52554815	7316220913
ERR2241888	Forward	47766422	7131238133
ERR2241888	Reverse	47766422	7071689775
ERR2241889	Forward	50322990	7444238871
ERR2241889	Reverse	50322990	7376401661
ERR2241890	Forward	50587309	7302043152
ERR2241890	Reverse	50587309	6949277139
ERR2241891	Forward	33203876	4928047074
ERR2241891	Reverse	33203876	4877831893
ERR2241892	Forward	55306686	8180602688
ERR2241892	Reverse	55306686	8129983766
ERR2241893	Forward	49017332	7053112586
ERR2241893	Reverse	49017332	6712301226
ERR2241894	Forward	47602367	7064218170
ERR2241894	Reverse	47602367	7012928771
ERR2241895	Forward	96938099	14362622387
ERR2241895	Reverse	96938099	14248583831
ERR2241896	Forward	55076044	8199270656
ERR2241896	Reverse	55076044	8129600778
ERR2241897	Forward	41911740	6196471951
ERR2241897	Reverse	41911740	6122491043
ERR2241898	Forward	49310070	7073993292
ERR2241898	Reverse	49310070	6619254181
ERR2241899	Forward	45442269	6641232659
ERR2241899	Reverse	45442269	6237157275
ERR2241900	Forward	53754824	7825372618
ERR2241900	Reverse	53754824	7443256216
ERR2241901	Forward	53912187	7815897856
ERR2241901	Reverse	53912187	7357312613
ERR2241902	Forward	44052483	6318586635
ERR2241902	Reverse	44052483	5949839315
ERR2241903	Forward	47807368	7117014321
ERR2241903	Reverse	47807368	7039188237
ERR2241904	Forward	55730068	8051943724
ERR2241904	Reverse	55730068	7598569295
ERR2241905	Forward	42275905	6167655999
ERR2241905	Reverse	42275905	5774993137
ERR2241906	Forward	42567490	6335406538
ERR2241906	Reverse	42567490	6274863838
ERR2241907	Forward	40596393	5922788115
ERR2241907	Reverse	40596393	5579447013
ERR2241909	Forward	40223402	5879866017
ERR2241909	Reverse	40223402	5514114471
ERR2241911	Forward	36547332	5375457282
ERR2241911	Reverse	36547332	5072998364
ERR2241913	Forward	41285572	6050259654
ERR2241913	Reverse	41285572	5737630128
ERR2241915	Forward	42363238	6190670390
ERR2241915	Reverse	42363238	5861951301
ERR2241917	Forward	41055379	6015570386
ERR2241917	Reverse	41055379	5680462274
ERR2241919	Forward	46030811	6679753182
ERR2241919	Reverse	46030811	6359330966
ERR2241921	Forward	35869205	5243226002
ERR2241921	Reverse	35869205	4980305082
ERR2241923	Forward	45587609	6637768554
ERR2241923	Reverse	45587609	6297595238
ERR2241925	Forward	51631856	7556803964
ERR2241925	Reverse	51631856	7163421155
ERR2241927	Forward	37037331	5488038685
ERR2241927	Reverse	37037331	5452811510
ERR2241929	Forward	50010146	7418893159
ERR2241929	Reverse	50010146	7369633070
ERR2241931	Forward	45691776	6816044745
ERR2241931	Reverse	45691776	6766025285
ERR2241933	Forward	50646551	7510988446
ERR2241933	Reverse	50646551	7443445759
ERR2241935	Forward	35007048	5196843497
ERR2241935	Reverse	35007048	5165984483
ERR2241937	Forward	45264472	6716092585
ERR2241937	Reverse	45264472	6668488348
ERR2241939	Forward	42109605	6251135310
ERR2241939	Reverse	42109605	6210955545
ERR2241941	Forward	41511139	6181867836
ERR2241941	Reverse	41511139	6138991960
ERR2241943	Forward	40442055	5994513682
ERR2241943	Reverse	40442055	5957958533
ERR2241945	Forward	48266418	7149323803
ERR2241945	Reverse	48266418	7102177100
ERR2241950	Forward	38567426	5758218971
ERR2241950	Reverse	38567426	5677537333
ERR2241952	Forward	57571690	8590818799
ERR2241952	Reverse	57571690	8494288171
ERR2241953	Forward	39971568	5973570111
ERR2241953	Reverse	39971568	5910112835
ERR2241954	Forward	41265460	6084330860
ERR2241954	Reverse	41265460	6022237275
ERR2241955	Forward	52815176	7818279534
ERR2241955	Reverse	52815176	7715065546
ERR2241956	Forward	57873087	8546581651
ERR2241956	Reverse	57873087	8451006933
ERR2241957	Forward	49629357	7342418428
ERR2241957	Reverse	49629357	7257994871
ERR2241971	Forward	49662052	7338016741
ERR2241971	Reverse	49662052	7251534125
ERR2241972	Forward	45682774	6750608214
ERR2241972	Reverse	45682774	6685256510
ERR2241977	Forward	50801351	7559213201
ERR2241977	Reverse	50801351	7475833743
ERR2241978	Forward	44750514	6593507857
ERR2241978	Reverse	44750514	6542084498
ERR2241979	Forward	38079731	5661647557
ERR2241979	Reverse	38079731	5623427901
ERR2241980	Forward	40995460	6088705736
ERR2241980	Reverse	40995460	6042787097
ERR2241981	Forward	40391073	6010073031
ERR2241981	Reverse	40391073	5970951620
ERR2241982	Forward	48694573	7246123990
ERR2241982	Reverse	48694573	7186219686
ERR2241983	Forward	41415105	6154807974
ERR2241983	Reverse	41415105	6110408432
ERR2241984	Forward	37577389	5594303083
ERR2241984	Reverse	37577389	5562258289
ERR2241985	Forward	40420115	6013098401
ERR2241985	Reverse	40420115	5967164185
ERR2241986	Forward	46173966	6885073435
ERR2241986	Reverse	46173966	6838989420
ERR3414571	Forward	82145638	12042621064
ERR3414571	Reverse	82145638	11989630862
ERR3414572	Forward	92493169	13567067260
ERR3414572	Reverse	92493169	13498508710
ERR3414573	Forward	84944051	12451593784
ERR3414573	Reverse	84944051	12389730254
ERR3414574	Forward	86475713	12674686664
ERR3414574	Reverse	86475713	12630444610
ERR3414575	Forward	85285936	12503550959
ERR3414575	Reverse	85285936	12463509157
ERR3414576	Forward	90484660	13250028487
ERR3414576	Reverse	90484660	13191734884
ERR3414577	Forward	93297842	13661927845
ERR3414577	Reverse	93297842	13591747210
ERR3414578	Forward	87795646	12862986949
ERR3414578	Reverse	87795646	12801925829
ERR3414579	Forward	91434135	13409092715
ERR3414579	Reverse	91434135	13321285828
ERR3414580	Forward	99653507	14610119062
ERR3414580	Reverse	99653507	14482182626
ERR3414581	Forward	97191850	14242798578
ERR3414581	Reverse	97191850	14130612978
ERR3414582	Forward	97645784	14305842578
ERR3414582	Reverse	97645784	14209526851
ERR3414583	Forward	100541846	14733200956
ERR3414583	Reverse	100541846	14618419645
ERR3414584	Forward	102762007	15050307082
ERR3414584	Reverse	102762007	14907149613
ERR3414585	Forward	97150570	14234132273
ERR3414585	Reverse	97150570	14127663631
ERR3414586	Forward	90803318	13297621529
ERR3414586	Reverse	90803318	13175644363
ERR3414587	Forward	99542949	14590912282
ERR3414587	Reverse	99542949	14488522453
ERR3414588	Forward	105671217	15477704459
ERR3414588	Reverse	105671217	15363965267
ERR3414589	Forward	101832218	14928067169
ERR3414589	Reverse	101832218	14856666371
ERR3414590	Forward	92245777	13511099725
ERR3414590	Reverse	92245777	13411946449
ERR3414591	Forward	89642323	13144660052
ERR3414591	Reverse	89642323	13077597648
ERR3414592	Forward	99384532	14550012306
ERR3414592	Reverse	99384532	14468681236
ERR3414593	Forward	101930024	14940862407
ERR3414593	Reverse	101930024	14860703715
ERR3414594	Forward	96278910	14093876679
ERR3414594	Reverse	96278910	13998467884
SRR6323082	Forward	13006221	1917209066
SRR6323082	Reverse	13006221	1836051639
SRR6323083	Forward	10230180	1486975847
SRR6323083	Reverse	10230180	1448121614
SRR6323084	Forward	15013530	1840761683
SRR6323084	Reverse	15013530	1846687156
SRR6323085	Forward	15009525	2186078016
SRR6323085	Reverse	15009525	2163849346
SRR6323086	Forward	11106797	1633225651
SRR6323086	Reverse	11106797	1564712661
SRR6323087	Forward	8812006	1284428688
SRR6323087	Reverse	8812006	1267546826
SRR6323088	Forward	18809973	2313725127
SRR6323088	Reverse	18809973	2312556010
SRR6323089	Forward	40493525	5958278035
SRR6323089	Reverse	40493525	5865468707
SRR6323090	Forward	16672846	2447559374
SRR6323090	Reverse	16672846	2421496538
SRR6323091	Forward	13755580	1699459600
SRR6323091	Reverse	13755580	1694865378
SRR6323092	Forward	16822415	2073577706
SRR6323092	Reverse	16822415	2081032043
SRR6323093	Forward	14703884	1751400542
SRR6323093	Reverse	14703884	1822649465
SRR6323094	Forward	14524324	1787975600
SRR6323094	Reverse	14524324	1782581218
SRR6323095	Forward	12557148	1530077069
SRR6323095	Reverse	12557148	1550087491
SRR6323096	Forward	16429709	2001331750
SRR6323096	Reverse	16429709	2030084410
SRR6323097	Forward	14060260	2003842240
SRR6323097	Reverse	14060260	1990751233
SRR6323098	Forward	15335687	1869832088
SRR6323098	Reverse	15335687	1893964876
SRR6323099	Forward	21010655	2562415022
SRR6323099	Reverse	21010655	2596435146
SRR6323100	Forward	8747148	1291209560
SRR6323100	Reverse	8747148	1042568313
SRR6323101	Forward	318304	45745597
SRR6323101	Reverse	318304	40074925
SRR6323102	Forward	8766575	1291022892
SRR6323102	Reverse	8766575	1058034845
SRR6323103	Forward	11360319	1669992549
SRR6323103	Reverse	11360319	1395265668
SRR6323104	Forward	6406323	944228498
SRR6323104	Reverse	6406323	858711735
SRR6323105	Forward	9593418	1411251745
SRR6323105	Reverse	9593418	1281397547
SRR6323106	Forward	9360054	1376040877
SRR6323106	Reverse	9360054	1202831402
SRR6323107	Forward	10557969	1554653051
SRR6323107	Reverse	10557969	1357658908
SRR6323108	Forward	18662445	2273143066
SRR6323108	Reverse	18662445	2301876509
SRR6323109	Forward	103585	14510558
SRR6323109	Reverse	103585	12544563
SRR6323110	Forward	185957	26514168
SRR6323110	Reverse	185957	24655968
SRR6323111	Forward	13181951	1939532637
SRR6323111	Reverse	13181951	1666443089
SRR6323112	Forward	6461914	949194699
SRR6323112	Reverse	6461914	782293385
SRR6323113	Forward	15511442	2287609883
SRR6323113	Reverse	15511442	2257731926
SRR6323114	Forward	18297473	2144957179
SRR6323114	Reverse	18297473	2149702158
SRR6323115	Forward	10792263	1324999136
SRR6323115	Reverse	10792263	1323823319
SRR6323116	Forward	17538273	2162993321
SRR6323116	Reverse	17538273	2160855608
SRR6323117	Forward	18000998	2209914193
SRR6323117	Reverse	18000998	2210436135
SRR6323118	Forward	12307640	1513311440
SRR6323118	Reverse	12307640	1512788462
SRR6323119	Forward	18651741	2286014304
SRR6323119	Reverse	18651741	2299136576
SRR6323120	Forward	18289709	2686016036
SRR6323120	Reverse	18289709	2662292656
SRR6323121	Forward	17633869	2180402549
SRR6323121	Reverse	17633869	2180989391
SRR6323122	Forward	12792278	1527642651
SRR6323122	Reverse	12792278	1584364385
SRR6323123	Forward	8785985	1293350241
SRR6323123	Reverse	8785985	1063937590
SRR6323124	Forward	18145243	2667599393
SRR6323124	Reverse	18145243	2449130771
SRR6323125	Forward	18875885	2770612541
SRR6323125	Reverse	18875885	2662213025
SRR6323126	Forward	9031433	1327954757
SRR6323126	Reverse	9031433	1150154650
SRR6323127	Forward	9112736	1346701754
SRR6323127	Reverse	9112736	1212776688
SRR6323128	Forward	4312754	633598797
SRR6323128	Reverse	4312754	562657514
SRR6323129	Forward	20209224	2967000566
SRR6323129	Reverse	20209224	2925669684
SRR6323130	Forward	19738622	2904300571
SRR6323130	Reverse	19738622	2860784943
SRR6323131	Forward	17713061	2601793363
SRR6323131	Reverse	17713061	2575119415
SRR6323132	Forward	16165898	2383321182
SRR6323132	Reverse	16165898	2268290798
SRR6323133	Forward	18029573	2641377547
SRR6323133	Reverse	18029573	2534399782
SRR6323134	Forward	8422435	1235562855
SRR6323134	Reverse	8422435	1135244763
SRR6323135	Forward	9616465	1414246267
SRR6323135	Reverse	9616465	1294038682
SRR6323136	Forward	10724989	1577362987
SRR6323136	Reverse	10724989	1498220274
SRR6323137	Forward	17620698	2596769896
SRR6323137	Reverse	17620698	2477375443
SRR6323138	Forward	18523980	2724123193
SRR6323138	Reverse	18523980	2700549231
SRR6323139	Forward	9014573	1320141709
SRR6323139	Reverse	9014573	1262319385
SRR6323140	Forward	4377410	637604530
SRR6323140	Reverse	4377410	612027789
SRR6323141	Forward	14074622	2064575397
SRR6323141	Reverse	14074622	1988547922
SRR6323142	Forward	10812227	1495087318
SRR6323142	Reverse	10812227	1462149673
SRR6323143	Forward	20031529	2953966282
SRR6323143	Reverse	20031529	2917803952
SRR6323144	Forward	16211452	2387200656
SRR6323144	Reverse	16211452	2360764378
SRR6323145	Forward	19177427	2815408381
SRR6323145	Reverse	19177427	2767928559
SRR6323146	Forward	17597197	2582256602
SRR6323146	Reverse	17597197	2538986510
SRR6323147	Forward	17917323	2624169036
SRR6323147	Reverse	17917323	2589527274
SRR6323148	Forward	16361392	2412484519
SRR6323148	Reverse	16361392	2296338227
SRR6323149	Forward	19843369	2907625342
SRR6323149	Reverse	19843369	2817179054
SRR6323150	Forward	7880232	1158531977
SRR6323150	Reverse	7880232	980719718
SRR6323151	Forward	5149982	756887966
SRR6323151	Reverse	5149982	625938956
SRR6323152	Forward	10791998	1591079400
SRR6323152	Reverse	10791998	1459442611
SRR6323153	Forward	21368468	3143927304
SRR6323153	Reverse	21368468	3119391180
SRR6323154	Forward	11920664	1749344098
SRR6323154	Reverse	11920664	1479852119
SRR6323155	Forward	7905601	1161391222
SRR6323155	Reverse	7905601	994324049
SRR6323156	Forward	6253962	925316715
SRR6323156	Reverse	6253962	765476070
SRR6323157	Forward	4906264	723142853
SRR6323157	Reverse	4906264	594859107
SRR6323158	Forward	10823907	1593704951
SRR6323158	Reverse	10823907	1504456063
SRR6323159	Forward	7417356	1088843922
SRR6323159	Reverse	7417356	991173590
SRR6323160	Forward	6405969	942200992
SRR6323160	Reverse	6405969	823480457
SRR6323161	Forward	7198761	1060144526
SRR6323161	Reverse	7198761	921052165
SRR6323162	Forward	5891914	854333018
SRR6323162	Reverse	5891914	721530974
SRR6323163	Forward	5527531	817834320
SRR6323163	Reverse	5527531	682416814
SRR6323164	Forward	6441608	917124464
SRR6323164	Reverse	6441608	869879734
SRR6323165	Forward	7041407	1029215070
SRR6323165	Reverse	7041407	887706035
SRR6323166	Forward	13487453	1526052039
SRR6323166	Reverse	13487453	1662447966
SRR6323167	Forward	15883696	1956861680
SRR6323167	Reverse	15883696	1952474698
SRR6323168	Forward	13158226	1622078980
SRR6323168	Reverse	13158226	1611005223
SRR6323169	Forward	11293667	1256916445
SRR6323169	Reverse	11293667	1388502156
SRR6323170	Forward	13265205	1635827926
SRR6323170	Reverse	13265205	1637956906
SRR6323171	Forward	14511833	1787681066
SRR6323171	Reverse	14511833	1780100133
SRR6323172	Forward	13735107	1691059987
SRR6323172	Reverse	13735107	1693233000
SRR6323173	Forward	17578800	2167791377
SRR6323173	Reverse	17578800	2156431827
SRR6323174	Forward	11328574	1396181959
SRR6323174	Reverse	11328574	1381435591
SRR6323175	Forward	15195783	1876379058
SRR6323175	Reverse	15195783	1868842489
SRR6323176	Forward	13625058	1984689708
SRR6323176	Reverse	13625058	1691459941
SRR6323177	Forward	8086770	1193299224
SRR6323177	Reverse	8086770	1071837458
SRR6323178	Forward	12475879	1834730367
SRR6323178	Reverse	12475879	1684061990
SRR6323179	Forward	2725854	397113219
SRR6323179	Reverse	2725854	360705779
SRR6323180	Forward	108185	15139171
SRR6323180	Reverse	108185	13363625
SRR6323181	Forward	7834990	1152864006
SRR6323181	Reverse	7834990	963867496
SRR6323182	Forward	14799906	2127331796
SRR6323182	Reverse	14799906	1900340625
SRR6323183	Forward	7649790	1108201212
SRR6323183	Reverse	7649790	956719473
SRR6323184	Forward	9442296	1389203852
SRR6323184	Reverse	9442296	1169845767
SRR6323185	Forward	8822208	1281852212
SRR6323185	Reverse	8822208	1102861185
SRR6323186	Forward	10195341	1440362088
SRR6323186	Reverse	10195341	1430613946
SRR6323187	Forward	7100826	871812593
SRR6323187	Reverse	7100826	873999022
SRR6323188	Forward	10385837	1522316408
SRR6323188	Reverse	10385837	1312834069
SRR6323189	Forward	3733141	551577115
SRR6323189	Reverse	3733141	451297436
SRR6323190	Forward	9292403	1365081632
SRR6323190	Reverse	9292403	1187716824
SRR6323191	Forward	8929148	1317582652
SRR6323191	Reverse	8929148	1239142980
SRR6323192	Forward	10249784	1491264674
SRR6323192	Reverse	10249784	1433311132
SRR6323193	Forward	3301571	485011946
SRR6323193	Reverse	3301571	426483937
SRR6323194	Forward	513180	72081274
SRR6323194	Reverse	513180	64016114
SRR6323195	Forward	4795088	710061758
SRR6323195	Reverse	4795088	587817370
SRR6323196	Forward	1510485	216818039
SRR6323196	Reverse	1510485	209040028
SRR6323197	Forward	10979182	1605674551
SRR6323197	Reverse	10979182	1549115808
SRR6323198	Forward	11141905	1641102511
SRR6323198	Reverse	11141905	1568969261
SRR6323199	Forward	5398668	789182402
SRR6323199	Reverse	5398668	756920060
SRR6323200	Forward	20306450	2495580989
SRR6323200	Reverse	20306450	2503523486
SRR6323201	Forward	300457	41630924
SRR6323201	Reverse	300457	38334425
SRR6323202	Forward	10158787	1493999067
SRR6323202	Reverse	10158787	1302507427
SRR6323203	Forward	352006	50880151
SRR6323203	Reverse	352006	44298333
SRR6323204	Forward	22006330	3238268160
SRR6323204	Reverse	22006330	3193610818
SRR6323205	Forward	24442177	3591924711
SRR6323205	Reverse	24442177	3542202243
SRR6323206	Forward	7377286	1083415990
SRR6323206	Reverse	7377286	1014306231
SRR6323207	Forward	5606539	828167313
SRR6323207	Reverse	5606539	709723527
SRR6323208	Forward	7137265	1049974691
SRR6323208	Reverse	7137265	877978744
SRR6323211	Forward	8343820	1224633594
SRR6323211	Reverse	8343820	1060847027
SRR6323212	Forward	9303202	1373175388
SRR6323212	Reverse	9303202	1224209410
SRR6323213	Forward	7435912	1093463525
SRR6323213	Reverse	7435912	972763029
SRR6323214	Forward	10063451	1485391705
SRR6323214	Reverse	10063451	1230085299
SRR6323215	Forward	11159306	1639485937
SRR6323215	Reverse	11159306	1379459164
SRR6323216	Forward	6959178	1020264583
SRR6323216	Reverse	6959178	972968897
SRR6323217	Forward	19469249	2875469978
SRR6323217	Reverse	19469249	2837443854
SRR6323218	Forward	22166389	3256299189
SRR6323218	Reverse	22166389	3138544461
SRR6323219	Forward	13282520	1951315587
SRR6323219	Reverse	13282520	1890013140
SRR6323220	Forward	3830523	560869023
SRR6323220	Reverse	3830523	535041549
SRR6323221	Forward	11097366	1625678809
SRR6323221	Reverse	11097366	1565132006
SRR6323222	Forward	23630255	3487800194
SRR6323222	Reverse	23630255	3455126915
SRR6323223	Forward	20901688	3075711835
SRR6323223	Reverse	20901688	3028624353
SRR6323224	Forward	11187477	1644142407
SRR6323224	Reverse	11187477	1579496129
SRR6323225	Forward	7121427	1047247230
SRR6323225	Reverse	7121427	1003832616
SRR6323226	Forward	127043	17992017
SRR6323226	Reverse	127043	14674867
SRR6323227	Forward	8832038	1283582698
SRR6323227	Reverse	8832038	1132494613
SRR6323228	Forward	6861037	1009673960
SRR6323228	Reverse	6861037	934295492
SRR6323229	Forward	9894574	1441054077
SRR6323229	Reverse	9894574	1343211372
SRR6323230	Forward	134954	18825337
SRR6323230	Reverse	134954	16847954
SRR6323231	Forward	74513	10219623
SRR6323231	Reverse	74513	8470685
SRR6323232	Forward	11259445	1656631487
SRR6323232	Reverse	11259445	1368893822
SRR6323233	Forward	12425831	1828732180
SRR6323233	Reverse	12425831	1523841089
SRR6323234	Forward	1395595	201721911
SRR6323234	Reverse	1395595	175112109
SRR6323235	Forward	4162517	612939483
SRR6323235	Reverse	4162517	565465397
SRR6323236	Forward	16326604	1925716411
SRR6323236	Reverse	16326604	2007527642
SRR6323237	Forward	20396035	3005324807
SRR6323237	Reverse	20396035	2980798478
SRR6323238	Forward	12935649	1588619686
SRR6323238	Reverse	12935649	1585867289
SRR6323239	Forward	9545555	1159679678
SRR6323239	Reverse	9545555	1158709630
SRR6323240	Forward	14108742	1733540432
SRR6323240	Reverse	14108742	1735557848
SRR6323241	Forward	7789324	957893960
SRR6323241	Reverse	7789324	956210517
SRR6323242	Forward	13381968	1643742619
SRR6323242	Reverse	13381968	1646688285
SRR6323243	Forward	19200289	2360104467
SRR6323243	Reverse	19200289	2357158100
SRR6323244	Forward	17860534	2192924693
SRR6323244	Reverse	17860534	2195145367
SRR6323245	Forward	16242316	1989356658
SRR6323245	Reverse	16242316	1984992273
SRR6323246	Forward	15121421	1862586943
SRR6323246	Reverse	15121421	1862522677
SRR6323247	Forward	10479823	1538678962
SRR6323247	Reverse	10479823	1281999037
SRR6323248	Forward	123974	17758678
SRR6323248	Reverse	123974	15458918
SRR6323249	Forward	11528992	1692048557
SRR6323249	Reverse	11528992	1410125255
SRR6323250	Forward	13164219	1929121167
SRR6323250	Reverse	13164219	1634114977
SRR6323251	Forward	267528	38666177
SRR6323251	Reverse	267528	34786621
SRR6323252	Forward	9890098	1431543324
SRR6323252	Reverse	9890098	1350675819
SRR6323253	Forward	81604	11424383
SRR6323253	Reverse	81604	9627168
SRR6323254	Forward	180012	25439404
SRR6323254	Reverse	180012	21948482
SRR6323255	Forward	37649	5290315
SRR6323255	Reverse	37649	4088353
SRR6323256	Forward	42528	5742588
SRR6323256	Reverse	42528	4715889
SRR6323257	Forward	9786089	1429629938
SRR6323257	Reverse	9786089	1320558971
SRR6323258	Forward	7158188	1053980264
SRR6323258	Reverse	7158188	881650828
SRR6323259	Forward	8989418	1328017762
SRR6323259	Reverse	8989418	1205497505
SRR6323260	Forward	18973978	2323196385
SRR6323260	Reverse	18973978	2342724172
SRR6323261	Forward	17801796	2615969041
SRR6323261	Reverse	17801796	2579940286
SRR6323262	Forward	15992182	1947882929
SRR6323262	Reverse	15992182	1973170086
SRR6323263	Forward	15008799	2201811892
SRR6323263	Reverse	15008799	2098318362
SRR6323264	Forward	16859147	2475409936
SRR6323264	Reverse	16859147	2346558398
SRR6323265	Forward	8521329	1253356157
SRR6323265	Reverse	8521329	1074730211
SRR6323266	Forward	12441496	1828664372
SRR6323266	Reverse	12441496	1504293584
SRR6323267	Forward	6642411	976494106
SRR6323267	Reverse	6642411	850445141
SRR6323268	Forward	11041563	1630699466
SRR6323268	Reverse	11041563	1433259463
SRR6323269	Forward	7153496	1056907766
SRR6323269	Reverse	7153496	870986257
SRR6323270	Forward	1934758	283480307
SRR6323270	Reverse	1934758	262400307
SRR6323271	Forward	7263206	1071816534
SRR6323271	Reverse	7263206	889319148
SRR6323272	Forward	9509378	1390926732
SRR6323272	Reverse	9509378	1188093915
SRR6323273	Forward	15969931	2321894442
SRR6323273	Reverse	15969931	2293575441
SRR6323274	Forward	10702451	1576581740
SRR6323274	Reverse	10702451	1504842870
SRR6323275	Forward	16806759	2065657321
SRR6323275	Reverse	16806759	2071054725
SRR6323276	Forward	20322896	2481666788
SRR6323276	Reverse	20322896	2512049649
SRR6323277	Forward	10758027	1265315199
SRR6323277	Reverse	10758027	1313255977
SRR6323278	Forward	15733337	2306498862
SRR6323278	Reverse	15733337	2215098974
SRR6323279	Forward	21978708	3226546816
SRR6323279	Reverse	21978708	3174840446
SRR6323280	Forward	22240069	3272702805
SRR6323280	Reverse	22240069	3241380559
SRR6323281	Forward	11189888	1640063683
SRR6323281	Reverse	11189888	1566959940
SRR6323282	Forward	18518842	2723123277
SRR6323282	Reverse	18518842	2676471470
SRR6323283	Forward	22902272	3378922164
SRR6323283	Reverse	22902272	3336627679
SRR6323284	Forward	20053798	2961067010
SRR6323284	Reverse	20053798	2924955963
SRR6323285	Forward	19075285	2810622675
SRR6323285	Reverse	19075285	2769187258
SRR6323286	Forward	20437472	2997463722
SRR6323286	Reverse	20437472	2873116262
SRR6323287	Forward	18688163	2742386791
SRR6323287	Reverse	18688163	2594662752
SRR6323288	Forward	15302455	2243532162
SRR6323288	Reverse	15302455	2150013075
SRR6323289	Forward	17575845	2138198769
SRR6323289	Reverse	17575845	2166163975
SRR6323290	Forward	6344768	770854964
SRR6323290	Reverse	6344768	782940479
SRR6323291	Forward	12492281	1540563501
SRR6323291	Reverse	12492281	1526127808
SRR6323292	Forward	12219652	1510615379
SRR6323292	Reverse	12219652	1504571334
SRR6323293	Forward	13661117	1681751017
SRR6323293	Reverse	13661117	1668704733
SRR6323294	Forward	13187217	1625510446
SRR6323294	Reverse	13187217	1617022733
SRR6323295	Forward	13175092	1626289605
SRR6323295	Reverse	13175092	1623014542
SRR6323296	Forward	19512264	2862434641
SRR6323296	Reverse	19512264	2836543395
SRR6323297	Forward	15841797	1918608709
SRR6323297	Reverse	15841797	1931013545
SRR6323298	Forward	6429016	789119897
SRR6323298	Reverse	6429016	776455870
SRR6323299	Forward	14507804	1789889584
SRR6323299	Reverse	14507804	1790036653
SRR6323300	Forward	6223777	767410952
SRR6323300	Reverse	6223777	763815927
SRR6323301	Forward	15267967	2239844008
SRR6323301	Reverse	15267967	2173838428
SRR6323302	Forward	12981058	1890131779
SRR6323302	Reverse	12981058	1831910843
SRR6323303	Forward	15200267	2225360347
SRR6323303	Reverse	15200267	2202068536
SRR6323304	Forward	3322655	485166383
SRR6323304	Reverse	3322655	468682408
SRR6323305	Forward	15183225	2229929934
SRR6323305	Reverse	15183225	2193571970
SRR6323306	Forward	19491949	2862515998
SRR6323306	Reverse	19491949	2825095915
SRR6323307	Forward	15457151	2268814369
SRR6323307	Reverse	15457151	2185967269
SRR6323308	Forward	18173546	2673618596
SRR6323308	Reverse	18173546	2633791716
SRR6323309	Forward	9832323	1439340064
SRR6323309	Reverse	9832323	1385786947
SRR6323310	Forward	17768660	2603260328
SRR6323310	Reverse	17768660	2506116233
SRR6323311	Forward	9292040	1367017235
SRR6323311	Reverse	9292040	1241134030
SRR6323312	Forward	8710999	1279483648
SRR6323312	Reverse	8710999	1170913354
SRR6323314	Forward	9526631	1398153344
SRR6323314	Reverse	9526631	1158244484
SRR6323315	Forward	10779159	1588322397
SRR6323315	Reverse	10779159	1381616997
SRR6323316	Forward	12215452	1792940074
SRR6323316	Reverse	12215452	1700268930
SRR6323317	Forward	8986731	1320503608
SRR6323317	Reverse	8986731	1237642372
SRR6323318	Forward	17674071	2592492095
SRR6323318	Reverse	17674071	2478359975
SRR6323319	Forward	20970770	3074585952
SRR6323319	Reverse	20970770	2954572322
SRR6323320	Forward	24313783	3576982836
SRR6323320	Reverse	24313783	3528847433
SRR6323321	Forward	15030175	2219761530
SRR6323321	Reverse	15030175	2194456846
SRR6323322	Forward	19940921	2934637244
SRR6323322	Reverse	19940921	2900706547
SRR6323323	Forward	13998569	2054539215
SRR6323323	Reverse	13998569	1995765103
SRR6323324	Forward	6031217	731802077
SRR6323324	Reverse	6031217	742009196
SRR6323325	Forward	6371294	931153883
SRR6323325	Reverse	6371294	895856071
SRR6323326	Forward	11006753	1571531697
SRR6323326	Reverse	11006753	1524286374
SRR6323327	Forward	9236452	1355270772
SRR6323327	Reverse	9236452	1168630549
SRR6323328	Forward	10419853	1530081106
SRR6323328	Reverse	10419853	1279494144
SRR6323329	Forward	5639974	827788927
SRR6323329	Reverse	5639974	705118685
SRR6323330	Forward	10283586	1505813489
SRR6323330	Reverse	10283586	1320019777
SRR6323331	Forward	14179816	1741485767
SRR6323331	Reverse	14179816	1738265802
SRR6323332	Forward	8996581	1326201476
SRR6323332	Reverse	8996581	1222520538
SRR6323333	Forward	16840226	2067208537
SRR6323333	Reverse	16840226	2067182478
SRR6323334	Forward	15679627	1929953862
SRR6323334	Reverse	15679627	1927850137
SRR6323335	Forward	15524742	1904020969
SRR6323335	Reverse	15524742	1907450654
SRR6323336	Forward	15197497	1870908104
SRR6323336	Reverse	15197497	1870475013
SRR6323337	Forward	16405827	2012713288
SRR6323337	Reverse	16405827	2011233161
SRR6323338	Forward	20775713	2547087647
SRR6323338	Reverse	20775713	2564906521
SRR6323339	Forward	17333613	2142183140
SRR6323339	Reverse	17333613	2140656319
SRR6323340	Forward	23681541	3469475736
SRR6323340	Reverse	23681541	3409282854
SRR6323341	Forward	18308865	2678312031
SRR6323341	Reverse	18308865	2644333047
SRR6323342	Forward	17959713	2615271016
SRR6323342	Reverse	17959713	2579154392
SRR6323343	Forward	18943065	2787798218
SRR6323343	Reverse	18943065	2742223008
SRR6323344	Forward	17314790	2122644695
SRR6323344	Reverse	17314790	2123287200
SRR6323345	Forward	2544344	312422228
SRR6323345	Reverse	2544344	312136483
SRR6323346	Forward	12610601	1555485270
SRR6323346	Reverse	12610601	1559571388
SRR6323347	Forward	9837682	1446189375
SRR6323347	Reverse	9837682	1382345926
SRR6323348	Forward	14077490	2062478533
SRR6323348	Reverse	14077490	1995944594
SRR6323349	Forward	10899384	1604055556
SRR6323349	Reverse	10899384	1527206246
SRR6323350	Forward	5771282	849568094
SRR6323350	Reverse	5771282	815999493
SRR6323351	Forward	17712439	2593610515
SRR6323351	Reverse	17712439	2556161361
SRR6323352	Forward	16521573	2433169249
SRR6323352	Reverse	16521573	2404089802
SRR6323353	Forward	15723418	2297776711
SRR6323353	Reverse	15723418	2262497682
SRR6323354	Forward	614702	89720425
SRR6323354	Reverse	614702	85617564
SRR6323355	Forward	13398888	1973228490
SRR6323355	Reverse	13398888	1877597928
SRR6323356	Forward	13396319	1971637854
SRR6323356	Reverse	13396319	1885427649
SRR6323357	Forward	3034271	447323789
SRR6323357	Reverse	3034271	357767378
SRR6323358	Forward	9431983	1361758241
SRR6323358	Reverse	9431983	1194452605
SRR6323359	Forward	8537592	1255741111
SRR6323359	Reverse	8537592	1116731524
SRR6323360	Forward	2906143	427346777
SRR6323360	Reverse	2906143	394533268
SRR6323361	Forward	10141434	1468379285
SRR6323361	Reverse	10141434	1389895019
SRR6323362	Forward	5978710	879039997
SRR6323362	Reverse	5978710	772553656
SRR6323363	Forward	11157939	1609665927
SRR6323363	Reverse	11157939	1410287927
SRR6323364	Forward	9892067	1450581621
SRR6323364	Reverse	9892067	1354344029
SRR6323365	Forward	5555692	817863846
SRR6323365	Reverse	5555692	753291838
SRR6323366	Forward	10663469	1558447030
SRR6323366	Reverse	10663469	1461675534
SRR6323367	Forward	17402100	2120420971
SRR6323367	Reverse	17402100	2147856733
SRR6323368	Forward	13202973	1552813185
SRR6323368	Reverse	13202973	1628487507
SRR6323369	Forward	19127042	2326656188
SRR6323369	Reverse	19127042	2365263167
SRR6323370	Forward	19506141	2360843575
SRR6323370	Reverse	19506141	2399967698
SRR6323371	Forward	19461977	2369756340
SRR6323371	Reverse	19461977	2397722998
SRR6323372	Forward	16414983	1995582923
SRR6323372	Reverse	16414983	2027596777
SRR6323373	Forward	13786535	2025820437
SRR6323373	Reverse	13786535	2007938775
SRR6323374	Forward	16875783	2052253265
SRR6323374	Reverse	16875783	2083807686
SRR6323375	Forward	17407424	2565902420
SRR6323375	Reverse	17407424	2542937016
SRR6323376	Forward	16040695	2362419344
SRR6323376	Reverse	16040695	2342939761
SRR6323377	Forward	12223325	1790074870
SRR6323377	Reverse	12223325	1731740362
SRR6323378	Forward	7080252	1030271759
SRR6323378	Reverse	7080252	997017763
SRR6323379	Forward	43685	6094613
SRR6323379	Reverse	43685	5224246
SRR6323380	Forward	1088712	157858286
SRR6323380	Reverse	1088712	151419313
SRR6323381	Forward	2021185	285577781
SRR6323381	Reverse	2021185	234892724
SRR6323382	Forward	2223727	326343952
SRR6323382	Reverse	2223727	287715890
SRR6323383	Forward	392272	57091856
SRR6323383	Reverse	392272	52133592
SRR6323384	Forward	9117789	1335170375
SRR6323384	Reverse	9117789	1248823338
SRR6323385	Forward	7486501	1106527097
SRR6323385	Reverse	7486501	1009631909
SRR6323386	Forward	2959928	436706627
SRR6323386	Reverse	2959928	355983689
SRR6323387	Forward	7057655	1002079930
SRR6323387	Reverse	7057655	867745652
SRR6323388	Forward	33912	4745145
SRR6323388	Reverse	33912	4008746
SRR6323389	Forward	4664506	670290974
SRR6323389	Reverse	4664506	591138032
SRR6323390	Forward	19641694	2880651577
SRR6323390	Reverse	19641694	2762592267
SRR6323391	Forward	18496045	2718736308
SRR6323391	Reverse	18496045	2580816738
SRR6323392	Forward	15048719	2208447319
SRR6323392	Reverse	15048719	2090477036
SRR6323393	Forward	4954720	668406054
SRR6323393	Reverse	4954720	660490940
SRR6323394	Forward	10799982	1583801174
SRR6323394	Reverse	10799982	1512249006
SRR6323395	Forward	10429328	1533440863
SRR6323395	Reverse	10429328	1445533193
SRR6323396	Forward	5600396	823753505
SRR6323396	Reverse	5600396	776325946
SRR6323397	Forward	22709658	3337689215
SRR6323397	Reverse	22709658	3294295255
SRR6323398	Forward	18940293	2781496965
SRR6323398	Reverse	18940293	2746618376
SRR6323399	Forward	6802409	1005728382
SRR6323399	Reverse	6802409	840451576
SRR6323400	Forward	11981002	1748150008
SRR6323400	Reverse	11981002	1527692228
SRR6323401	Forward	6525726	957859716
SRR6323401	Reverse	6525726	909900132
SRR6323402	Forward	4774897	703417803
SRR6323402	Reverse	4774897	650847572
SRR6323403	Forward	9318524	1374578508
SRR6323403	Reverse	9318524	1244981741
SRR6323404	Forward	5014417	735630081
SRR6323404	Reverse	5014417	607871240
SRR6323405	Forward	12302759	1790967556
SRR6323405	Reverse	12302759	1567549145
SRR6323406	Forward	9527872	1389535093
SRR6323406	Reverse	9527872	1301879923
SRR6323407	Forward	1256355	182116801
SRR6323407	Reverse	1256355	149725380
SRR6323408	Forward	5587908	812236357
SRR6323408	Reverse	5587908	682362309
SRR6323409	Forward	7238106	1057989016
SRR6323409	Reverse	7238106	911340635
SRR6323410	Forward	315606	45611417
SRR6323410	Reverse	315606	40582988
SRR6323411	Forward	189973	26587533
SRR6323411	Reverse	189973	23883575
SRR6323412	Forward	1179480	172706426
SRR6323412	Reverse	1179480	150553477
SRR6323413	Forward	9253481	1364747926
SRR6323413	Reverse	9253481	1260034415
SRR6323414	Forward	10329522	1504626707
SRR6323414	Reverse	10329522	1440091851
SRR6323415	Forward	8152383	1200719205
SRR6323415	Reverse	8152383	1101922231
SRR6323416	Forward	8299085	1220440627
SRR6323416	Reverse	8299085	1088230835
SRR6323417	Forward	10284069	1507984305
SRR6323417	Reverse	10284069	1454066509
SRR6323418	Forward	7779198	1109039234
SRR6323418	Reverse	7779198	1098973535
SRR6323419	Forward	13494468	1986793028
SRR6323419	Reverse	13494468	1958201748
SRR6323420	Forward	18788406	2764028443
SRR6323420	Reverse	18788406	2728165595
SRR6323421	Forward	8533966	1254223405
SRR6323421	Reverse	8533966	1200532501
SRR6323422	Forward	13380509	1950937706
SRR6323422	Reverse	13380509	1890881620
SRR6323423	Forward	20831844	3069057866
SRR6323423	Reverse	20831844	2929573243
SRR6323424	Forward	7993886	1175487509
SRR6323424	Reverse	7993886	1131358458
SRR6323425	Forward	16844347	2075771268
SRR6323425	Reverse	16844347	2075859858
SRR6323426	Forward	17805195	2180315270
SRR6323426	Reverse	17805195	2195311921
SRR6323427	Forward	20464278	3005310566
SRR6323427	Reverse	20464278	2977501954
SRR6323428	Forward	17485289	2163340436
SRR6323428	Reverse	17485289	2157054659
SRR6323429	Forward	4350721	629092007
SRR6323429	Reverse	4350721	608992094
SRR6323430	Forward	12738365	1561617899
SRR6323430	Reverse	12738365	1561339151
SRR6323431	Forward	9530953	1402521309
SRR6323431	Reverse	9530953	1387044229
SRR6323432	Forward	11040837	1345376215
SRR6323432	Reverse	11040837	1366352016
SRR6323433	Forward	18376214	2259879476
SRR6323433	Reverse	18376214	2268499434
SRR6323434	Forward	1597745	191349528
SRR6323434	Reverse	1597745	191360828
SRR6323435	Forward	5400938	664757736
SRR6323435	Reverse	5400938	664892035
SRR6323436	Forward	12536790	1540208250
SRR6323436	Reverse	12536790	1537789614
SRR6323437	Forward	11478410	1409559515
SRR6323437	Reverse	11478410	1410224132
SRR6323438	Forward	18681398	2293930015
SRR6323438	Reverse	18681398	2291892555
SRR6323439	Forward	15161851	1867030216
SRR6323439	Reverse	15161851	1862318409
SRR6323440	Forward	1905149	280235891
SRR6323440	Reverse	1905149	239141527
SRR6323441	Forward	21479370	3153267663
SRR6323441	Reverse	21479370	3052656824
SRR6323442	Forward	8538276	1046159922
SRR6323442	Reverse	8538276	1041750542
SRR6323443	Forward	752909	91227179
SRR6323443	Reverse	752909	90853884
SRR6323444	Forward	8992496	1098765720
SRR6323444	Reverse	8992496	1096419689
SRR6323445	Forward	15755243	1944143970
SRR6323445	Reverse	15755243	1931484468
SRR6323446	Forward	14227647	1747000747
SRR6323446	Reverse	14227647	1742736595
SRR6323447	Forward	11746709	1444093788
SRR6323447	Reverse	11746709	1438278247
SRR6323448	Forward	12330210	1407901359
SRR6323448	Reverse	12330210	1509484741
SRR6323449	Forward	16457505	2032262230
SRR6323449	Reverse	16457505	2024420979
SRR6323450	Forward	14903238	1842677823
SRR6323450	Reverse	14903238	1833228489
SRR6323451	Forward	14580520	1793334764
SRR6323451	Reverse	14580520	1782568484
SRR6323452	Forward	16356246	2395662174
SRR6323452	Reverse	16356246	2351817046
SRR6323453	Forward	11965629	1761623522
SRR6323453	Reverse	11965629	1687112026
SRR6323454	Forward	14983910	2175599475
SRR6323454	Reverse	14983910	2156461928
SRR6323455	Forward	15417300	2246029209
SRR6323455	Reverse	15417300	2212445449
SRR6323456	Forward	10555983	1548100412
SRR6323456	Reverse	10555983	1474416009
SRR6323457	Forward	12454124	1826040646
SRR6323457	Reverse	12454124	1776452691
SRR6323458	Forward	11041713	1623157976
SRR6323458	Reverse	11041713	1589188299
SRR6323459	Forward	15866412	2336388795
SRR6323459	Reverse	15866412	2228546581
SRR6323460	Forward	17490969	2572814338
SRR6323460	Reverse	17490969	2533454911
SRR6323461	Forward	16039899	2356879185
SRR6323461	Reverse	16039899	2327359030
SRR6323462	Forward	13142729	1933940533
SRR6323462	Reverse	13142729	1834697853
SRR6323463	Forward	17601904	2589577985
SRR6323463	Reverse	17601904	2455123054
SRR6323464	Forward	17036277	2508241292
SRR6323464	Reverse	17036277	2471420999
SRR6323465	Forward	7736158	1127142807
SRR6323465	Reverse	7736158	1074015541
SRR6323466	Forward	16776184	2462061159
SRR6323466	Reverse	16776184	2376862021
SRR6323467	Forward	14420333	2124929294
SRR6323467	Reverse	14420333	2019770689
SRR6323468	Forward	10193149	1494521450
SRR6323468	Reverse	10193149	1433633724
SRR6323469	Forward	14605580	2099959330
SRR6323469	Reverse	14605580	2084187746
SRR6323470	Forward	20203579	2973155776
SRR6323470	Reverse	20203579	2929994431
SRR6323471	Forward	19330676	2847610507
SRR6323471	Reverse	19330676	2812400172
SRR6323472	Forward	176652	25452527
SRR6323472	Reverse	176652	22784266
SRR6323474	Forward	9972283	1467677530
SRR6323474	Reverse	9972283	1315035662
SRR6323475	Forward	6895543	1016298311
SRR6323475	Reverse	6895543	903091109
SRR6323477	Forward	5108025	746484883
SRR6323477	Reverse	5108025	637872733
SRR6323479	Forward	9977437	1465205697
SRR6323479	Reverse	9977437	1211030814
SRR6323480	Forward	74844	10469028
SRR6323480	Reverse	74844	8898145
SRR6323481	Forward	72884	10002762
SRR6323481	Reverse	72884	8592501
SRR6323482	Forward	3552991	525768730
SRR6323482	Reverse	3552991	490004082
SRR6323483	Forward	8260944	1215926069
SRR6323483	Reverse	8260944	1143560741
SRR6323484	Forward	3858231	559564332
SRR6323484	Reverse	3858231	478153401
SRR6323485	Forward	9747678	1413626204
SRR6323485	Reverse	9747678	1212356884
SRR6323486	Forward	23856410	3504806383
SRR6323486	Reverse	23856410	2887985530
SRR6323487	Forward	10677714	1561331452
SRR6323487	Reverse	10677714	1327330209
SRR6323488	Forward	88390	12157835
SRR6323488	Reverse	88390	10446894
SRR6323489	Forward	86659	11951131
SRR6323489	Reverse	86659	10035047
SRR6323490	Forward	886565	127619405
SRR6323490	Reverse	886565	105080565
SRR6323491	Forward	4392882	647587876
SRR6323491	Reverse	4392882	588943839
SRR6323492	Forward	13236475	1605823896
SRR6323492	Reverse	13236475	1623310212
SRR6323493	Forward	19252643	2364426476
SRR6323493	Reverse	19252643	2364204597
SRR6323494	Forward	16375833	1993855190
SRR6323494	Reverse	16375833	2021252879
SRR6323495	Forward	15887569	1961482259
SRR6323495	Reverse	15887569	1960437689
SRR6323496	Forward	21028655	2574776432
SRR6323496	Reverse	21028655	2595602535
SRR6323497	Forward	12575646	1522210082
SRR6323497	Reverse	12575646	1539818679
SRR6323498	Forward	7552509	919583010
SRR6323498	Reverse	7552509	931977980
SRR6323499	Forward	18059497	2151319339
SRR6323499	Reverse	18059497	2235249254
SRR6323500	Forward	15852907	1942586381
SRR6323500	Reverse	15852907	1956160858
SRR6323501	Forward	20976185	3089015280
SRR6323501	Reverse	20976185	3040025865
SRR6323502	Forward	25477035	3747316841
SRR6323502	Reverse	25477035	3708783264
SRR6323503	Forward	14525632	2130798589
SRR6323503	Reverse	14525632	2035712676
SRR6323504	Forward	26085476	3824839886
SRR6323504	Reverse	26085476	3664603455
SRR6323505	Forward	15490581	1900358342
SRR6323505	Reverse	15490581	1909246035
SRR6323506	Forward	15299781	1861197842
SRR6323506	Reverse	15299781	1888870511
SRR6323507	Forward	9624928	1406945995
SRR6323507	Reverse	9624928	1383057582
SRR6323508	Forward	10136731	1200447143
SRR6323508	Reverse	10136731	1256577782
SRR6323509	Forward	10430492	1520914401
SRR6323509	Reverse	10430492	1506008366
SRR6323510	Forward	17502370	2553457334
SRR6323510	Reverse	17502370	2517965575
SRR6323511	Forward	15735479	2249924961
SRR6323511	Reverse	15735479	2233031043
SRR6323512	Forward	17773706	2165551324
SRR6323512	Reverse	17773706	2196311118
SRR6323513	Forward	16766136	2058810754
SRR6323513	Reverse	16766136	2056432694
SRR6323514	Forward	16950048	2059897844
SRR6323514	Reverse	16950048	2093946315
SRR6323515	Forward	17336719	2550834645
SRR6323515	Reverse	17336719	2526767269
SRR6323516	Forward	19417928	2850500423
SRR6323516	Reverse	19417928	2821479408
SRR6323517	Forward	14187285	1682996707
SRR6323517	Reverse	14187285	1750182301
SRR6323518	Forward	4525885	661230995
SRR6323518	Reverse	4525885	640332106
SRR6323519	Forward	18926638	2783274769
SRR6323519	Reverse	18926638	2754990334
SRR6323520	Forward	16030556	2357797625
SRR6323520	Reverse	16030556	2324141871
SRR6323521	Forward	16356603	1860210442
SRR6323521	Reverse	16356603	2016080872
SRR6323522	Forward	16733876	2054120823
SRR6323522	Reverse	16733876	2053129728
SRR6323523	Forward	12666032	1863685937
SRR6323523	Reverse	12666032	1840706359
SRR6323524	Forward	17895477	2199574834
SRR6323524	Reverse	17895477	2200293431
SRR6323525	Forward	16059306	2363140202
SRR6323525	Reverse	16059306	2330932531
SRR6323526	Forward	18259299	2244070996
SRR6323526	Reverse	18259299	2241754447
SRR6323527	Forward	21045277	3097208890
SRR6323527	Reverse	21045277	3058864261
SRR6323528	Forward	17674414	2594041760
SRR6323528	Reverse	17674414	2556959256
SRR6323529	Forward	9581565	1179641069
SRR6323529	Reverse	9581565	1181107986
SRR6323530	Forward	8785288	1287537779
SRR6323530	Reverse	8785288	1230335684
SRR6323531	Forward	16296958	2389114708
SRR6323531	Reverse	16296958	2282305970
SRR6323532	Forward	8813407	1296484517
SRR6323532	Reverse	8813407	1238746476
SRR6323533	Forward	7836416	1147241808
SRR6323533	Reverse	7836416	1112355632
SRR6323534	Forward	11370388	1659213010
SRR6323534	Reverse	11370388	1643600010
SRR6323535	Forward	17520071	2576462488
SRR6323535	Reverse	17520071	2539150196
SRR6323536	Forward	10621326	1555083156
SRR6323536	Reverse	10621326	1491547232
SRR6323537	Forward	6420602	939971334
SRR6323537	Reverse	6420602	906642215
SRR6323538	Forward	12400333	1831365982
SRR6323538	Reverse	12400333	1724881600
SRR6323539	Forward	33494698	4925541663
SRR6323539	Reverse	33494698	4737210045
SRR6323540	Forward	15057134	2211669917
SRR6323540	Reverse	15057134	2129726995
SRR6323541	Forward	17906053	2642993981
SRR6323541	Reverse	17906053	2613748313
SRR6323542	Forward	14267162	2094895309
SRR6323542	Reverse	14267162	2009603398
SRR6323543	Forward	18975647	2783209736
SRR6323543	Reverse	18975647	2672713768
SRR6323544	Forward	22011443	3227791840
SRR6323544	Reverse	22011443	3176525212
SRR6323545	Forward	21890932	3220508823
SRR6323545	Reverse	21890932	3177846521
SRR6323546	Forward	21073821	3100093254
SRR6323546	Reverse	21073821	3073600527
SRR6323547	Forward	1387653	199729436
SRR6323547	Reverse	1387653	192327177
SRR6323548	Forward	11153892	1624965992
SRR6323548	Reverse	11153892	1387292387
SRR6323549	Forward	10811431	1566457624
SRR6323549	Reverse	10811431	1369896616
SRR6323550	Forward	10705379	1574403385
SRR6323550	Reverse	10705379	1445810721
SRR6323551	Forward	10129594	1487099767
SRR6323551	Reverse	10129594	1374516787
SRR6323552	Forward	16768231	2470768121
SRR6323552	Reverse	16768231	2357135604
SRR6323553	Forward	13932289	2044855356
SRR6323553	Reverse	13932289	1940225232
SRR6323554	Forward	10932774	1603414772
SRR6323554	Reverse	10932774	1544246900
SRR6323555	Forward	6885377	1013192193
SRR6323555	Reverse	6885377	811020148
SRR6323556	Forward	15919984	2335111571
SRR6323556	Reverse	15919984	2236477145
SRR6323557	Forward	20520696	3009514042
SRR6323557	Reverse	20520696	2877387049
SRR6323559	Forward	12732229	1853187166
SRR6323559	Reverse	12732229	1612461358
SRR6323560	Forward	119992	16752491
SRR6323560	Reverse	119992	15035417
SRR6323561	Forward	9876058	1453857484
SRR6323561	Reverse	9876058	1262487002
SRR6323562	Forward	2268878	332077576
SRR6323562	Reverse	2268878	296456213
SRR6323563	Forward	13765084	2029131489
SRR6323563	Reverse	13765084	1822615899
SRR6323564	Forward	10269559	1515673735
SRR6323564	Reverse	10269559	1360852018
SRR6323565	Forward	16692405	2423896865
SRR6323565	Reverse	16692405	2182084477
SRR6323566	Forward	5723883	830454294
SRR6323566	Reverse	5723883	805266298
SRR6323567	Forward	20072183	2953509368
SRR6323567	Reverse	20072183	2911245182
SRR6323568	Forward	19605979	2887083474
SRR6323568	Reverse	19605979	2842642287
SRR6323569	Forward	16611947	2056555201
SRR6323569	Reverse	16611947	2050071388
SRR6323570	Forward	8466096	1248292840
SRR6323570	Reverse	8466096	1102274468
SRR6323571	Forward	9658866	1424517670
SRR6323571	Reverse	9658866	1277997589
SRR6323572	Forward	16098135	2370367248
SRR6323572	Reverse	16098135	2262182277
SRR6323573	Forward	12355808	1814086890
SRR6323573	Reverse	12355808	1724820186
SRR6323574	Forward	17035694	2495380694
SRR6323574	Reverse	17035694	2447707649
SRR6323575	Forward	22596679	3326462854
SRR6323575	Reverse	22596679	3282718607
SRR6323576	Forward	2987829	428968295
SRR6323576	Reverse	2987829	416012901
SRR7457734	Forward	44937023	6701781004
SRR7457734	Reverse	44937023	6570979156
SRR7457735	Forward	51861559	7738367445
SRR7457735	Reverse	51861559	7624452733
SRR7457736	Forward	47961863	7142288210
SRR7457736	Reverse	47961863	6967772782
SRR7457737	Forward	47685067	7118408670
SRR7457737	Reverse	47685067	6958539790
SRR7457738	Forward	45728516	6807699004
SRR7457738	Reverse	45728516	6599060332
SRR7457739	Forward	45186426	6746949757
SRR7457739	Reverse	45186426	6639038692
SRR7457740	Forward	56700805	8466320821
SRR7457740	Reverse	56700805	8396208185
SRR7457741	Forward	53047730	7920014775
SRR7457741	Reverse	53047730	7821930552
SRR7457742	Forward	37994268	5671831031
SRR7457742	Reverse	37994268	5547466503
SRR7457743	Forward	49596419	7404798473
SRR7457743	Reverse	49596419	7267530807
SRR7457744	Forward	13187029	1964552563
SRR7457744	Reverse	13187029	1904680176
SRR7457745	Forward	45972850	6865356291
SRR7457745	Reverse	45972850	6735548009
SRR7457746	Forward	35269441	5266569091
SRR7457746	Reverse	35269441	5104250537
SRR7457747	Forward	38604982	5764559717
SRR7457747	Reverse	38604982	5612573507
SRR7457748	Forward	43532394	6497773804
SRR7457748	Reverse	43532394	6385584997
SRR7457749	Forward	41719103	6228374932
SRR7457749	Reverse	41719103	5987566701
SRR7457750	Forward	31947052	4769868298
SRR7457750	Reverse	31947052	4628085187
SRR7457751	Forward	51111050	7628388009
SRR7457751	Reverse	51111050	7489856757
SRR7457752	Forward	25321699	3778738330
SRR7457752	Reverse	25321699	3664398628
SRR7457753	Forward	39482567	5895032018
SRR7457753	Reverse	39482567	5723018156
SRR7457754	Forward	54607600	8110193715
SRR7457754	Reverse	54607600	7918158309
SRR7457755	Forward	44870523	6667005214
SRR7457755	Reverse	44870523	6466661044
SRR7457756	Forward	53766506	7987057606
SRR7457756	Reverse	53766506	7819356457
SRR7457757	Forward	57256190	8505983840
SRR7457757	Reverse	57256190	8312964847
SRR7457758	Forward	23629149	3505597305
SRR7457758	Reverse	23629149	3402661255
SRR7457759	Forward	49272526	7314888990
SRR7457759	Reverse	49272526	7150034142
SRR7457760	Forward	40775227	6073873891
SRR7457760	Reverse	40775227	5977424100
SRR7457761	Forward	51275098	7612196158
SRR7457761	Reverse	51275098	7482589072
SRR7457762	Forward	28058021	4164445167
SRR7457762	Reverse	28058021	3998985533
SRR7457763	Forward	51874215	7708733652
SRR7457763	Reverse	51874215	7561216787
SRR7457764	Forward	29588550	4412633746
SRR7457764	Reverse	29588550	4244625148
SRR7457765	Forward	47037241	7023426640
SRR7457765	Reverse	47037241	6792092203
SRR7457766	Forward	26821405	3982569391
SRR7457766	Reverse	26821405	3856973515
SRR7457767	Forward	43267143	6427705109
SRR7457767	Reverse	43267143	6305233966
SRR7457768	Forward	39815462	5919794046
SRR7457768	Reverse	39815462	5844545095
SRR7457769	Forward	69404222	10295978152
SRR7457769	Reverse	69404222	10166526800
SRR7457770	Forward	37282669	5563786482
SRR7457770	Reverse	37282669	5310623927
SRR7457771	Forward	38932810	5810072264
SRR7457771	Reverse	38932810	5525235178
SRR7457772	Forward	33156841	4947569175
SRR7457772	Reverse	33156841	4723238975
SRR7457773	Forward	26756745	3992244948
SRR7457773	Reverse	26756745	3797175586
SRR7457774	Forward	44473468	6634373409
SRR7457774	Reverse	44473468	6374638425
SRR7457775	Forward	50124141	7480286317
SRR7457775	Reverse	50124141	7341182582
SRR7457776	Forward	31550335	4709357513
SRR7457776	Reverse	31550335	4572520586
SRR7457777	Forward	49410169	7367518166
SRR7457777	Reverse	49410169	6954093130
SRR7457778	Forward	58445929	8708466264
SRR7457778	Reverse	58445929	8556228370
SRR7457779	Forward	21259175	3170087472
SRR7457779	Reverse	21259175	3043034519
SRR7457780	Forward	51689353	7680241589
SRR7457780	Reverse	51689353	7565247675
SRR7457781	Forward	43530855	6491298859
SRR7457781	Reverse	43530855	6369182598
SRR7457782	Forward	51739883	7724714094
SRR7457782	Reverse	51739883	7460664331
SRR7457783	Forward	40764194	6086158541
SRR7457783	Reverse	40764194	5833510787
SRR7683027	Forward	40796710	6083958354
SRR7683027	Reverse	40796710	5871367832
SRR7683028	Forward	41632727	6194545312
SRR7683028	Reverse	41632727	6023518061
SRR7683029	Forward	76229817	11362393086
SRR7683029	Reverse	76229817	11284093120
SRR7683030	Forward	53614742	7997663774
SRR7683030	Reverse	53614742	7801810225
SRR7683031	Forward	5928654	884535526
SRR7683031	Reverse	5928654	862018326
SRR7683032	Forward	29079838	4336506431
SRR7683032	Reverse	29079838	4164661842
SRR7683033	Forward	52953794	7899212095
SRR7683033	Reverse	52953794	7689339452
SRR7683034	Forward	1683575	247772671
SRR7683034	Reverse	1683575	234223246
SRR7683035	Forward	43033467	6419717395
SRR7683035	Reverse	43033467	6302809320
SRR7683036	Forward	54894968	8188028990
SRR7683036	Reverse	54894968	7951918362
SRR7683037	Forward	42541985	6352536971
SRR7683037	Reverse	42541985	6312861504
SRR7683038	Forward	38566136	5656306645
SRR7683038	Reverse	38566136	5598907603
SRR7683039	Forward	35728904	5331709672
SRR7683039	Reverse	35728904	5271937835
SRR7683040	Forward	49673815	7417813706
SRR7683040	Reverse	49673815	7359907291
SRR7683041	Forward	53012949	7894212731
SRR7683041	Reverse	53012949	7845881722
SRR7683042	Forward	43143991	6431508684
SRR7683042	Reverse	43143991	6378453517
SRR7683043	Forward	35992623	5370803065
SRR7683043	Reverse	35992623	5216080285
SRR7683044	Forward	36597094	5459215420
SRR7683044	Reverse	36597094	5237918089
SRR7683045	Forward	44191367	6600161175
SRR7683045	Reverse	44191367	6564705185
SRR7683046	Forward	46263849	6909144575
SRR7683046	Reverse	46263849	6847843763
SRR7683047	Forward	29638945	4420315287
SRR7683047	Reverse	29638945	4221731881
SRR7683048	Forward	43718794	6504806536
SRR7683048	Reverse	43718794	6361459264
SRR7683049	Forward	54570662	8126267940
SRR7683049	Reverse	54570662	7940226976
SRR7683050	Forward	48216586	7183174863
SRR7683050	Reverse	48216586	6982643723
SRR7683051	Forward	55619332	8299170823
SRR7683051	Reverse	55619332	7936416125
SRR7683052	Forward	35531060	5302548918
SRR7683052	Reverse	35531060	5126174187
SRR7683053	Forward	36978201	5517113497
SRR7683053	Reverse	36978201	5315064217
SRR7683054	Forward	32643537	4868998394
SRR7683054	Reverse	32643537	4605707217
SRR7683055	Forward	35164059	5248901045
SRR7683055	Reverse	35164059	5088275243
SRR7683056	Forward	37504963	5587247432
SRR7683056	Reverse	37504963	5440373340
SRR7683057	Forward	48667056	7266862941
SRR7683057	Reverse	48667056	7212724678
SRR7683058	Forward	27461106	4096749111
SRR7683058	Reverse	27461106	4072069242
SRR7683059	Forward	39295691	5868943502
SRR7683059	Reverse	39295691	5819556735
SRR7683060	Forward	45097593	6735770001
SRR7683060	Reverse	45097593	6682589484
SRR7683061	Forward	42019643	6271999600
SRR7683061	Reverse	42019643	6213042647
SRR7683062	Forward	41511819	6196402274
SRR7683062	Reverse	41511819	6142320785
SRR7683063	Forward	77451865	11532942503
SRR7683063	Reverse	77451865	11445378974
SRR7683064	Forward	59850294	8936851124
SRR7683064	Reverse	59850294	8890883932
SRR7683065	Forward	47632998	7108914352
SRR7683065	Reverse	47632998	7075409145
SRR7683066	Forward	50601999	7555368419
SRR7683066	Reverse	50601999	7506728755
SRR7685243	Forward	36069432	5362512303
SRR7685243	Reverse	36069432	5239920064
SRR7685244	Forward	38378874	5706698303
SRR7685244	Reverse	38378874	5558711483
SRR7685245	Forward	37107737	5519076398
SRR7685245	Reverse	37107737	5370365928
SRR7685246	Forward	33634358	5008205305
SRR7685246	Reverse	33634358	4913389580
SRR7685247	Forward	41738332	6206613347
SRR7685247	Reverse	41738332	6055861350
SRR7685248	Forward	39790073	5919836273
SRR7685248	Reverse	39790073	5771897415
SRR7685249	Forward	55193100	8214003325
SRR7685249	Reverse	55193100	8103715496
SRR7685250	Forward	30842865	4604549062
SRR7685250	Reverse	30842865	4495904520
SRR7685251	Forward	34318243	5124237664
SRR7685251	Reverse	34318243	5021351772
SRR7685252	Forward	44406718	6629735632
SRR7685252	Reverse	44406718	6515554387
SRR7685253	Forward	33029908	4908821965
SRR7685253	Reverse	33029908	4755399566
SRR7685254	Forward	47756631	7103914127
SRR7685254	Reverse	47756631	6901022945
SRR7685255	Forward	5807464	860161046
SRR7685255	Reverse	5807464	817794498
SRR7685256	Forward	3714000	548925567
SRR7685256	Reverse	3714000	514333512
SRR7685257	Forward	45911553	6851638531
SRR7685257	Reverse	45911553	6528038014
SRR7685258	Forward	27550776	4104684786
SRR7685258	Reverse	27550776	3808238256
SRR7685259	Forward	33636803	5012411165
SRR7685259	Reverse	33636803	4824952402
SRR7685260	Forward	34567276	5152317197
SRR7685260	Reverse	34567276	4991410990
SRR7685261	Forward	9419224	1401068414
SRR7685261	Reverse	9419224	1339868174
SRR7685262	Forward	44902908	6688211465
SRR7685262	Reverse	44902908	6537197472
SRR7685263	Forward	47612567	7088490416
SRR7685263	Reverse	47612567	6928110309
SRR7685264	Forward	38928619	5793450464
SRR7685264	Reverse	38928619	5656860708
SRR7685265	Forward	43280881	6439136573
SRR7685265	Reverse	43280881	6372646911
SRR7685266	Forward	51101265	7603572653
SRR7685266	Reverse	51101265	7436809376
SRR7685267	Forward	38549826	5734924367
SRR7685267	Reverse	38549826	5620680546
SRR7685268	Forward	32506317	4850613756
SRR7685268	Reverse	32506317	4651002970
SRR7685269	Forward	48220376	7175786371
SRR7685269	Reverse	48220376	7009614615
SRR7685270	Forward	37532454	5582816367
SRR7685270	Reverse	37532454	5412011733
SRR7685271	Forward	35222747	5253414224
SRR7685271	Reverse	35222747	5023011401
SRR7685272	Forward	70764147	10535471521
SRR7685272	Reverse	70764147	10355857398
SRR7685273	Forward	41963949	6261763763
SRR7685273	Reverse	41963949	5941080406
SRR7685274	Forward	39471609	5869195278
SRR7685274	Reverse	39471609	5700728659
SRR7685275	Forward	31074428	4618647860
SRR7685275	Reverse	31074428	4439702896
SRR7685276	Forward	41413103	6174994957
SRR7685276	Reverse	41413103	6006125861
SRR7685277	Forward	33155283	4944419295
SRR7685277	Reverse	33155283	4732978449
SRR7685278	Forward	37116382	5538792498
SRR7685278	Reverse	37116382	5302715037
SRR7685279	Forward	6774126	1003972224
SRR7685279	Reverse	6774126	975294995
SRR7685280	Forward	35015478	5208129674
SRR7685280	Reverse	35015478	5081238415
SRR7685281	Forward	6401916	947858023
SRR7685281	Reverse	6401916	904793960
SRR7685282	Forward	13398535	1991851722
SRR7685282	Reverse	13398535	1916034815
SRR8840688	Forward	6439919	946234228
SRR8840688	Reverse	6439919	806446412
SRR8840689	Forward	9672456	1421458049
SRR8840689	Reverse	9672456	1179310985
SRR8840690	Forward	10048373	1482097442
SRR8840690	Reverse	10048373	1256915745
SRR8840691	Forward	159221	23158425
SRR8840691	Reverse	159221	18690188
SRR8840692	Forward	5599587	820863627
SRR8840692	Reverse	5599587	698465117
SRR8840693	Forward	7216558	1061305755
SRR8840693	Reverse	7216558	860250392
SRR8840694	Forward	9941966	1460894851
SRR8840694	Reverse	9941966	1201964891
