# Supplementary material for: Metagenome-assembled genomes and gene catalog from the chicken gut microbiome aid in deciphering antibiotic resistomes
Source: Commun Biol. 2021 Nov 18;4:1305. doi: 10.1038/s42003-021-02827-2 (PMC8602611; doi:10.1038/s42003-021-02827-2)
Supplement: Supplementary file 12 — Supplementary Data 9 [file 42003_2021_2827_MOESM12_ESM.xlsx]

## Sheet: Data 9
Data 9 The number of MAGs distributed among different countries
Category	Number
Shared	535
China	4448
UK	330
Germany	46
Bulgaria	36
Italy	25
France	17
Spain	15
Poland	9
Belgium	5
Netherlands	4
