# Supplementary material for: Metagenome-assembled genomes and gene catalog from the chicken gut microbiome aid in deciphering antibiotic resistomes
Source: Commun Biol. 2021 Nov 18;4:1305. doi: 10.1038/s42003-021-02827-2 (PMC8602611; doi:10.1038/s42003-021-02827-2)
Supplement: Supplementary file 13 — Supplementary Data 10 [file 42003_2021_2827_MOESM13_ESM.xlsx]

## Sheet: Data 10
Data 10 The number of 535 shared MAGs in different genera
Genus	Number
Limosilactobacillus	153
Escherichia	101
Lactobacillus	78
Faecalibacterium	55
Ligilactobacillus	35
Alistipes	19
Lawsonibacter	15
Corynebacterium	9
UMGS1872	7
Oscillibacter	6
CAG-822	5
Phocaeicola	4
Bacteroides	3
CAG-110	3
CAG-877	3
Enterococcus E	3
Mediterraneibacter	3
Anaerobutyricum	2
Borkfalkia	2
Butyricicoccus	2
CAG-269	2
CAG-451	2
CAG-460	2
CAG-776	2
Romboutsia	2
UBA1409	2
Unsigned	2
Bifidobacterium	1
Blautia	1
Blautia A	1
CAG-1193	1
CAG-273	1
CAG-988	1
Flavonifractor	1
Gemmiger	1
Helicobacter D	1
Negativibacillus	1
UBA9475	1
UCG-010	1
UMGS1217	1
