# Supplementary material for: Metagenome-assembled genomes and gene catalog from the chicken gut microbiome aid in deciphering antibiotic resistomes
Source: Commun Biol. 2021 Nov 18;4:1305. doi: 10.1038/s42003-021-02827-2 (PMC8602611; doi:10.1038/s42003-021-02827-2)
Supplement: Supplementary file 14 — Supplementary Data 11 [file 42003_2021_2827_MOESM14_ESM.xlsx]

## Sheet: Data 11
Data 11 The number of genes annotated by the eggNOG and the KEGG in the two gene catalogues
Gene catalog	Category	Number
CGM-RGC	All	9037241
CGM-RGC	eggNOG	6960807
CGM-RGC	KEGG	2616076
GG-IGC	All	16565684
GG-IGC	eggNOG	11290604
GG-IGC	KEGG	4987193
