# Supplementary material for: Metagenome-assembled genomes and gene catalog from the chicken gut microbiome aid in deciphering antibiotic resistomes
Source: Commun Biol. 2021 Nov 18;4:1305. doi: 10.1038/s42003-021-02827-2 (PMC8602611; doi:10.1038/s42003-021-02827-2)
Supplement: Supplementary file 15 — Supplementary Data 12 [file 42003_2021_2827_MOESM15_ESM.xlsx]

## Sheet: Data 12
Data 12 The ratio of genes assigned to different COG categories in the two gene catalogues
COG functional category	Ratio of GG-IGC/CGM-RGC
A	1.64159
B	1.3356
C	1.3434
D	1.74699
E	1.32537
F	1.6028
G	1.42807
H	1.56199
I	1.4275
J	1.59057
K	1.52699
L	1.76314
M	1.88954
N	2.20636
O	1.62209
P	1.42552
Q	1.27449
S	1.87713
T	1.51196
U	1.7281
V	1.55152
W	2.9294
Y	1.27684
Z	2.19613
No hit	2.54045
Average	1.83305
