# Supplementary material for: Metagenome-assembled genomes and gene catalog from the chicken gut microbiome aid in deciphering antibiotic resistomes
Source: Commun Biol. 2021 Nov 18;4:1305. doi: 10.1038/s42003-021-02827-2 (PMC8602611; doi:10.1038/s42003-021-02827-2)
Supplement: Supplementary file 16 — Supplementary Data 13 [file 42003_2021_2827_MOESM16_ESM.xlsx]

## Sheet: Data 13
Data 13 Distribution of plasmids among the 477 samples
Plasmid	Distribution
repUS43	0.972746
repUS63	0.920335
rep22	0.909853
ColRNAI	0.90566
rep7a	0.903564
rep18b	0.8826
Col156	0.853249
repUS12	0.849057
rep21	0.815514
Col440I	0.792453
IncFIB(AP001918)	0.779874
Col(MG828)	0.773585
rep30	0.742138
IncQ1	0.737945
repUS59	0.737945
repUS47	0.714885
IncFIC(FII)	0.704403
rep27	0.685535
rep13	0.660377
rep1	0.643606
Col440II	0.641509
rep31	0.622642
p0111	0.620545
rep14b	0.610063
rep7b	0.607966
ColpVC	0.60587
rep2	0.60587
repUS64	0.597484
repUS32	0.584906
IncFII(pRSB107)	0.57652
IncX1	0.566038
Col8282	0.545073
IncI1	0.542977
rep10	0.540881
rep28	0.526205
rep16	0.513627
IncFIA	0.505241
rep20	0.501048
rep19c	0.494759
IncI2	0.492662
ColE10	0.48847
IncHI1B(CIT)	0.475891
repUS67	0.473795
IncN	0.471698
rep7de	0.465409
repUS54	0.463312
repUS66	0.461216
IncB/O/K/Z	0.459119
IncFIB(pHCM2)	0.459119
rep18a	0.448637
IncFII(pHN7A8)	0.446541
Col(MGD2)	0.444444
IncX4	0.444444
rep11a	0.438155
repUS18	0.436059
repUS9	0.431866
repUS69	0.429769
IncY	0.427673
repUS76	0.42348
IncX3	0.421384
rep38	0.419287
RepA	0.39413
repUS49	0.385744
rep37	0.383648
repUS15	0.383648
repUS51	0.377358
repUS10	0.375262
IncHI2A	0.371069
rep5c	0.368973
rep29	0.362683
rep33	0.352201
repUS1	0.341719
rep24c	0.322851
Col(BS512)	0.318658
rep11c	0.303983
rep19	0.29979
repUS35	0.29979
IncFIA(HI1)	0.297694
IncFIB(K)	0.289308
rep10b	0.283019
repUS58	0.27044
IncP1	0.262055
repUS52	0.257862
repUS31	0.255765
repUS73	0.255765
rep24a	0.253669
IncFIB(pENTAS01)	0.24109
rep9c	0.24109
IncR	0.238994
rep17	0.238994
Col(MP18)	0.234801
IncFIB(pB171)	0.230608
repUS45	0.228512
IncA/C2	0.222222
rep32	0.220126
repUS53	0.201258
rep23	0.18239
repUS36	0.176101
rep15	0.165618
IncX2	0.159329
rep34	0.159329
IncFIB(pECLA)	0.157233
rep14a	0.15304
repUS65	0.15304
rep9b	0.146751
repUS41	0.144654
repUS16	0.138365
rep4b	0.134172
repUS19	0.134172
rep9a	0.132075
repUS50	0.132075
Col(KPHS6)	0.125786
rep4a	0.119497
repUS2	0.113208
repUS33	0.111111
Col(VCM04)	0.109015
rep6	0.104822
repUS5	0.102725
IncW	0.0985325
IncHI1B(R27)	0.0901468
IncHI1A	0.0880503
IncQ2	0.0838574
pENTAS02	0.081761
Col(Ye4449)	0.0754717
repUS4	0.067086
repUS57	0.067086
rep5e	0.0649895
repUS56	0.0649895
rep5b	0.0607966
repUS40	0.0587002
Col(IMGS31)	0.0566038
IncFIB(pKPHS1)	0.0503145
pEC4115	0.0398323
IncFIB(S)	0.033543
IncP6	0.033543
rep35	0.0293501
repUS42	0.0293501
IncX9	0.0272537
IncFII(pCRY)	0.0209644
rep11b	0.0167715
repUS74	0.0167715
ColKP3	0.0104822
rep39	0.0104822
repUS75	0.0104822
repUS38	0.00838574
