# Supplementary material for: Metagenome-assembled genomes and gene catalog from the chicken gut microbiome aid in deciphering antibiotic resistomes
Source: Commun Biol. 2021 Nov 18;4:1305. doi: 10.1038/s42003-021-02827-2 (PMC8602611; doi:10.1038/s42003-021-02827-2)
Supplement: Supplementary file 17 — Supplementary Data 14 [file 42003_2021_2827_MOESM17_ESM.xlsx]

## Sheet: Data 14
Data 14 Annotations of major VFs found in the gut microbiome of chickens
VFs	Source	Function
arcB	Klebsiella pneumoniae	Acriflavine resistance protein B
entB	UPEC, Klebsiella pneumoniae	Isochroismatase; 2,3-dihydro-2,3-dihydroxybenzoate synthetase
entE	UPEC, Acinetobacter baumannii, Klebsiella pneumoniae	Non-ribosomal peptide synthetase adenylate-forming enzyme of acinetobactin synthesis; 2,3-dihydroxybenzoate-AMP ligase component of enterobactin synthase multienzyme complex; Enterobactin synthase subunit E
entF	UPEC, Klebsiella pneumoniae	Enterobactin synthase subunit F; Enterobactin synthase multienzyme complex component, ATP-dependent
fliI	Yersinia enterocolitica, Helicobacter pylori, Vibrio cholerae, Campylobacter jejuni, Pseudomonas aeruginosa, Bartonella bacilliformis, Burkholderia pseudomallei, Aeromonas hydrophila, Aeromonas salmonicida	Flagellum-specific ATP synthase FliI
flgM	Yersinia enterocolitica, Vibrio cholerae, Burkholderia pseudomallei, Aeromonas hydrophila	Negative regulator of flagellin synthesis; flagellar-related anti-sigma-D factor
rhs/PAAR	Shigella sonnei Ss046	Type VI secretion system protein, PAAR family
vgrG/tssI	Klebsiella pneumoniae, Shigella sonnei	Type VI secretion system effector VgrG
yagX/ecpC	EHEC	Eecherichia coli common pilus usher EcpC
