# Supplementary material for: Metagenome-assembled genomes and gene catalog from the chicken gut microbiome aid in deciphering antibiotic resistomes
Source: Commun Biol. 2021 Nov 18;4:1305. doi: 10.1038/s42003-021-02827-2 (PMC8602611; doi:10.1038/s42003-021-02827-2)
Supplement: Supplementary file 18 — Supplementary Data 15 [file 42003_2021_2827_MOESM18_ESM.xlsx]

## Sheet: Data 15
Data 15 The number of ARGs found in the 12,339 MAGs
ARG	No. of ARGs in the MAGs
lnu(C)	201
mdf(A)	120
ant(6)-Ia	90
erm(B)	70
tetA(P)	66
tetB(P)	65
erm(F)	58
aac(6')-aph(2'')	54
sul2	54
aph(3')-III	53
cat	53
tet(Q)	46
blaTEM-1B	45
lnu(A)	43
sul1	43
erm(X)	42
tet(L)	40
tet(44)	39
ant(3'')-Ia	38
aph(3'')-Ib	37
aph(6)-Id	37
dfrA1	34
erm(Q)	34
lsa(E)	34
cat(pC194)	33
lnu(B)	33
aph(2'')-Ig	32
cfr(C)	32
cmx	31
lnu(P)	31
tet(M)	31
aadA2	28
mef(A)	27
tet(A)	26
erm(G)	25
ant(6)-Ib	23
aph(3')-VIIa	22
cfxA3	22
msr(D)	22
qnrS1	22
vat(E)	22
erm(C)	21
mph(C)	21
blaOXA-193	19
tet(40)	19
tet(W)	19
dfrG	18
erm(T)	18
blaZ	17
tet(33)	17
tet(Z)	17
floR	16
blaOXA-347	15
cmlA1	15
erm(36)	15
fexA	15
fexB	15
mph(A)	14
Cfr(E)	13
erm(A)	13
oqxA	13
tet(X)	13
aac(3)-IId	12
aac(6')-Im	12
ant(9)-Ia	12
aph(3')-Ia	12
cepA	12
cmr	12
dfrA14	12
oqxB	12
sul3	12
tet(O)	12
nimB	11
tet(32)	11
aac(3)-IVa	10
aadA1	10
blaOXA-85	10
dfrA12	10
dfrA17	10
fosA3	10
lnu(G)	10
lsa(A)	10
npmA	10
tet(B)	10
tet(K)	10
aadD	9
ant(2'')-Ia	9
aph(2'')-Ib	9
aph(4)-Ia	9
catA1	9
msr(A)	9
tet(J)	9
vat(H)	9
aadA5	8
erm(43)	8
optrA	8
vga(D)	8
blaTEM-141	7
mcr-1.1	7
aadA9	6
aph(2'')-If	6
blaCTX-M-55	6
catB3	6
cfr(B)	6
cfxA6	6
lnu(D)	6
nimH	6
aac(6')-Iih	5
blaOXA-10	5
blaOXA-184	5
catP	5
lnu(F)	5
mph(B)	5
msr(C)	5
nimA	5
nimD	5
tet(O/32/O)	5
aac(3)-IIa	4
aac(6')-Ii	4
aph(3')-IIa	4
blaACI-1	4
blaLAP-2	4
blaTEM-1C	4
fosA	4
poxtA	4
qnrB19	4
aac(6')-IIa	3
aac(6')-Iid	3
ARR-3	3
blaCTX-M-14	3
blaEBR-1	3
blaL1	3
blaTEM-105	3
mecA	3
nimE	3
aac(3)-IV	2
aac(3)-XI	2
aac(6')-Ib	2
aac(6')-Ib-cr	2
aadA14	2
aadA7	2
aph(2'')-Ih	2
aph(3')-XV	2
blaCTX-M-1	2
blaOXA-1	2
blaOXA-465	2
blaOXA-466	2
blaOXA-61	2
cepA-29	2
cfr	2
cfxA4	2
cmlB1	2
dfrA15	2
dfrA5	2
ere(D)	2
erm(Y)	2
mef(C)	2
mph(G)	2
mph(N)	2
rmtB	2
str	2
sul4	2
tet(D)	2
tet(G)	2
tet(O/W)	2
tet(X6)	2
tva(A)	2
VanC1XY	2
aac(3)-VIa	1
aac(6')-Iaa	1
aadA10	1
aadA22	1
aadA3	1
ampH	1
aph(2'')-Ic	1
aph(2'')-Id	1
aph(3')-IIb	1
aph(3')-IIc	1
aph(6)-Ic	1
blaCMY-130	1
blaCMY-2	1
blaCTX-M-148	1
blaCTX-M-15	1
blaCTX-M-64	1
blaCTX-M-65	1
blaDHA-1	1
blaDHA-16	1
blaMIR-1	1
blaMOX-4	1
blaMOX-5	1
blaOXA-21	1
blaOXA-212	1
blaOXA-395	1
blaOXA-427	1
blaPAO	1
blaROB-1	1
blaSHV-145	1
blaSHV-2	1
blaSHV-61	1
blaTEM-116	1
blaTEM-135	1
blaTEM-146	1
blaTEM-171	1
blaTEM-1A	1
cat(pC233)	1
catB1	1
catB7	1
catQ	1
cepA-44	1
cepA-49	1
cfiA13	1
cfxA5	1
dfrA27	1
dfrA8	1
dfrD	1
dfrK	1
fosA6	1
fosA7	1
fosB3	1
fosD	1
mdt(A)	1
nimC	1
qnrS2	1
tcr3	1
tet(42)	1
tet(59)	1
tet(C)	1
tet(E)	1
tet(O/W)-1	1
tet(S)	1
tet(Y)	1
VanC4XY	1
VanG2XY	1
VanHAX	1
vga(E)	1
