# Supplementary material for: Metagenome-assembled genomes and gene catalog from the chicken gut microbiome aid in deciphering antibiotic resistomes
Source: Commun Biol. 2021 Nov 18;4:1305. doi: 10.1038/s42003-021-02827-2 (PMC8602611; doi:10.1038/s42003-021-02827-2)
Supplement: Supplementary file 19 — Supplementary Data 16 [file 42003_2021_2827_MOESM19_ESM.xlsx]

## Sheet: Data 16
Data 16 Predicted gene flow of ARGs at the family level
Gene	Donor	Receipt
aadA1	CAG-74	Burkholderiaceae
ant(6)-Ia	Butyricicoccaceae	Lachnospiraceae
cat	Erysipelotrichaceae	Butyricicoccaceae
catB7	Desulfovibrionaceae	Pseudomonadaceae
cfxA3	Tannerellaceae	Muribaculaceae
cfxA5	Tannerellaceae	Muribaculaceae
cmlA1	Mycobacteriaceae	Bifidobacteriaceae
erm(B)	Atopobiaceae	Bacteroidaceae
erm(F)	Bacteroidaceae	Gastranaerophilaceae
erm(F)	Rikenellaceae	Gastranaerophilaceae
lnu(C)	Gastranaerophilaceae	CAG-917
lnu(C)	Gastranaerophilaceae	CAG-74
lnu(C)	Anaerovoracaceae	Lachnospiraceae
mef(A)	Bacteroidaceae	Enterococcaceae
nimB	Bacteroidaceae	Barnesiellaceae
nimE	Bacteroidaceae	Barnesiellaceae
tet(33)	Brevibacteriaceae	Propionibacteriaceae
