# Supplementary material for: Metagenome-assembled genomes and gene catalog from the chicken gut microbiome aid in deciphering antibiotic resistomes
Source: Commun Biol. 2021 Nov 18;4:1305. doi: 10.1038/s42003-021-02827-2 (PMC8602611; doi:10.1038/s42003-021-02827-2)
Supplement: Supplementary file 20 — Supplementary Data 17 [file 42003_2021_2827_MOESM20_ESM.xlsx]

## Sheet: Data 17
Data 17 Coverage of different colistin resistance genes in 799 samples
Gene	Total average depth	ERR2241628	ERR2241631	ERR2241632	ERR2241634	ERR2241635	ERR2241637	ERR2241639	ERR2241641	ERR2241643	ERR2241645	ERR2241647	ERR2241649	ERR2241651	ERR2241653	ERR2241655	ERR2241657	ERR2241659	ERR2241662	ERR2241664	ERR2241665	ERR2241686	ERR2241687	ERR2241688	ERR2241689	ERR2241690	ERR2241691	ERR2241692	ERR2241693	ERR2241694	ERR2241695	ERR2241696	ERR2241697	ERR2241698	ERR2241699	ERR2241701	ERR2241702	ERR2241703	ERR2241704	ERR2241725	ERR2241726	ERR2241727	ERR2241728	ERR2241729	ERR2241730	ERR2241731	ERR2241732	ERR2241733	ERR2241734
mcr-1.1	187.908	0	0	0	0	0	4.24051	0	0	0	0	0	0	0	0	0	0	0	0	0	0	0	0	0	0.0934959	0	0	0	0	0	0	0	0	0	0	0	0	0	0	0	0	0.163957	0	1.74322	0	0	0	0.102304	0
mcr-1.2	180.97	0	0	0	0	0	3.41192	0	0	0	0	0	0	0	0	0	0	0	0	0	0	0	0	0	0.301491	0	0	0	0	0	0	0	0	0	0	0	0	0	0	0	0	0.102304	0	1.51965	0	0	0	0.224932	0
mcr-1.3	161.891	0	0	0	0	0	2.84824	0	0	0	0	0	0	0	0	0	0	0	0	0	0	0	0	0	0.102304	0	0	0	0	0	0	0	0	0	0	0	0	0	0	0	0	0	0	1.32385	0	0	0	0.27168	0
mcr-1.4	162.134	0	0	0	0	0	4.00339	0	0	0	0	0	0	0	0	0	0	0	0	0	0	0	0	0	0.102304	0	0	0	0	0	0	0	0	0	0	0	0	0	0	0	0	0.283198	0	2.55691	0	0	0	0.109756	0
mcr-1.5	159.137	0	0	0	0	0	2.26694	0	0	0	0	0	0	0	0	0	0	0	0	0	0	0	0	0	0	0	0	0	0	0	0	0	0	0	0	0	0	0	0	0	0	0.147019	0	1.43293	0	0	0	0.203252	0
mcr-1.6	159.094	0	0	0	0	0	3.31436	0	0	0	0	0	0	0	0	0	0	0	0	0	0	0	0	0	0	0	0	0	0	0	0	0	0	0	0	0	0	0	0	0	0	0.204607	0	1.40447	0	0	0	0.096206	0
mcr-1.7	164.341	0	0	0	0	0	3.86314	0	0	0	0	0	0	0	0	0	0	0	0	0	0	0	0	0	0.108401	0	0	0	0	0	0	0	0	0	0	0	0	0	0	0	0	0	0	1.13415	0	0	0	0.202575	0
mcr-1.8	179.727	0	0	0	0	0	3.40447	0	0	0	0	0	0	0	0	0	0	0	0	0	0	0	0	0	0	0	0	0	0	0	0	0	0	0	0	0	0	0	0	0	0	0.408537	0	1.65176	0	0	0	0	0
mcr-1.9	162.633	0	0	0	0.046748	0	3.20935	0	0	0	0	0	0	0	0	0	0	0	0	0	0	0	0	0	0.0155827	0	0	0	0	0	0	0	0	0	0	0	0	0	0	0	0	0.408537	0	1.61789	0	0	0	0.240515	0
mcr-1.10	20.8234	0	0	0	0	0	0.27439	0	0	0	0	0	0	0	0	0	0	0	0	0	0	0	0	0	0	0	0	0	0	0	0	0	0	0	0	0	0	0	0	0	0	0	0	0.102304	0	0	0	0	0
mcr-1.11	177.971	0	0	0	0	0	3.6856	0	0	0	0	0	0	0	0	0	0	0	0	0	0	0	0	0	0	0	0	0	0	0	0	0	0	0	0	0	0	0	0	0	0	0.10142	0	2.16227	0	0	0	0.0845166	0
mcr-1.12	177.653	0	0	0	0	0	4.09485	0	0	0	0	0	0	0	0	0	0	0	0	0	0	0	0	0	0.102304	0	0	0	0	0	0	0	0	0	0	0	0	0	0	0	0	0.179539	0	1.48645	0	0	0	0.102304	0
mcr-1.13	175.485	0	0	0	0	0	3.47087	0	0	0	0	0	0	0	0	0	0	0	0	0	0	0	0	0	0.102304	0	0	0	0	0	0	0	0	0	0	0	0	0	0	0	0	0.00880759	0	2.00407	0	0	0	0.101626	0
mcr-1.14	165.798	0	0	0	0	0	4.10569	0	0	0	0	0	0	0	0	0	0	0	0	0	0	0	0	0	0.0921409	0	0	0	0	0	0	0	0	0	0	0	0	0	0	0	0	0.203252	0	1.42412	0	0	0	0.596206	0
mcr-2.1	0	0	0	0	0	0	0	0	0	0	0	0	0	0	0	0	0	0	0	0	0	0	0	0	0	0	0	0	0	0	0	0	0	0	0	0	0	0	0	0	0	0	0	0	0	0	0	0	0
mcr-2.2	0	0	0	0	0	0	0	0	0	0	0	0	0	0	0	0	0	0	0	0	0	0	0	0	0	0	0	0	0	0	0	0	0	0	0	0	0	0	0	0	0	0	0	0	0	0	0	0	0
mcr-3.1	0	0	0	0	0	0	0	0	0	0	0	0	0	0	0	0	0	0	0	0	0	0	0	0	0	0	0	0	0	0	0	0	0	0	0	0	0	0	0	0	0	0	0	0	0	0	0	0	0
mcr-3.2	0	0	0	0	0	0	0	0	0	0	0	0	0	0	0	0	0	0	0	0	0	0	0	0	0	0	0	0	0	0	0	0	0	0	0	0	0	0	0	0	0	0	0	0	0	0	0	0	0
mcr-3.3	0.00190483	0	0	0	0	0	0	0	0	0	0	0	0	0	0	0	0	0	0	0	0	0	0	0	0	0	0	0	0	0	0	0	0	0	0	0	0	0	0	0	0	0	0	0	0	0	0	0	0
mcr-3.4	0	0	0	0	0	0	0	0	0	0	0	0	0	0	0	0	0	0	0	0	0	0	0	0	0	0	0	0	0	0	0	0	0	0	0	0	0	0	0	0	0	0	0	0	0	0	0	0	0
mcr-3.5	0	0	0	0	0	0	0	0	0	0	0	0	0	0	0	0	0	0	0	0	0	0	0	0	0	0	0	0	0	0	0	0	0	0	0	0	0	0	0	0	0	0	0	0	0	0	0	0	0
mcr-3.6	0	0	0	0	0	0	0	0	0	0	0	0	0	0	0	0	0	0	0	0	0	0	0	0	0	0	0	0	0	0	0	0	0	0	0	0	0	0	0	0	0	0	0	0	0	0	0	0	0
mcr-3.7	0	0	0	0	0	0	0	0	0	0	0	0	0	0	0	0	0	0	0	0	0	0	0	0	0	0	0	0	0	0	0	0	0	0	0	0	0	0	0	0	0	0	0	0	0	0	0	0	0
mcr-3.8	0	0	0	0	0	0	0	0	0	0	0	0	0	0	0	0	0	0	0	0	0	0	0	0	0	0	0	0	0	0	0	0	0	0	0	0	0	0	0	0	0	0	0	0	0	0	0	0	0
mcr-3.9	0	0	0	0	0	0	0	0	0	0	0	0	0	0	0	0	0	0	0	0	0	0	0	0	0	0	0	0	0	0	0	0	0	0	0	0	0	0	0	0	0	0	0	0	0	0	0	0	0
mcr-3.10	0.0950607	0	0	0	0	0	0	0	0	0	0	0	0	0	0	0	0	0	0	0	0	0	0	0	0	0	0	0	0	0	0	0	0	0	0	0	0	0	0	0	0	0	0	0	0	0	0	0	0
mcr-3.11	0	0	0	0	0	0	0	0	0	0	0	0	0	0	0	0	0	0	0	0	0	0	0	0	0	0	0	0	0	0	0	0	0	0	0	0	0	0	0	0	0	0	0	0	0	0	0	0	0
mcr-3.12	0	0	0	0	0	0	0	0	0	0	0	0	0	0	0	0	0	0	0	0	0	0	0	0	0	0	0	0	0	0	0	0	0	0	0	0	0	0	0	0	0	0	0	0	0	0	0	0	0
mcr-3.13	0	0	0	0	0	0	0	0	0	0	0	0	0	0	0	0	0	0	0	0	0	0	0	0	0	0	0	0	0	0	0	0	0	0	0	0	0	0	0	0	0	0	0	0	0	0	0	0	0
mcr-3.14	0.189849	0	0	0	0	0	0	0	0	0	0	0	0	0	0	0	0	0	0	0	0	0	0	0	0	0	0	0	0	0	0	0	0	0	0	0	0	0	0	0	0	0	0	0	0	0	0	0	0
mcr-3.15	0	0	0	0	0	0	0	0	0	0	0	0	0	0	0	0	0	0	0	0	0	0	0	0	0	0	0	0	0	0	0	0	0	0	0	0	0	0	0	0	0	0	0	0	0	0	0	0	0
mcr-3.16	0	0	0	0	0	0	0	0	0	0	0	0	0	0	0	0	0	0	0	0	0	0	0	0	0	0	0	0	0	0	0	0	0	0	0	0	0	0	0	0	0	0	0	0	0	0	0	0	0
mcr-3.17	0.0196833	0	0	0	0	0	0	0	0	0	0	0	0	0	0	0	0.0217244	0	0	0	0	0	0	0	0	0	0	0	0	0	0	0	0	0	0	0	0	0	0	0	0	0	0	0	0	0	0	0	0
mcr-3.18	0	0	0	0	0	0	0	0	0	0	0	0	0	0	0	0	0	0	0	0	0	0	0	0	0	0	0	0	0	0	0	0	0	0	0	0	0	0	0	0	0	0	0	0	0	0	0	0	0
mcr-3.19	0	0	0	0	0	0	0	0	0	0	0	0	0	0	0	0	0	0	0	0	0	0	0	0	0	0	0	0	0	0	0	0	0	0	0	0	0	0	0	0	0	0	0	0	0	0	0	0	0
mcr-3.20	0	0	0	0	0	0	0	0	0	0	0	0	0	0	0	0	0	0	0	0	0	0	0	0	0	0	0	0	0	0	0	0	0	0	0	0	0	0	0	0	0	0	0	0	0	0	0	0	0
mcr-3.21	0.283914	0	0	0	0	0	0	0	0	0	0	0	0	0	0	0	0	0	0	0	0	0	0	0	0	0	0	0	0	0	0	0	0	0	0	0	0	0	0	0	0	0	0	0	0	0	0	0	0
mcr-3.22	0	0	0	0	0	0	0	0	0	0	0	0	0	0	0	0	0	0	0	0	0	0	0	0	0	0	0	0	0	0	0	0	0	0	0	0	0	0	0	0	0	0	0	0	0	0	0	0	0
mcr-3.23	0	0	0	0	0	0	0	0	0	0	0	0	0	0	0	0	0	0	0	0	0	0	0	0	0	0	0	0	0	0	0	0	0	0	0	0	0	0	0	0	0	0	0	0	0	0	0	0	0
mcr-3.24	0	0	0	0	0	0	0	0	0	0	0	0	0	0	0	0	0	0	0	0	0	0	0	0	0	0	0	0	0	0	0	0	0	0	0	0	0	0	0	0	0	0	0	0	0	0	0	0	0
mcr-3.25	0	0	0	0	0	0	0	0	0	0	0	0	0	0	0	0	0	0	0	0	0	0	0	0	0	0	0	0	0	0	0	0	0	0	0	0	0	0	0	0	0	0	0	0	0	0	0	0	0
mcr-4.1	0	0	0	0	0	0	0	0	0	0	0	0	0	0	0	0	0	0	0	0	0	0	0	0	0	0	0	0	0	0	0	0	0	0	0	0	0	0	0	0	0	0	0	0	0	0	0	0	0
mcr-4.2	0	0	0	0	0	0	0	0	0	0	0	0	0	0	0	0	0	0	0	0	0	0	0	0	0	0	0	0	0	0	0	0	0	0	0	0	0	0	0	0	0	0	0	0	0	0	0	0	0
mcr-4.3	0	0	0	0	0	0	0	0	0	0	0	0	0	0	0	0	0	0	0	0	0	0	0	0	0	0	0	0	0	0	0	0	0	0	0	0	0	0	0	0	0	0	0	0	0	0	0	0	0
mcr-4.6	0	0	0	0	0	0	0	0	0	0	0	0	0	0	0	0	0	0	0	0	0	0	0	0	0	0	0	0	0	0	0	0	0	0	0	0	0	0	0	0	0	0	0	0	0	0	0	0	0
mcr-4.4	0	0	0	0	0	0	0	0	0	0	0	0	0	0	0	0	0	0	0	0	0	0	0	0	0	0	0	0	0	0	0	0	0	0	0	0	0	0	0	0	0	0	0	0	0	0	0	0	0
mcr-4.5	0	0	0	0	0	0	0	0	0	0	0	0	0	0	0	0	0	0	0	0	0	0	0	0	0	0	0	0	0	0	0	0	0	0	0	0	0	0	0	0	0	0	0	0	0	0	0	0	0
mcr-5.1	0.283219	0	0	0	0	0	0	0	0	0	0	0	0	0	0	0	0	0	0	0	0	0	0	0	0	0	0	0	0	0	0	0	0	0	0	0	0	0	0	0	0	0	0	0	0	0	0	0	0
mcr-5.2	0	0	0	0	0	0	0	0	0	0	0	0	0	0	0	0	0	0	0	0	0	0	0	0	0	0	0	0	0	0	0	0	0	0	0	0	0	0	0	0	0	0	0	0	0	0	0	0	0
mcr-6.1	0	0	0	0	0	0	0	0	0	0	0	0	0	0	0	0	0	0	0	0	0	0	0	0	0	0	0	0	0	0	0	0	0	0	0	0	0	0	0	0	0	0	0	0	0	0	0	0	0
mcr-7.1	2.27553	0	0	0	0	0	0	0	0	0	0	0	0	0	0	0	0	0	0	0	0	0	0	0	0	0	0	0	0	0	0	0	0	0	0	0	0	0	0	0	0	0	0	0	0	0	0	0	0
mcr-8	0	0	0	0	0	0	0	0	0	0	0	0	0	0	0	0	0	0	0	0	0	0	0	0	0	0	0	0	0	0	0	0	0	0	0	0	0	0	0	0	0	0	0	0	0	0	0	0	0
mcr-9	8.72362	0	0	0	0	0.180272	0	0	0	0	0	0	0	0	0	0	0	0	0	0	0	0.287075	0	0	0	0	0	0	0	0	0	0	0	0	0	0	0.0965986	0	0	0	0	0	0	0	0	0	0	0	0
mcr-10	0.788198	0	0	0	0	0	0	0	0	0	0	0	0	0	0	0	0	0	0	0	0	0	0	0	0	0	0	0	0	0	0	0	0	0	0	0	0	0	0	0	0	0	0	0	0	0	0	0	0
[truncated: 751 more columns]
